# Supplementary material for: Altered tRNA processing is linked to a distinct and unusual La protein in Tetrahymena thermophila
Source: Nat Commun. 2022 Nov 28;13:7332. doi: 10.1038/s41467-022-34796-3 (PMC9705548; doi:10.1038/s41467-022-34796-3)
Supplement: Supplementary file 4 — Supplementary Data 1 [file 41467_2022_34796_MOESM4_ESM.xlsx]

## Sheet: Supplementary Data 1
	tRNA isotype		T. thermophila	S. pombe	S. cerevisiae	A. thaliana	D. melanogaster	M. musculus	H. sapiens
	Ala		44	12	16	33	17	46	45
	Arg		36	13	19	37	26	25	31
	Asn		31	6	10	16	10	7	36
	Asp		31	8	16	27	14	22	20
	Cys		16	3	4	16	7	62	32
	Gln		52	6	10	17	12	19	31
	Glu		44	10	16	27	21	22	28
	Gly		42	12	21	41	20	32	36
	His		17	4	7	10	6	11	10
	Ile		41	9	15	22	12	18	24
	iMet		0	4	5	2	6	10	10
	Leu		55	13	21	42	22	29	38
	Lys		29	12	21	32	19	41	40
	Met		33	3	5	23	6	9	10
	Phe		38	5	10	16	8	7	17
	Pro		28	9	12	67	17	20	25
	Ser		46	13	17	64	20	22	28
	Sup		0	0	0	1	0	0	1
	Thr		29	10	16	23	18	1	22
	Trp		21	3	6	14	8	0	7
	Tyr		19	4	8	76	10	0	16
	Val		32	12	18	30	15	0	34
	Sum		684	171	273	636	294	403	541
