# Supplementary material for: Altered tRNA processing is linked to a distinct and unusual La protein in Tetrahymena thermophila
Source: Nat Commun. 2022 Nov 28;13:7332. doi: 10.1038/s41467-022-34796-3 (PMC9705548; doi:10.1038/s41467-022-34796-3)
Supplement: Supplementary file 5 — Supplementary Data 2 [file 41467_2022_34796_MOESM5_ESM.xlsx]

## Sheet: Sheet1
								Mature tRNA sequence information					5'-leader sequence information		3'-trailer sequence information
	Species	gene ID	tRNA isotype	tRNA anticodon	Genomic sequence			Mature sequence (without 3'-CCA)			discriminator base (N73)	Mature tRNA length	5'-leader sequence (20 nt upstream in mature genomic sequence)	most 3'-terminal 5'-leader (+1)	3'-trailer sequence (20 nt downstream in mature genomic sequence)	3'-trailer length (nucleotides between N73 and TTTT or (T)4 termination signal)	3'-trailer length (nucleotides between N73 and TTTTT or (T)5 termination signal)	3'-trailer length (nucleotides between N73 and TTTTTT or (T)6 termination signal)	3'-trailer length (nucleotides between N73 and TTTTTTT or (T)7 termination signal)
	A. thaliana	http://gtrnadb.ucsc.edu/genomes/eukaryota/Athal10/genes/tRNA-Ala-AGC-1-1.html	Ala	AGC	5'	aattgtacattttcgtcatcGGGGATGTAGCTCAGATGGTAGAGCGCTCGCTTAGCATGCGAGAGGtACGGGGATCGATACCCCGCATCTCCAttttcctattttttgttatc	3'	5'	GGGGATGTAGCTCAGATGGTAGAGCGCTCGCTTAGCATGCGAGAGGtACGGGGATCGATACCCCGCATCTCCA	3'	A	73	aattgtacattttcgtcatc	c	ttttcctattttttgttatc	0	8	8	>20
	A. thaliana	http://gtrnadb.ucsc.edu/genomes/eukaryota/Athal10/genes/tRNA-Ala-AGC-1-2.html	Ala	AGC	5'	tttatttaacaatgcaagtaGGGGATGTAGCTCAGATGGTAGAGCGCTCGCTTAGCATGCGAGAGGtACGGGGATCGATACCCCGCATCTCCAtcttagcattttttaatgtt	3'	5'	GGGGATGTAGCTCAGATGGTAGAGCGCTCGCTTAGCATGCGAGAGGtACGGGGATCGATACCCCGCATCTCCA	3'	A	73	tttatttaacaatgcaagta	a	tcttagcattttttaatgtt	8	8	8	>20
	A. thaliana	http://gtrnadb.ucsc.edu/genomes/eukaryota/Athal10/genes/tRNA-Ala-AGC-1-3.html	Ala	AGC	5'	tacacttaattgttcgacatGGGGATGTAGCTCAGATGGTAGAGCGCTCGCTTAGCATGCGAGAGGtACGGGGATCGATACCCCGCATCTCCActttcttttatgcattttgt	3'	5'	GGGGATGTAGCTCAGATGGTAGAGCGCTCGCTTAGCATGCGAGAGGtACGGGGATCGATACCCCGCATCTCCA	3'	A	73	tacacttaattgttcgacat	t	ctttcttttatgcattttgt	5	>20	>20	>20
	A. thaliana	http://gtrnadb.ucsc.edu/genomes/eukaryota/Athal10/genes/tRNA-Ala-AGC-1-4.html	Ala	AGC	5'	caaaacatgttgatatgaatGGGGATGTAGCTCAGATGGTAGAGCGCTCGCTTAGCATGCGAGAGGtACGGGGATCGATACCCCGCATCTCCAtttcttttttgcatttgttt	3'	5'	GGGGATGTAGCTCAGATGGTAGAGCGCTCGCTTAGCATGCGAGAGGtACGGGGATCGATACCCCGCATCTCCA	3'	A	73	caaaacatgttgatatgaat	t	tttcttttttgcatttgttt	4	4	4	>20
	A. thaliana	http://gtrnadb.ucsc.edu/genomes/eukaryota/Athal10/genes/tRNA-Ala-AGC-1-5.html	Ala	AGC	5'	tgaataaattaatatcaaaaGGGGATGTAGCTCAGATGGTAGAGCGCTCGCTTAGCATGCGAGAGGtACGGGGATCGATACCCCGCATCTCCActtttctttttcttatttta	3'	5'	GGGGATGTAGCTCAGATGGTAGAGCGCTCGCTTAGCATGCGAGAGGtACGGGGATCGATACCCCGCATCTCCA	3'	A	73	tgaataaattaatatcaaaa	a	cttttctttttcttatttta	1	6	>20	>20
	A. thaliana	http://gtrnadb.ucsc.edu/genomes/eukaryota/Athal10/genes/tRNA-Ala-AGC-1-6.html	Ala	AGC	5'	atatgatatcatcaacgaatGGGGATGTAGCTCAGATGGTAGAGCGCTCGCTTAGCATGCGAGAGGtACGGGGATCGATACCCCGCATCTCCActtttttattatccttcctt	3'	5'	GGGGATGTAGCTCAGATGGTAGAGCGCTCGCTTAGCATGCGAGAGGtACGGGGATCGATACCCCGCATCTCCA	3'	A	73	atatgatatcatcaacgaat	t	cttttttattatccttcctt	1	1	1	>20
	A. thaliana	http://gtrnadb.ucsc.edu/genomes/eukaryota/Athal10/genes/tRNA-Ala-AGC-1-7.html	Ala	AGC	5'	caatcattatttatcaaactGGGGATGTAGCTCAGATGGTAGAGCGCTCGCTTAGCATGCGAGAGGtACGGGGATCGATACCCCGCATCTCCAcatttcattcaattttttta	3'	5'	GGGGATGTAGCTCAGATGGTAGAGCGCTCGCTTAGCATGCGAGAGGtACGGGGATCGATACCCCGCATCTCCA	3'	A	73	caatcattatttatcaaact	t	catttcattcaattttttta	12	12	12	12
	A. thaliana	http://gtrnadb.ucsc.edu/genomes/eukaryota/Athal10/genes/tRNA-Ala-AGC-1-8.html	Ala	AGC	5'	ttgaacggttgaacaacgatGGGGATGTAGCTCAGATGGTAGAGCGCTCGCTTAGCATGCGAGAGGtACGGGGATCGATACCCCGCATCTCCAtttttttcctcagttaaccc	3'	5'	GGGGATGTAGCTCAGATGGTAGAGCGCTCGCTTAGCATGCGAGAGGtACGGGGATCGATACCCCGCATCTCCA	3'	A	73	ttgaacggttgaacaacgat	t	tttttttcctcagttaaccc	0	0	0	0
	A. thaliana	http://gtrnadb.ucsc.edu/genomes/eukaryota/Athal10/genes/tRNA-Ala-AGC-1-10.html	Ala	AGC	5'	agctgaaatagttgtcaaaaGGGGATGTAGCTCAGATGGTAGAGCGCTCGCTTAGCATGCGAGAGGtACGGGGATCGATACCCCGCATCTCCAtttatttttccacttaagta	3'	5'	GGGGATGTAGCTCAGATGGTAGAGCGCTCGCTTAGCATGCGAGAGGtACGGGGATCGATACCCCGCATCTCCA	3'	A	73	agctgaaatagttgtcaaaa	a	tttatttttccacttaagta	4	4	>20	>20
	A. thaliana	http://gtrnadb.ucsc.edu/genomes/eukaryota/Athal10/genes/tRNA-Ala-AGC-1-11.html	Ala	AGC	5'	aattgaatcagtacacatatGGGGATGTAGCTCAGATGGTAGAGCGCTCGCTTAGCATGCGAGAGGtACGGGGATCGATACCCCGCATCTCCAttatttttattgtcctcttt	3'	5'	GGGGATGTAGCTCAGATGGTAGAGCGCTCGCTTAGCATGCGAGAGGtACGGGGATCGATACCCCGCATCTCCA	3'	A	73	aattgaatcagtacacatat	t	ttatttttattgtcctcttt	3	3	>20	>20
	A. thaliana	http://gtrnadb.ucsc.edu/genomes/eukaryota/Athal10/genes/tRNA-Ala-AGC-1-9.html	Ala	AGC	5'	gatataataagatatcaaaaGGGGATGTAGCTCAGATGGTAGAGCGCTCGCTTAGCATGCGAGAGGtACGGGGATCGATACCCCGCATCTCCAtttttcctccaattaatttt	3'	5'	GGGGATGTAGCTCAGATGGTAGAGCGCTCGCTTAGCATGCGAGAGGtACGGGGATCGATACCCCGCATCTCCA	3'	A	73	gatataataagatatcaaaa	a	tttttcctccaattaatttt	0	0	>20	>20
	A. thaliana	http://gtrnadb.ucsc.edu/genomes/eukaryota/Athal10/genes/tRNA-Ala-AGC-1-12.html	Ala	AGC	5'	tttagtgattaaacagcaatGGGGATGTAGCTCAGATGGTAGAGCGCTCGCTTAGCATGCGAGAGGtACGGGGATCGATACCCCGCATCTCCAtctttttattttttacgtaa	3'	5'	GGGGATGTAGCTCAGATGGTAGAGCGCTCGCTTAGCATGCGAGAGGtACGGGGATCGATACCCCGCATCTCCA	3'	A	73	tttagtgattaaacagcaat	t	tctttttattttttacgtaa	2	2	8	>20
	A. thaliana	http://gtrnadb.ucsc.edu/genomes/eukaryota/Athal10/genes/tRNA-Ala-AGC-2-2.html	Ala	AGC	5'	gaatcagtatgcatcacaatGGGGATGTAGCTCAGATGGTAGAGCGCTCGCTTAGCATGCGAGAGGcACGGGGATCGATACCCCGCATCTCCAtattttatgttgatatcatt	3'	5'	GGGGATGTAGCTCAGATGGTAGAGCGCTCGCTTAGCATGCGAGAGGcACGGGGATCGATACCCCGCATCTCCA	3'	A	73	gaatcagtatgcatcacaat	t	tattttatgttgatatcatt	2	>20	>20	>20
	A. thaliana	http://gtrnadb.ucsc.edu/genomes/eukaryota/Athal10/genes/tRNA-Ala-AGC-2-1.html	Ala	AGC	5'	tttcatatagaagagcaaatGGGGATGTAGCTCAGATGGTAGAGCGCTCGCTTAGCATGCGAGAGGcACGGGGATCGATACCCCGCATCTCCAtttttttgttgtgaatttat	3'	5'	GGGGATGTAGCTCAGATGGTAGAGCGCTCGCTTAGCATGCGAGAGGcACGGGGATCGATACCCCGCATCTCCA	3'	A	73	tttcatatagaagagcaaat	t	tttttttgttgtgaatttat	0	0	0	0
	A. thaliana	http://gtrnadb.ucsc.edu/genomes/eukaryota/Athal10/genes/tRNA-Ala-AGC-2-3.html	Ala	AGC	5'	ttgctactcgttcaattcatGGGGATGTAGCTCAGATGGTAGAGCGCTCGCTTAGCATGCGAGAGGcACGGGGATCGATACCCCGCATCTCCActtttattgttttcttttta	3'	5'	GGGGATGTAGCTCAGATGGTAGAGCGCTCGCTTAGCATGCGAGAGGcACGGGGATCGATACCCCGCATCTCCA	3'	A	73	ttgctactcgttcaattcat	t	cttttattgttttcttttta	1	14	>20	>20
	A. thaliana	http://gtrnadb.ucsc.edu/genomes/eukaryota/Athal10/genes/tRNA-Ala-AGC-8-1.html	Ala	AGC	5'	ttttaataaatagtcatcgtGGGGATGTAGCTCAAATGGTAGAGCGCTCGCTTAGCATGCGAGAGGtACGGGGATCGATACCCCGCATCTCCActtagttactattttaaaac	3'	5'	GGGGATGTAGCTCAAATGGTAGAGCGCTCGCTTAGCATGCGAGAGGtACGGGGATCGATACCCCGCATCTCCA	3'	A	73	ttttaataaatagtcatcgt	t	cttagttactattttaaaac	11	>20	>20	>20
	A. thaliana	http://gtrnadb.ucsc.edu/genomes/eukaryota/Athal10/genes/tRNA-Ala-CGC-1-1.html	Ala	CGC	5'	aaatgcaagcttcaatctttGGGGGTGTAGCTCAtATGGTAGAGCGCTCGCTTCGCATGCGAGAGGcACGGGGTTCGATTCCCCGCACCTCCAttccatttaaataataaatt	3'	5'	GGGGGTGTAGCTCAtATGGTAGAGCGCTCGCTTCGCATGCGAGAGGcACGGGGTTCGATTCCCCGCACCTCCA	3'	A	73	aaatgcaagcttcaatcttt	t	ttccatttaaataataaatt	>20	>20	>20	>20
	A. thaliana	http://gtrnadb.ucsc.edu/genomes/eukaryota/Athal10/genes/tRNA-Ala-CGC-2-1.html	Ala	CGC	5'	cataataagttagccaatatGGGGATGTAGCTCAtATGGTAGAGCGCTCGCTTCGCATGCGAGAGGcACGGGGTTCGATTCCCCGCATCTCCAattttgttgatttttttaat	3'	5'	GGGGATGTAGCTCAtATGGTAGAGCGCTCGCTTCGCATGCGAGAGGcACGGGGTTCGATTCCCCGCATCTCCA	3'	A	73	cataataagttagccaatat	t	attttgttgatttttttaat	1	10	10	10
	A. thaliana	http://gtrnadb.ucsc.edu/genomes/eukaryota/Athal10/genes/tRNA-Ala-CGC-1-2.html	Ala	CGC	5'	acatttaaatcttcaaaattGGGGGTGTAGCTCAtATGGTAGAGCGCTCGCTTCGCATGCGAGAGGcACGGGGTTCGATTCCCCGCACCTCCAattttgttttttgttatttc	3'	5'	GGGGGTGTAGCTCAtATGGTAGAGCGCTCGCTTCGCATGCGAGAGGcACGGGGTTCGATTCCCCGCACCTCCA	3'	A	73	acatttaaatcttcaaaatt	t	attttgttttttgttatttc	1	6	6	>20
	A. thaliana	http://gtrnadb.ucsc.edu/genomes/eukaryota/Athal10/genes/tRNA-Ala-CGC-1-3.html	Ala	CGC	5'	atgttatcagaaatcaaacaGGGGGTGTAGCTCAtATGGTAGAGCGCTCGCTTCGCATGCGAGAGGcACGGGGTTCGATTCCCCGCACCTCCAttttttcataaacacatttt	3'	5'	GGGGGTGTAGCTCAtATGGTAGAGCGCTCGCTTCGCATGCGAGAGGcACGGGGTTCGATTCCCCGCACCTCCA	3'	A	73	atgttatcagaaatcaaaca	a	ttttttcataaacacatttt	0	0	0	>20
	A. thaliana	http://gtrnadb.ucsc.edu/genomes/eukaryota/Athal10/genes/tRNA-Ala-CGC-1-5.html	Ala	CGC	5'	gtttcatttttactcaaaatGGGGGTGTAGCTCAtATGGTAGAGCGCTCGCTTCGCATGCGAGAGGcACGGGGTTCGATTCCCCGCACCTCCAcctactctaataataatcat	3'	5'	GGGGGTGTAGCTCAtATGGTAGAGCGCTCGCTTCGCATGCGAGAGGcACGGGGTTCGATTCCCCGCACCTCCA	3'	A	73	gtttcatttttactcaaaat	t	cctactctaataataatcat	>20	>20	>20	>20
	A. thaliana	http://gtrnadb.ucsc.edu/genomes/eukaryota/Athal10/genes/tRNA-Ala-CGC-1-4.html	Ala	CGC	5'	gtgactgatatcaacaaaaaGGGGGTGTAGCTCAtATGGTAGAGCGCTCGCTTCGCATGCGAGAGGcACGGGGTTCGATTCCCCGCACCTCCAttttttaaaatatcagttgt	3'	5'	GGGGGTGTAGCTCAtATGGTAGAGCGCTCGCTTCGCATGCGAGAGGcACGGGGTTCGATTCCCCGCACCTCCA	3'	A	73	gtgactgatatcaacaaaaa	a	ttttttaaaatatcagttgt	0	0	0	>20
	A. thaliana	http://gtrnadb.ucsc.edu/genomes/eukaryota/Athal10/genes/tRNA-Ala-CGC-3-1.html	Ala	CGC	5'	aattagtattgttaccaattGGGGGTGTAGCTCAtATGGTAGAGCGCTCGTTTCGCATGCGAGAGGcACGGGGTTCGATTCCCCGCACCTCCAttttgatctctctgtgactc	3'	5'	GGGGGTGTAGCTCAtATGGTAGAGCGCTCGTTTCGCATGCGAGAGGcACGGGGTTCGATTCCCCGCACCTCCA	3'	A	73	aattagtattgttaccaatt	t	ttttgatctctctgtgactc	0	>20	>20	>20
	A. thaliana	http://gtrnadb.ucsc.edu/genomes/eukaryota/Athal10/genes/tRNA-Ala-TGC-1-5.html	Ala	TGC	5'	agcattgtaactcaacaactGGGGATGTAGCTCAAATGGTAGAGCGCTCGCTTTGCATGCGAGAGGcACGGGGTTCGATCCCCCGCATCTCCAagtttttggacaaattttgt	3'	5'	GGGGATGTAGCTCAAATGGTAGAGCGCTCGCTTTGCATGCGAGAGGcACGGGGTTCGATCCCCCGCATCTCCA	3'	A	73	agcattgtaactcaacaact	t	agtttttggacaaattttgt	2	2	>20	>20
	A. thaliana	http://gtrnadb.ucsc.edu/genomes/eukaryota/Athal10/genes/tRNA-Ala-TGC-1-1.html	Ala	TGC	5'	cgcagaacacttaacaaaatGGGGATGTAGCTCAAATGGTAGAGCGCTCGCTTTGCATGCGAGAGGcACGGGGTTCGATCCCCCGCATCTCCAatctaatttttccaaaaata	3'	5'	GGGGATGTAGCTCAAATGGTAGAGCGCTCGCTTTGCATGCGAGAGGcACGGGGTTCGATCCCCCGCATCTCCA	3'	A	73	cgcagaacacttaacaaaat	t	atctaatttttccaaaaata	6	6	>20	>20
	A. thaliana	http://gtrnadb.ucsc.edu/genomes/eukaryota/Athal10/genes/tRNA-Ala-TGC-1-2.html	Ala	TGC	5'	acagttcaaattcagcaaatGGGGATGTAGCTCAAATGGTAGAGCGCTCGCTTTGCATGCGAGAGGcACGGGGTTCGATCCCCCGCATCTCCAattttgaaactttttttttg	3'	5'	GGGGATGTAGCTCAAATGGTAGAGCGCTCGCTTTGCATGCGAGAGGcACGGGGTTCGATCCCCCGCATCTCCA	3'	A	73	acagttcaaattcagcaaat	t	attttgaaactttttttttg	1	10	10	10
	A. thaliana	http://gtrnadb.ucsc.edu/genomes/eukaryota/Athal10/genes/tRNA-Ala-TGC-1-3.html	Ala	TGC	5'	taagcaataaacaagcaataGGGGATGTAGCTCAAATGGTAGAGCGCTCGCTTTGCATGCGAGAGGcACGGGGTTCGATCCCCCGCATCTCCAattgttatccttcttttttt	3'	5'	GGGGATGTAGCTCAAATGGTAGAGCGCTCGCTTTGCATGCGAGAGGcACGGGGTTCGATCCCCCGCATCTCCA	3'	A	73	taagcaataaacaagcaata	a	attgttatccttcttttttt	13	13	13	13
	A. thaliana	http://gtrnadb.ucsc.edu/genomes/eukaryota/Athal10/genes/tRNA-Ala-TGC-1-4.html	Ala	TGC	5'	ttacgtatttaaacatcaacGGGGATGTAGCTCAAATGGTAGAGCGCTCGCTTTGCATGCGAGAGGcACGGGGTTCGATCCCCCGCATCTCCAttttcccactcatttttaga	3'	5'	GGGGATGTAGCTCAAATGGTAGAGCGCTCGCTTTGCATGCGAGAGGcACGGGGTTCGATCCCCCGCATCTCCA	3'	A	73	ttacgtatttaaacatcaac	c	ttttcccactcatttttaga	0	12	>20	>20
	A. thaliana	http://gtrnadb.ucsc.edu/genomes/eukaryota/Athal10/genes/tRNA-Ala-TGC-1-6.html	Ala	TGC	5'	atggatgattataatcaattGGGGATGTAGCTCAAATGGTAGAGCGCTCGCTTTGCATGCGAGAGGcACGGGGTTCGATCCCCCGCATCTCCAtttttatgtacttcttttta	3'	5'	GGGGATGTAGCTCAAATGGTAGAGCGCTCGCTTTGCATGCGAGAGGcACGGGGTTCGATCCCCCGCATCTCCA	3'	A	73	atggatgattataatcaatt	t	tttttatgtacttcttttta	0	0	>20	>20
	A. thaliana	http://gtrnadb.ucsc.edu/genomes/eukaryota/Athal10/genes/tRNA-Ala-TGC-1-7.html	Ala	TGC	5'	cagacacaagtaaacatattGGGGATGTAGCTCAAATGGTAGAGCGCTCGCTTTGCATGCGAGAGGcACGGGGTTCGATCCCCCGCATCTCCAactcattttttaattttctg	3'	5'	GGGGATGTAGCTCAAATGGTAGAGCGCTCGCTTTGCATGCGAGAGGcACGGGGTTCGATCCCCCGCATCTCCA	3'	A	73	cagacacaagtaaacatatt	t	actcattttttaattttctg	5	5	5	>20
	A. thaliana	http://gtrnadb.ucsc.edu/genomes/eukaryota/Athal10/genes/tRNA-Ala-TGC-1-8.html	Ala	TGC	5'	cacgccaacaaatttcaagaGGGGATGTAGCTCAAATGGTAGAGCGCTCGCTTTGCATGCGAGAGGcACGGGGTTCGATCCCCCGCATCTCCAccacttttgtttttaataca	3'	5'	GGGGATGTAGCTCAAATGGTAGAGCGCTCGCTTTGCATGCGAGAGGcACGGGGTTCGATCCCCCGCATCTCCA	3'	A	73	cacgccaacaaatttcaaga	a	ccacttttgtttttaataca	4	9	>20	>20
	A. thaliana	http://gtrnadb.ucsc.edu/genomes/eukaryota/Athal10/genes/tRNA-Ala-TGC-1-9.html	Ala	TGC	5'	ccgacaagatcataacaaatGGGGATGTAGCTCAAATGGTAGAGCGCTCGCTTTGCATGCGAGAGGcACGGGGTTCGATCCCCCGCATCTCCAatttgctttttaacttagtt	3'	5'	GGGGATGTAGCTCAAATGGTAGAGCGCTCGCTTTGCATGCGAGAGGcACGGGGTTCGATCCCCCGCATCTCCA	3'	A	73	ccgacaagatcataacaaat	t	atttgctttttaacttagtt	6	6	>20	>20
	A. thaliana	http://gtrnadb.ucsc.edu/genomes/eukaryota/Athal10/genes/tRNA-Ala-TGC-4-1.html	Ala	TGC	5'	aaaagtgttgagaatcattcGGGGATGTAGCTCAtATGGTAGAGCGCTCGCTTTGCATGCGAGAGGcACAGGGTTCGATTCCCTGCATCTCCAtttttattttctttttttta	3'	5'	GGGGATGTAGCTCAtATGGTAGAGCGCTCGCTTTGCATGCGAGAGGcACAGGGTTCGATTCCCTGCATCTCCA	3'	A	73	aaaagtgttgagaatcattc	c	tttttattttctttttttta	0	0	11	11
	A. thaliana	http://gtrnadb.ucsc.edu/genomes/eukaryota/Athal10/genes/tRX-Arg-NNN-3-1.html	Arg	TCT	5'	tggtagggtattcgtgatatAGATCTGTaAGCTCAaATTGGTAGAGCGCTCGTTTTCTTctagtgGACGAGAGGtTGGTGGTTCGAATCCACCCAGTTCTGgttattcgtcatttttaaaa	3'	5'	AGATCTGTaAGCTCAaATTGGTAGAGCGCTCGTTTTCTTGACGAGAGGtTGGTGGTTCGAATCCACCCAGTTCTG	3'	G	75	tggtagggtattcgtgatat	t	gttattcgtcatttttaaaa	11	11	>20	>20
	A. thaliana	http://gtrnadb.ucsc.edu/genomes/eukaryota/Athal10/genes/tRNA-Arg-TCG-1-2.html	Arg	TCG	5'	ttacgagtcataacaaataaGACCGCATAGCGCAGTGGAttAGCGCGTCTGACTTCGGATCAGAAGGtCGTGGGTTCGACTCCCACTGTGGTCGtttttcacctttcacttttt	3'	5'	GACCGCATAGCGCAGTGGAttAGCGCGTCTGACTTCGGATCAGAAGGtCGTGGGTTCGACTCCCACTGTGGTCG	3'	G	74	ttacgagtcataacaaataa	a	tttttcacctttcacttttt	0	0	>20	>20
	A. thaliana	http://gtrnadb.ucsc.edu/genomes/eukaryota/Athal10/genes/tRNA-Arg-TCG-1-3.html	Arg	TCG	5'	attttcaattgctatgtattGACCGCATAGCGCAGTGGAttAGCGCGTCTGACTTCGGATCAGAAGGtCGTGGGTTCGACTCCCACTGTGGTCGtttttttttttttaaaggct	3'	5'	GACCGCATAGCGCAGTGGAttAGCGCGTCTGACTTCGGATCAGAAGGtCGTGGGTTCGACTCCCACTGTGGTCG	3'	G	74	attttcaattgctatgtatt	t	tttttttttttttaaaggct	0	0	0	0
	A. thaliana	http://gtrnadb.ucsc.edu/genomes/eukaryota/Athal10/genes/tRNA-Arg-TCG-1-1.html	Arg	TCG	5'	tctgcactagcatactaaatGACCGCATAGCGCAGTGGAttAGCGCGTCTGACTTCGGATCAGAAGGtCGTGGGTTCGACTCCCACTGTGGTCGtatttttgttatatttttag	3'	5'	GACCGCATAGCGCAGTGGAttAGCGCGTCTGACTTCGGATCAGAAGGtCGTGGGTTCGACTCCCACTGTGGTCG	3'	G	74	tctgcactagcatactaaat	t	tatttttgttatatttttag	2	2	>20	>20
	A. thaliana	http://gtrnadb.ucsc.edu/genomes/eukaryota/Athal10/genes/tRNA-Arg-TCG-2-1.html	Arg	TCG	5'	atgatataagtaacaagaatGACCGCATAGCGCAGTGGAttAGCGCGTTTGACTTCGGATCAAAAGGtCGTGGGTTCGACTCCCACTGTGGTCGactttttttcctttttcttt	3'	5'	GACCGCATAGCGCAGTGGAttAGCGCGTTTGACTTCGGATCAAAAGGtCGTGGGTTCGACTCCCACTGTGGTCG	3'	G	74	atgatataagtaacaagaat	t	actttttttcctttttcttt	2	2	2	2
	A. thaliana	http://gtrnadb.ucsc.edu/genomes/eukaryota/Athal10/genes/tRNA-Arg-TCG-2-2.html	Arg	TCG	5'	aaaaagcaaaggaattgaaaGACCGCATAGCGCAGTGGAttAGCGCGTTTGACTTCGGATCAAAAGGtCGTGGGTTCGACTCCCACTGTGGTCGttttcctttttgttgtaata	3'	5'	GACCGCATAGCGCAGTGGAttAGCGCGTTTGACTTCGGATCAAAAGGtCGTGGGTTCGACTCCCACTGTGGTCG	3'	G	74	aaaaagcaaaggaattgaaa	a	ttttcctttttgttgtaata	0	6	>20	>20
	A. thaliana	http://gtrnadb.ucsc.edu/genomes/eukaryota/Athal10/genes/tRNA-Arg-TCG-2-3.html	Arg	TCG	5'	gagacttgcatattcgtcttGACCGCATAGCGCAGTGGAttAGCGCGTTTGACTTCGGATCAAAAGGtCGTGGGTTCGACTCCCACTGTGGTCGtttaagactttaagtacttg	3'	5'	GACCGCATAGCGCAGTGGAttAGCGCGTTTGACTTCGGATCAAAAGGtCGTGGGTTCGACTCCCACTGTGGTCG	3'	G	74	gagacttgcatattcgtctt	t	tttaagactttaagtacttg	>20	>20	>20	>20
	A. thaliana	http://gtrnadb.ucsc.edu/genomes/eukaryota/Athal10/genes/tRNA-Arg-CCG-1-1.html	Arg	CCG	5'	ctcaacttgttctccaatgtGATCCCATAGCGGAGTGGAtATCGCGTTAGACTCCGAATCTAAAGGtCGTGGGTTCGATTCCCACTGGGATCAtcccatttttttggtctttt	3'	5'	GATCCCATAGCGGAGTGGAtATCGCGTTAGACTCCGAATCTAAAGGtCGTGGGTTCGATTCCCACTGGGATCA	3'	A	73	ctcaacttgttctccaatgt	t	tcccatttttttggtctttt	5	5	5	5
	A. thaliana	http://gtrnadb.ucsc.edu/genomes/eukaryota/Athal10/genes/tRNA-Arg-ACG-1-1.html	Arg	ACG	5'	cacataagtcaagcaagtaaGACTCCGTGGCCCAATGGAtAAGGCGCTGGTCTACGAAACCAGAGAtTCTGGGTTCGATCCCCAGCGGAGTCGctcttcatctactattttta	3'	5'	GACTCCGTGGCCCAATGGAtAAGGCGCTGGTCTACGAAACCAGAGAtTCTGGGTTCGATCCCCAGCGGAGTCG	3'	G	73	cacataagtcaagcaagtaa	a	ctcttcatctactattttta	14	14	>20	>20
	A. thaliana	http://gtrnadb.ucsc.edu/genomes/eukaryota/Athal10/genes/tRNA-Arg-ACG-5-1.html	Arg	ACG	5'	tacataccacttgcaagaaaGACTCTGTGGCCCAATGGAtAAGGCGCTGGTCTACGAAACCAGAGAtTCTGGGTTCGATCCCCAGCAGAGTCGatttctttttgctaattttt	3'	5'	GACTCTGTGGCCCAATGGAtAAGGCGCTGGTCTACGAAACCAGAGAtTCTGGGTTCGATCCCCAGCAGAGTCG	3'	G	73	tacataccacttgcaagaaa	a	atttctttttgctaattttt	5	5	>20	>20
	A. thaliana	http://gtrnadb.ucsc.edu/genomes/eukaryota/Athal10/genes/tRNA-Arg-ACG-5-2.html	Arg	ACG	5'	tgttctactatcatcacaagGACTCTGTGGCCCAATGGAtAAGGCGCTGGTCTACGAAACCAGAGAtTCTGGGTTCGATCCCCAGCAGAGTCGttgttcttttatttaatctt	3'	5'	GACTCTGTGGCCCAATGGAtAAGGCGCTGGTCTACGAAACCAGAGAtTCTGGGTTCGATCCCCAGCAGAGTCG	3'	G	73	tgttctactatcatcacaag	g	ttgttcttttatttaatctt	6	>20	>20	>20
	A. thaliana	http://gtrnadb.ucsc.edu/genomes/eukaryota/Athal10/genes/tRNA-Arg-ACG-3-1.html	Arg	ACG	5'	tccaattgttaaacacaaaaGACTCCATGGCCCAATGGAtAAGGCGCTGGTCTACGAAACCAGAGAtTCTGGGTTCGATCCCCAGTGGAGTCGgatttttatgcttttgccct	3'	5'	GACTCCATGGCCCAATGGAtAAGGCGCTGGTCTACGAAACCAGAGAtTCTGGGTTCGATCCCCAGTGGAGTCG	3'	G	73	tccaattgttaaacacaaaa	a	gatttttatgcttttgccct	2	2	>20	>20
	A. thaliana	http://gtrnadb.ucsc.edu/genomes/eukaryota/Athal10/genes/tRNA-Arg-ACG-3-2.html	Arg	ACG	5'	agaaattcttagtcaaataaGACTCCATGGCCCAATGGAtAAGGCGCTGGTCTACGAAACCAGAGAtTCTGGGTTCGATCCCCAGTGGAGTCGtttctcttttcaacacgaaa	3'	5'	GACTCCATGGCCCAATGGAtAAGGCGCTGGTCTACGAAACCAGAGAtTCTGGGTTCGATCCCCAGTGGAGTCG	3'	G	73	agaaattcttagtcaaataa	a	tttctcttttcaacacgaaa	6	>20	>20	>20
	A. thaliana	http://gtrnadb.ucsc.edu/genomes/eukaryota/Athal10/genes/tRNA-Arg-ACG-4-1.html	Arg	ACG	5'	ttacgaaaagtaacagatcaGGTTCCATGGCCCAATGGAtAAGGCGCTGGTCTACGAAACCAGAGAtTCTGGGTTCGATCCCCAGTGGAATCGttctacatcgttaccttttt	3'	5'	GGTTCCATGGCCCAATGGAtAAGGCGCTGGTCTACGAAACCAGAGAtTCTGGGTTCGATCCCCAGTGGAATCG	3'	G	73	ttacgaaaagtaacagatca	a	ttctacatcgttaccttttt	15	15	>20	>20
	A. thaliana	http://gtrnadb.ucsc.edu/genomes/eukaryota/Athal10/genes/tRNA-Arg-ACG-6-1.html	Arg	ACG	5'	ttgaggaaaaagaacaaaacGACTTCATGGCCCAATGGAtAAGGCGCTGGTCTACGAAACCAGAGAtTCTGGGTTCGATCCCCAGTGAAGTCGcattcttttttacactatat	3'	5'	GACTTCATGGCCCAATGGAtAAGGCGCTGGTCTACGAAACCAGAGAtTCTGGGTTCGATCCCCAGTGAAGTCG	3'	G	73	ttgaggaaaaagaacaaaac	c	cattcttttttacactatat	5	5	5	>20
	A. thaliana	http://gtrnadb.ucsc.edu/genomes/eukaryota/Athal10/genes/tRNA-Arg-ACG-6-2.html	Arg	ACG	5'	gttatacaaatagtaataatGACTTCATGGCCCAATGGAtAAGGCGCTGGTCTACGAAACCAGAGAtTCTGGGTTCGATCCCCAGTGAAGTCGtctttttcatttttgcttta	3'	5'	GACTTCATGGCCCAATGGAtAAGGCGCTGGTCTACGAAACCAGAGAtTCTGGGTTCGATCCCCAGTGAAGTCG	3'	G	73	gttatacaaatagtaataat	t	tctttttcatttttgcttta	2	2	>20	>20
	A. thaliana	http://gtrnadb.ucsc.edu/genomes/eukaryota/Athal10/genes/tRNA-Arg-ACG-2-1.html	Arg	ACG	5'	gtctcaaattagacagagatGACTCCATGGCCCAATGGAtAAGGCGCTGGTCTACGAAACCAGAGAcTCTGGGTTCGATCCCCAGTGGAGTCGcctacttacttttgatatct	3'	5'	GACTCCATGGCCCAATGGAtAAGGCGCTGGTCTACGAAACCAGAGAcTCTGGGTTCGATCCCCAGTGGAGTCG	3'	G	73	gtctcaaattagacagagat	t	cctacttacttttgatatct	9	>20	>20	>20
	A. thaliana	http://gtrnadb.ucsc.edu/genomes/eukaryota/Athal10/genes/tRNA-Arg-CCG-3-2.html	Arg	CCG	5'	aatagaagcatattaaaaacGACCGCGTGGCCTAATGGAtAAGGCGCTCGCCTCCGGAGCGGGAGAtTGTGGGTTCGAGTCCCACCGTGGTCGttaattttttttcacagcct	3'	5'	GACCGCGTGGCCTAATGGAtAAGGCGCTCGCCTCCGGAGCGGGAGAtTGTGGGTTCGAGTCCCACCGTGGTCG	3'	G	73	aatagaagcatattaaaaac	c	ttaattttttttcacagcct	4	4	4	4
	A. thaliana	http://gtrnadb.ucsc.edu/genomes/eukaryota/Athal10/genes/tRNA-Arg-CCG-3-1.html	Arg	CCG	5'	ttgtagttgactatcaaaagGACCGCGTGGCCTAATGGAtAAGGCGCTCGCCTCCGGAGCGGGAGAtTGTGGGTTCGAGTCCCACCGTGGTCGttttttatttatgttatcaa	3'	5'	GACCGCGTGGCCTAATGGAtAAGGCGCTCGCCTCCGGAGCGGGAGAtTGTGGGTTCGAGTCCCACCGTGGTCG	3'	G	73	ttgtagttgactatcaaaag	g	ttttttatttatgttatcaa	0	0	0	>20
	A. thaliana	http://gtrnadb.ucsc.edu/genomes/eukaryota/Athal10/genes/tRNA-Arg-CCG-2-1.html	Arg	CCG	5'	taatctggttaataatgaacGTTTGCGTGGCCTAATGGAtAAGGCGCTCGCCTCCGAAGCGGGAGAtTGTGGGTTCGAATCCCATCGCGAACGtagttttttgttttcagcaa	3'	5'	GTTTGCGTGGCCTAATGGAtAAGGCGCTCGCCTCCGAAGCGGGAGAtTGTGGGTTCGAATCCCATCGCGAACG	3'	G	73	taatctggttaataatgaac	c	tagttttttgttttcagcaa	3	3	3	>20
	A. thaliana	http://gtrnadb.ucsc.edu/genomes/eukaryota/Athal10/genes/tRNA-Arg-CCT-1-1.html	Arg	CCT	5'	aataactattgttcaaaaaaGCGCCTGTAGCTCAGTGGAtAGAGCGTCTGTTTCCTAAGCAGAAGGtCGTAGGTTCGACCCCTACCTGGCGCGtttctttgtttttttttttt	3'	5'	GCGCCTGTAGCTCAGTGGAtAGAGCGTCTGTTTCCTAAGCAGAAGGtCGTAGGTTCGACCCCTACCTGGCGCG	3'	G	73	aataactattgttcaaaaaa	a	tttctttgtttttttttttt	8	8	8	8
	A. thaliana	http://gtrnadb.ucsc.edu/genomes/eukaryota/Athal10/genes/tRNA-Arg-CCT-1-2.html	Arg	CCT	5'	tttgataattacaatcaaaaGCGCCTGTAGCTCAGTGGAtAGAGCGTCTGTTTCCTAAGCAGAAGGtCGTAGGTTCGACCCCTACCTGGCGCGatttatctctttttatatct	3'	5'	GCGCCTGTAGCTCAGTGGAtAGAGCGTCTGTTTCCTAAGCAGAAGGtCGTAGGTTCGACCCCTACCTGGCGCG	3'	G	73	tttgataattacaatcaaaa	a	atttatctctttttatatct	9	9	>20	>20
	A. thaliana	http://gtrnadb.ucsc.edu/genomes/eukaryota/Athal10/genes/tRNA-Arg-CCT-1-3.html	Arg	CCT	5'	atacaatatagaataagaaaGCGCCTGTAGCTCAGTGGAtAGAGCGTCTGTTTCCTAAGCAGAAGGtCGTAGGTTCGACCCCTACCTGGCGCGtttttattttggccttatct	3'	5'	GCGCCTGTAGCTCAGTGGAtAGAGCGTCTGTTTCCTAAGCAGAAGGtCGTAGGTTCGACCCCTACCTGGCGCG	3'	G	73	atacaatatagaataagaaa	a	tttttattttggccttatct	0	0	>20	>20
	A. thaliana	http://gtrnadb.ucsc.edu/genomes/eukaryota/Athal10/genes/tRNA-Arg-CCT-1-4.html	Arg	CCT	5'	taaatataataaatgcagaaGCGCCTGTAGCTCAGTGGAtAGAGCGTCTGTTTCCTAAGCAGAAGGtCGTAGGTTCGACCCCTACCTGGCGCGttaattttagtttcttactt	3'	5'	GCGCCTGTAGCTCAGTGGAtAGAGCGTCTGTTTCCTAAGCAGAAGGtCGTAGGTTCGACCCCTACCTGGCGCG	3'	G	73	taaatataataaatgcagaa	a	ttaattttagtttcttactt	4	>20	>20	>20
	A. thaliana	http://gtrnadb.ucsc.edu/genomes/eukaryota/Athal10/genes/tRNA-Arg-CCT-1-5.html	Arg	CCT	5'	catagcaagagatcaaatagGCGCCTGTAGCTCAGTGGAtAGAGCGTCTGTTTCCTAAGCAGAAGGtCGTAGGTTCGACCCCTACCTGGCGCGcttcattttaaaattcaata	3'	5'	GCGCCTGTAGCTCAGTGGAtAGAGCGTCTGTTTCCTAAGCAGAAGGtCGTAGGTTCGACCCCTACCTGGCGCG	3'	G	73	catagcaagagatcaaatag	g	cttcattttaaaattcaata	5	>20	>20	>20
	A. thaliana	http://gtrnadb.ucsc.edu/genomes/eukaryota/Athal10/genes/tRNA-Arg-CCT-2-1.html	Arg	CCT	5'	tgattctaactcccaaagaaGCGTCTGTAGCTCAGTGGAtAGAGCGTCTGTTTCCTAAGCAGAAGGtCGTAGGTTCGACCCCTACCTGACGCGtttattttgtatccttttat	3'	5'	GCGTCTGTAGCTCAGTGGAtAGAGCGTCTGTTTCCTAAGCAGAAGGtCGTAGGTTCGACCCCTACCTGACGCG	3'	G	73	tgattctaactcccaaagaa	a	tttattttgtatccttttat	4	>20	>20	>20
	A. thaliana	http://gtrnadb.ucsc.edu/genomes/eukaryota/Athal10/genes/tRNA-Arg-CCT-3-1.html	Arg	CCT	5'	gcgacttggtagcgtaaagaGCGCCTGTAGCTCAGTGGAtAGAGCGTCTGTTTCCTAAGCAGAAAGtCGAAGGTTCGACCCCTTCCTGGCGCGtatgtaatgtagtcttttat	3'	5'	GCGCCTGTAGCTCAGTGGAtAGAGCGTCTGTTTCCTAAGCAGAAAGtCGAAGGTTCGACCCCTTCCTGGCGCG	3'	G	73	gcgacttggtagcgtaaaga	a	tatgtaatgtagtcttttat	14	>20	>20	>20
	A. thaliana	http://gtrnadb.ucsc.edu/genomes/eukaryota/Athal10/genes/tRNA-Arg-CCT-4-1.html	Arg	CCT	5'	gtggagaccataagaagaaaGCGCATGTAGCTCAGTGGAtAGAGCGTCTGTTTCCTAAGCAGAAGGtCGTAGGTTTGACCCCTACCTGGCACGtttaccttgtctattacttt	3'	5'	GCGCATGTAGCTCAGTGGAtAGAGCGTCTGTTTCCTAAGCAGAAGGtCGTAGGTTTGACCCCTACCTGGCACG	3'	G	73	gtggagaccataagaagaaa	a	tttaccttgtctattacttt	>20	>20	>20	>20
	A. thaliana	http://gtrnadb.ucsc.edu/genomes/eukaryota/Athal10/genes/tRNA-Arg-TCT-3-1.html	Arg	TCT	5'	aatgaaaaagaagaacaaaaGCGCCCGTGGCCTAATGGAtAAGGCGTTTGACTTCTAATCAAACGAtTGTGGGTTCGAGTCCCACCGGGCGTGagttgaatttttctttttta	3'	5'	GCGCCCGTGGCCTAATGGAtAAGGCGTTTGACTTCTAATCAAACGAtTGTGGGTTCGAGTCCCACCGGGCGTG	3'	G	73	aatgaaaaagaagaacaaaa	a	agttgaatttttctttttta	7	7	13	>20
	A. thaliana	http://gtrnadb.ucsc.edu/genomes/eukaryota/Athal10/genes/tRNA-Arg-TCT-4-1.html	Arg	TCT	5'	aagtaggtgatagtacaaaaGCGCCCGTGGCCTAATGGAtAAGGCGTTTGACTTCTAATCAAACGAtTGTGGGTTCGAGTCCCACCGGGCGTGccaattctatttttgtccat	3'	5'	GCGCCCGTGGCCTAATGGAtAAGGCGTTTGACTTCTAATCAAACGAtTGTGGGTTCGAGTCCCACCGGGCGTG	3'	G	73	aagtaggtgatagtacaaaa	a	ccaattctatttttgtccat	9	9	>20	>20
	A. thaliana	http://gtrnadb.ucsc.edu/genomes/eukaryota/Athal10/genes/tRNA-Arg-TCT-2-1.html	Arg	TCT	5'	aatactctagtgcaagcagaGCACCCGTGGCCTAATGGAtAAGGCGTTTGACTTCTAATCAAACGAtTGTGGGTTCGAGTCCCACCGGGTGTGtcattttttttttcccttag	3'	5'	GCACCCGTGGCCTAATGGAtAAGGCGTTTGACTTCTAATCAAACGAtTGTGGGTTCGAGTCCCACCGGGTGTG	3'	G	73	aatactctagtgcaagcaga	a	tcattttttttttcccttag	3	3	3	3
	A. thaliana	http://gtrnadb.ucsc.edu/genomes/eukaryota/Athal10/genes/tRNA-Arg-TCT-6-1.html	Arg	TCT	5'	tgataacgaacaacaaaaagGCGCTCGTGGCCCAATGGAtAAGGCGTCTGACTTCTAATCAGACGAtTGTGGGTTCGATCCCCACCGAGCGTGtctcttccaaatacattttt	3'	5'	GCGCTCGTGGCCCAATGGAtAAGGCGTCTGACTTCTAATCAGACGAtTGTGGGTTCGATCCCCACCGAGCGTG	3'	G	73	tgataacgaacaacaaaaag	g	tctcttccaaatacattttt	15	15	>20	>20
	A. thaliana	http://gtrnadb.ucsc.edu/genomes/eukaryota/Athal10/genes/tRNA-Arg-TCT-7-1.html	Arg	TCT	5'	acttcaaagtaattacacaaGCACCCGTGGCCTAATGGAtAAGGCGTTTGACTTCTAATCAAGCGAtTGTGGGTTCGAGTCCCACCGGGTGTGctattctaattttactgaag	3'	5'	GCACCCGTGGCCTAATGGAtAAGGCGTTTGACTTCTAATCAAGCGAtTGTGGGTTCGAGTCCCACCGGGTGTG	3'	G	73	acttcaaagtaattacacaa	a	ctattctaattttactgaag	9	>20	>20	>20
	A. thaliana	http://gtrnadb.ucsc.edu/genomes/eukaryota/Athal10/genes/tRNA-Arg-TCT-5-1.html	Arg	TCT	5'	tttgattcagtaaacaaaaaGCACCCATGGCCTAATGGAtAAGGCGCTTGACTTCTAATCAAGCGAtTGTGGGTTCGAGTCCCACTGGGTGTGtatttaataaatacaattta	3'	5'	GCACCCATGGCCTAATGGAtAAGGCGCTTGACTTCTAATCAAGCGAtTGTGGGTTCGAGTCCCACTGGGTGTG	3'	G	73	tttgattcagtaaacaaaaa	a	tatttaataaatacaattta	>20	>20	>20	>20
	A. thaliana	http://gtrnadb.ucsc.edu/genomes/eukaryota/Athal10/genes/tRNA-Arg-TCT-5-2.html	Arg	TCT	5'	tcagaaggatgtagcaacaaGCACCCATGGCCTAATGGAtAAGGCGCTTGACTTCTAATCAAGCGAtTGTGGGTTCGAGTCCCACTGGGTGTGctctttttttcttttctagt	3'	5'	GCACCCATGGCCTAATGGAtAAGGCGCTTGACTTCTAATCAAGCGAtTGTGGGTTCGAGTCCCACTGGGTGTG	3'	G	73	tcagaaggatgtagcaacaa	a	ctctttttttcttttctagt	3	3	3	3
	A. thaliana	http://gtrnadb.ucsc.edu/genomes/eukaryota/Athal10/genes/tRNA-Arg-TCT-1-1.html	Arg	TCT	5'	gtttgttcagataacaacaaGCACCCATGGCCTAATGGAtAAGGCGCTTGACTTCTAATCAAGCGAtTGTGGGTTCGAATCCCACTGGGTGTGatttgtatttttaaaagcat	3'	5'	GCACCCATGGCCTAATGGAtAAGGCGCTTGACTTCTAATCAAGCGAtTGTGGGTTCGAATCCCACTGGGTGTG	3'	G	73	gtttgttcagataacaacaa	a	atttgtatttttaaaagcat	7	7	>20	>20
	A. thaliana	http://gtrnadb.ucsc.edu/genomes/eukaryota/Athal10/genes/tRNA-Arg-TCT-8-1.html	Arg	TCT	5'	tagctagcttacccaacaaaGCACCCGTGGCCTAATGGAtAAGGCGTTTGACTTCTAATCACACGAtTGTGGGTTCGAGTCCCACCGGGTGTGttattttccttttttttcct	3'	5'	GCACCCGTGGCCTAATGGAtAAGGCGTTTGACTTCTAATCACACGAtTGTGGGTTCGAGTCCCACCGGGTGTG	3'	G	73	tagctagcttacccaacaaa	a	ttattttccttttttttcct	3	9	9	9
	A. thaliana	http://gtrnadb.ucsc.edu/genomes/eukaryota/Athal10/genes/tRX-Arg-NNN-2-1.html	Arg	NNN	5'	aaactgaggcctgaccaataGTTCGCGTGGCCCAATGGAtAAGGCGCTCGCCTCCGGAGGGGGATAtTCTCGGTTCGACCTCCATCGTGAACGaattaggtaataataaagac	3'	5'	GTTCGCGTGGCCCAATGGAtAAGGCGCTCGCCTCCGGAGGGGGATAtTCTCGGTTCGACCTCCATCGTGAACG	3'	G	73	aaactgaggcctgaccaata	a	aattaggtaataataaagac	>20	>20	>20	>20
	A. thaliana	http://gtrnadb.ucsc.edu/genomes/eukaryota/Athal10/genes/tRNA-Asn-GTT-9-1.html	Asn	GTT	5'	aaatgaaaacaaaatatccaGCTGGAATAGCTCAGTAGGTttAGAGCGTGTGGCTGTTAACCTCAAGGtCGGAGGTTCGACCCCTCCTTTCAGCGaattttgattcttttaacct	3'	5'	GCTGGAATAGCTCAGTAGGTttAGAGCGTGTGGCTGTTAACCTCAAGGtCGGAGGTTCGACCCCTCCTTTCAGCG	3'	G	75	aaatgaaaacaaaatatcca	a	aattttgattcttttaacct	2	>20	>20	>20
	A. thaliana	http://gtrnadb.ucsc.edu/genomes/eukaryota/Athal10/genes/tRNA-Asn-GTT-3-1.html	Asn	GTT	5'	actttattactaccaaagaaGCTGGAATAGCTCAGTTGGTtAGAGCGTGTGGCTGTTAACCACAAGGtCGGAGGTTCGACCCCTCCTTCTAGCGtttttttgccctttttaagg	3'	5'	GCTGGAATAGCTCAGTTGGTtAGAGCGTGTGGCTGTTAACCACAAGGtCGGAGGTTCGACCCCTCCTTCTAGCG	3'	G	74	actttattactaccaaagaa	a	tttttttgccctttttaagg	0	0	0	0
	A. thaliana	http://gtrnadb.ucsc.edu/genomes/eukaryota/Athal10/genes/tRNA-Asn-GTT-3-2.html	Asn	GTT	5'	ctaattcagataatcaaaatGCTGGAATAGCTCAGTTGGTtAGAGCGTGTGGCTGTTAACCACAAGGtCGGAGGTTCGACCCCTCCTTCTAGCGattacttttttttttttaac	3'	5'	GCTGGAATAGCTCAGTTGGTtAGAGCGTGTGGCTGTTAACCACAAGGtCGGAGGTTCGACCCCTCCTTCTAGCG	3'	G	74	ctaattcagataatcaaaat	t	attacttttttttttttaac	5	5	5	5
	A. thaliana	http://gtrnadb.ucsc.edu/genomes/eukaryota/Athal10/genes/tRNA-Asn-GTT-3-3.html	Asn	GTT	5'	taaatttgtagcatgcaataGCTGGAATAGCTCAGTTGGTtAGAGCGTGTGGCTGTTAACCACAAGGtCGGAGGTTCGACCCCTCCTTCTAGCGatcttttctttaacttttac	3'	5'	GCTGGAATAGCTCAGTTGGTtAGAGCGTGTGGCTGTTAACCACAAGGtCGGAGGTTCGACCCCTCCTTCTAGCG	3'	G	74	taaatttgtagcatgcaata	a	atcttttctttaacttttac	3	>20	>20	>20
	A. thaliana	http://gtrnadb.ucsc.edu/genomes/eukaryota/Athal10/genes/tRNA-Asn-GTT-3-4.html	Asn	GTT	5'	aagtatggttagtacaattaGCTGGAATAGCTCAGTTGGTtAGAGCGTGTGGCTGTTAACCACAAGGtCGGAGGTTCGACCCCTCCTTCTAGCGttttttatccttcaaatggc	3'	5'	GCTGGAATAGCTCAGTTGGTtAGAGCGTGTGGCTGTTAACCACAAGGtCGGAGGTTCGACCCCTCCTTCTAGCG	3'	G	74	aagtatggttagtacaatta	a	ttttttatccttcaaatggc	0	0	0	>20
	A. thaliana	http://gtrnadb.ucsc.edu/genomes/eukaryota/Athal10/genes/tRNA-Asn-GTT-3-5.html	Asn	GTT	5'	tttaattaacttaacaaaaaGCTGGAATAGCTCAGTTGGTtAGAGCGTGTGGCTGTTAACCACAAGGtCGGAGGTTCGACCCCTCCTTCTAGCGattgttttattttcatatga	3'	5'	GCTGGAATAGCTCAGTTGGTtAGAGCGTGTGGCTGTTAACCACAAGGtCGGAGGTTCGACCCCTCCTTCTAGCG	3'	G	74	tttaattaacttaacaaaaa	a	attgttttattttcatatga	4	>20	>20	>20
	A. thaliana	http://gtrnadb.ucsc.edu/genomes/eukaryota/Athal10/genes/tRNA-Asn-GTT-3-6.html	Asn	GTT	5'	ttttgaaatagttaacaaaaGCTGGAATAGCTCAGTTGGTtAGAGCGTGTGGCTGTTAACCACAAGGtCGGAGGTTCGACCCCTCCTTCTAGCGttttttaactcttctttttc	3'	5'	GCTGGAATAGCTCAGTTGGTtAGAGCGTGTGGCTGTTAACCACAAGGtCGGAGGTTCGACCCCTCCTTCTAGCG	3'	G	74	ttttgaaatagttaacaaaa	a	ttttttaactcttctttttc	0	0	0	>20
	A. thaliana	http://gtrnadb.ucsc.edu/genomes/eukaryota/Athal10/genes/tRNA-Asn-GTT-1-1.html	Asn	GTT	5'	actaacacatattaacaaaaGCTGGAATAGCTCAGTTGGTtAGAGCGTGTGGCTGTTAACCACAAGGtCGGAGGTTCGATCCCTCCTTCTAGCGatttagattttttgatatta	3'	5'	GCTGGAATAGCTCAGTTGGTtAGAGCGTGTGGCTGTTAACCACAAGGtCGGAGGTTCGATCCCTCCTTCTAGCG	3'	G	74	actaacacatattaacaaaa	a	atttagattttttgatatta	7	7	7	>20
	A. thaliana	http://gtrnadb.ucsc.edu/genomes/eukaryota/Athal10/genes/tRNA-Asn-GTT-4-1.html	Asn	GTT	5'	ttcggtaatgaaaacaacaaGCTGGAGTAGCTCAGTTGGTtAGAGCGTGTGGCTGTTAACCACAAGGtCAGAGGTTCGACCCCTCTCTCTAGCGtttttataaagtgtttttta	3'	5'	GCTGGAGTAGCTCAGTTGGTtAGAGCGTGTGGCTGTTAACCACAAGGtCAGAGGTTCGACCCCTCTCTCTAGCG	3'	G	74	ttcggtaatgaaaacaacaa	a	tttttataaagtgtttttta	0	0	13	>20
	A. thaliana	http://gtrnadb.ucsc.edu/genomes/eukaryota/Athal10/genes/tRNA-Asn-GTT-4-2.html	Asn	GTT	5'	tatattattgttatcaataaGCTGGAGTAGCTCAGTTGGTtAGAGCGTGTGGCTGTTAACCACAAGGtCAGAGGTTCGACCCCTCTCTCTAGCGatgttttcttcttttcagtt	3'	5'	GCTGGAGTAGCTCAGTTGGTtAGAGCGTGTGGCTGTTAACCACAAGGtCAGAGGTTCGACCCCTCTCTCTAGCG	3'	G	74	tatattattgttatcaataa	a	atgttttcttcttttcagtt	3	>20	>20	>20
	A. thaliana	http://gtrnadb.ucsc.edu/genomes/eukaryota/Athal10/genes/tRNA-Asn-GTT-4-3.html	Asn	GTT	5'	atcggtaatattaacaattaGCTGGAGTAGCTCAGTTGGTtAGAGCGTGTGGCTGTTAACCACAAGGtCAGAGGTTCGACCCCTCTCTCTAGCGatttgttatttttaaatttt	3'	5'	GCTGGAGTAGCTCAGTTGGTtAGAGCGTGTGGCTGTTAACCACAAGGtCAGAGGTTCGACCCCTCTCTCTAGCG	3'	G	74	atcggtaatattaacaatta	a	atttgttatttttaaatttt	8	8	>20	>20
	A. thaliana	http://gtrnadb.ucsc.edu/genomes/eukaryota/Athal10/genes/tRNA-Asn-GTT-4-4.html	Asn	GTT	5'	gtaatagatagaacaaataaGCTGGAGTAGCTCAGTTGGTtAGAGCGTGTGGCTGTTAACCACAAGGtCAGAGGTTCGACCCCTCTCTCTAGCGttatgcactaatttttaata	3'	5'	GCTGGAGTAGCTCAGTTGGTtAGAGCGTGTGGCTGTTAACCACAAGGtCAGAGGTTCGACCCCTCTCTCTAGCG	3'	G	74	gtaatagatagaacaaataa	a	ttatgcactaatttttaata	11	11	>20	>20
	A. thaliana	http://gtrnadb.ucsc.edu/genomes/eukaryota/Athal10/genes/tRNA-Asn-GTT-2-1.html	Asn	GTT	5'	tacacataacataacaagtaGCTGGAATAGCTCAGCTGGTtAGAGCGTGTGGCTGTTAACCACAAGGtCGGAGGTTCGAACCCTCCTTCTAGCGttttttattttattatcatc	3'	5'	GCTGGAATAGCTCAGCTGGTtAGAGCGTGTGGCTGTTAACCACAAGGtCGGAGGTTCGAACCCTCCTTCTAGCG	3'	G	74	tacacataacataacaagta	a	ttttttattttattatcatc	0	0	0	>20
	A. thaliana	http://gtrnadb.ucsc.edu/genomes/eukaryota/Athal10/genes/tRNA-Asn-GTT-8-1.html	Asn	GTT	5'	ctttagtcgttaaacaaaaaGCTGGAATAGCTCAGATGGCtAGAGCGTGTGGCTGTTAACCACAAGGtCGGAGGTTCAAGCCCTCCTTCTAGCGattccttttcttttctcttt	3'	5'	GCTGGAATAGCTCAGATGGCtAGAGCGTGTGGCTGTTAACCACAAGGtCGGAGGTTCAAGCCCTCCTTCTAGCG	3'	G	74	ctttagtcgttaaacaaaaa	a	attccttttcttttctcttt	5	>20	>20	>20
	A. thaliana	http://gtrnadb.ucsc.edu/genomes/eukaryota/Athal10/genes/tRNA-Asn-GTT-5-1.html	Asn	GTT	5'	aacgaatcacttatcaaaaaGCTGGAGTAGCTCAGTTGGTtAGAGCGTGTGGCTGTTAACCACAAGGtCAGAGGTTCGACCCCTTTCTCTAGCGtttcttttccttttgtattt	3'	5'	GCTGGAGTAGCTCAGTTGGTtAGAGCGTGTGGCTGTTAACCACAAGGtCAGAGGTTCGACCCCTTTCTCTAGCG	3'	G	74	aacgaatcacttatcaaaaa	a	tttcttttccttttgtattt	4	>20	>20	>20
	A. thaliana	http://gtrnadb.ucsc.edu/genomes/eukaryota/Athal10/genes/tRNA-Asn-GTT-7-1.html	Asn	GTT	5'	aagatctaatctcccattgtTCCTCAGTAGCTCAGTGGTAGAGCGGTCGGCTGTTAACTGATTGGtCGTAGGTTCAAATCCTACTTGGGGAGatttgttagttatcgctttt	3'	5'	TCCTCAGTAGCTCAGTGGTAGAGCGGTCGGCTGTTAACTGATTGGtCGTAGGTTCAAATCCTACTTGGGGAG	3'	G	72	aagatctaatctcccattgt	t	atttgttagttatcgctttt	16	>20	>20	>20
	A. thaliana	http://gtrnadb.ucsc.edu/genomes/eukaryota/Athal10/genes/tRNA-Asp-GTC-4-1.html	Asp	GTC	5'	agaagaataattttaaaactGGGATTGTAGTTCAATCGGTcAGAGCACCGCCCTGTCAAGGCGGAAGcTGCGGGTTCGAGCCCCGTCAGTCCCGacctagtcataattgcgttt	3'	5'	GGGATTGTAGTTCAATCGGTcAGAGCACCGCCCTGTCAAGGCGGAAGcTGCGGGTTCGAGCCCCGTCAGTCCCG	3'	G	74	agaagaataattttaaaact	t	acctagtcataattgcgttt	>20	>20	>20	>20
	A. thaliana	http://gtrnadb.ucsc.edu/genomes/eukaryota/Athal10/genes/tRNA-Asp-GTC-2-4.html	Asp	GTC	5'	aaggatcaaggaacatcaaaGTCGTTGTAGTATAGTGGTaAGTATTCCCGCCTGTCACGCGGGTGaCCCGGGTTCGATCCCCGGCAACGGCGtttttttcccaacttttttg	3'	5'	GTCGTTGTAGTATAGTGGTaAGTATTCCCGCCTGTCACGCGGGTGaCCCGGGTTCGATCCCCGGCAACGGCG	3'	G	72	aaggatcaaggaacatcaaa	a	tttttttcccaacttttttg	0	0	0	0
	A. thaliana	http://gtrnadb.ucsc.edu/genomes/eukaryota/Athal10/genes/tRNA-Asp-GTC-2-5.html	Asp	GTC	5'	tagaaaacttgagcaacaaaGTCGTTGTAGTATAGTGGTaAGTATTCCCGCCTGTCACGCGGGTGaCCCGGGTTCGATCCCCGGCAACGGCGtatttttaattttttcatat	3'	5'	GTCGTTGTAGTATAGTGGTaAGTATTCCCGCCTGTCACGCGGGTGaCCCGGGTTCGATCCCCGGCAACGGCG	3'	G	72	tagaaaacttgagcaacaaa	a	tatttttaattttttcatat	2	2	9	>20
	A. thaliana	http://gtrnadb.ucsc.edu/genomes/eukaryota/Athal10/genes/tRNA-Asp-GTC-2-6.html	Asp	GTC	5'	atcgctcgattagcaacaaaGTCGTTGTAGTATAGTGGTaAGTATTCCCGCCTGTCACGCGGGTGaCCCGGGTTCGATCCCCGGCAACGGCGattactttagttttgcctaa	3'	5'	GTCGTTGTAGTATAGTGGTaAGTATTCCCGCCTGTCACGCGGGTGaCCCGGGTTCGATCCCCGGCAACGGCG	3'	G	72	atcgctcgattagcaacaaa	a	attactttagttttgcctaa	10	>20	>20	>20
	A. thaliana	http://gtrnadb.ucsc.edu/genomes/eukaryota/Athal10/genes/tRNA-Asp-GTC-2-7.html	Asp	GTC	5'	tcattaattagaacatcaaaGTCGTTGTAGTATAGTGGTaAGTATTCCCGCCTGTCACGCGGGTGaCCCGGGTTCGATCCCCGGCAACGGCGctaacatttttttatcgagt	3'	5'	GTCGTTGTAGTATAGTGGTaAGTATTCCCGCCTGTCACGCGGGTGaCCCGGGTTCGATCCCCGGCAACGGCG	3'	G	72	tcattaattagaacatcaaa	a	ctaacatttttttatcgagt	6	6	6	6
	A. thaliana	http://gtrnadb.ucsc.edu/genomes/eukaryota/Athal10/genes/tRNA-Asp-GTC-2-2.html	Asp	GTC	5'	cttgccctgttagcaactcaGTCGTTGTAGTATAGTGGTaAGTATTCCCGCCTGTCACGCGGGTGaCCCGGGTTCGATCCCCGGCAACGGCGaatttttttgtgaggaattt	3'	5'	GTCGTTGTAGTATAGTGGTaAGTATTCCCGCCTGTCACGCGGGTGaCCCGGGTTCGATCCCCGGCAACGGCG	3'	G	72	cttgccctgttagcaactca	a	aatttttttgtgaggaattt	2	2	2	2
	A. thaliana	http://gtrnadb.ucsc.edu/genomes/eukaryota/Athal10/genes/tRNA-Asp-GTC-2-3.html	Asp	GTC	5'	ttgaattgtgtatcaacaagGTCGTTGTAGTATAGTGGTaAGTATTCCCGCCTGTCACGCGGGTGaCCCGGGTTCGATCCCCGGCAACGGCGatttttttttgttattttcg	3'	5'	GTCGTTGTAGTATAGTGGTaAGTATTCCCGCCTGTCACGCGGGTGaCCCGGGTTCGATCCCCGGCAACGGCG	3'	G	72	ttgaattgtgtatcaacaag	g	atttttttttgttattttcg	1	1	1	1
	A. thaliana	http://gtrnadb.ucsc.edu/genomes/eukaryota/Athal10/genes/tRNA-Asp-GTC-2-1.html	Asp	GTC	5'	ctaaacaaccaaacaacaaaGTCGTTGTAGTATAGTGGTaAGTATTCCCGCCTGTCACGCGGGTGaCCCGGGTTCGATCCCCGGCAACGGCGatcttttttattttcggctg	3'	5'	GTCGTTGTAGTATAGTGGTaAGTATTCCCGCCTGTCACGCGGGTGaCCCGGGTTCGATCCCCGGCAACGGCG	3'	G	72	ctaaacaaccaaacaacaaa	a	atcttttttattttcggctg	3	3	3	>20
	A. thaliana	http://gtrnadb.ucsc.edu/genomes/eukaryota/Athal10/genes/tRNA-Asp-GTC-2-8.html	Asp	GTC	5'	aaaactaacgtagcaacaaaGTCGTTGTAGTATAGTGGTaAGTATTCCCGCCTGTCACGCGGGTGaCCCGGGTTCGATCCCCGGCAACGGCGtattttgttttcctgtttta	3'	5'	GTCGTTGTAGTATAGTGGTaAGTATTCCCGCCTGTCACGCGGGTGaCCCGGGTTCGATCCCCGGCAACGGCG	3'	G	72	aaaactaacgtagcaacaaa	a	tattttgttttcctgtttta	2	>20	>20	>20
	A. thaliana	http://gtrnadb.ucsc.edu/genomes/eukaryota/Athal10/genes/tRNA-Asp-GTC-2-9.html	Asp	GTC	5'	agtggaagcagagcaacaaaGTCGTTGTAGTATAGTGGTaAGTATTCCCGCCTGTCACGCGGGTGaCCCGGGTTCGATCCCCGGCAACGGCGtttttttattcaccttctgt	3'	5'	GTCGTTGTAGTATAGTGGTaAGTATTCCCGCCTGTCACGCGGGTGaCCCGGGTTCGATCCCCGGCAACGGCG	3'	G	72	agtggaagcagagcaacaaa	a	tttttttattcaccttctgt	0	0	0	0
	A. thaliana	http://gtrnadb.ucsc.edu/genomes/eukaryota/Athal10/genes/tRNA-Asp-GTC-2-12.html	Asp	GTC	5'	tctagagattgaacatcaaaGTCGTTGTAGTATAGTGGTaAGTATTCCCGCCTGTCACGCGGGTGaCCCGGGTTCGATCCCCGGCAACGGCGtagtttttaatttaactctt	3'	5'	GTCGTTGTAGTATAGTGGTaAGTATTCCCGCCTGTCACGCGGGTGaCCCGGGTTCGATCCCCGGCAACGGCG	3'	G	72	tctagagattgaacatcaaa	a	tagtttttaatttaactctt	3	3	>20	>20
	A. thaliana	http://gtrnadb.ucsc.edu/genomes/eukaryota/Athal10/genes/tRNA-Asp-GTC-2-13.html	Asp	GTC	5'	tttgatatcctaacaacgagGTCGTTGTAGTATAGTGGTaAGTATTCCCGCCTGTCACGCGGGTGaCCCGGGTTCGATCCCCGGCAACGGCGtcttttttgtttttcaagat	3'	5'	GTCGTTGTAGTATAGTGGTaAGTATTCCCGCCTGTCACGCGGGTGaCCCGGGTTCGATCCCCGGCAACGGCG	3'	G	72	tttgatatcctaacaacgag	g	tcttttttgtttttcaagat	2	2	2	>20
	A. thaliana	http://gtrnadb.ucsc.edu/genomes/eukaryota/Athal10/genes/tRNA-Asp-GTC-2-14.html	Asp	GTC	5'	taggctcactgaacaacaaaGTCGTTGTAGTATAGTGGTaAGTATTCCCGCCTGTCACGCGGGTGaCCCGGGTTCGATCCCCGGCAACGGCGattttttattttttaaacct	3'	5'	GTCGTTGTAGTATAGTGGTaAGTATTCCCGCCTGTCACGCGGGTGaCCCGGGTTCGATCCCCGGCAACGGCG	3'	G	72	taggctcactgaacaacaaa	a	attttttattttttaaacct	1	1	1	>20
	A. thaliana	http://gtrnadb.ucsc.edu/genomes/eukaryota/Athal10/genes/tRNA-Asp-GTC-2-15.html	Asp	GTC	5'	tgtttgagttaatcaacagaGTCGTTGTAGTATAGTGGTaAGTATTCCCGCCTGTCACGCGGGTGaCCCGGGTTCGATCCCCGGCAACGGCGctttttttattttaacaatt	3'	5'	GTCGTTGTAGTATAGTGGTaAGTATTCCCGCCTGTCACGCGGGTGaCCCGGGTTCGATCCCCGGCAACGGCG	3'	G	72	tgtttgagttaatcaacaga	a	ctttttttattttaacaatt	1	1	1	1
	A. thaliana	http://gtrnadb.ucsc.edu/genomes/eukaryota/Athal10/genes/tRNA-Asp-GTC-2-11.html	Asp	GTC	5'	tggttttaacaatcaacaaaGTCGTTGTAGTATAGTGGTaAGTATTCCCGCCTGTCACGCGGGTGaCCCGGGTTCGATCCCCGGCAACGGCGtttatttttatttccctttt	3'	5'	GTCGTTGTAGTATAGTGGTaAGTATTCCCGCCTGTCACGCGGGTGaCCCGGGTTCGATCCCCGGCAACGGCG	3'	G	72	tggttttaacaatcaacaaa	a	tttatttttatttccctttt	4	4	>20	>20
	A. thaliana	http://gtrnadb.ucsc.edu/genomes/eukaryota/Athal10/genes/tRNA-Asp-GTC-2-10.html	Asp	GTC	5'	agcattaccagatcaacaagGTCGTTGTAGTATAGTGGTaAGTATTCCCGCCTGTCACGCGGGTGaCCCGGGTTCGATCCCCGGCAACGGCGtaattttttcatcgtttgtc	3'	5'	GTCGTTGTAGTATAGTGGTaAGTATTCCCGCCTGTCACGCGGGTGaCCCGGGTTCGATCCCCGGCAACGGCG	3'	G	72	agcattaccagatcaacaag	g	taattttttcatcgtttgtc	3	3	3	>20
	A. thaliana	http://gtrnadb.ucsc.edu/genomes/eukaryota/Athal10/genes/tRNA-Asp-GTC-2-20.html	Asp	GTC	5'	ctgtcttgtttagcaacaaaGTCGTTGTAGTATAGTGGTaAGTATTCCCGCCTGTCACGCGGGTGaCCCGGGTTCGATCCCCGGCAACGGCGattttttgcttctttttttt	3'	5'	GTCGTTGTAGTATAGTGGTaAGTATTCCCGCCTGTCACGCGGGTGaCCCGGGTTCGATCCCCGGCAACGGCG	3'	G	72	ctgtcttgtttagcaacaaa	a	attttttgcttctttttttt	1	1	1	12
	A. thaliana	http://gtrnadb.ucsc.edu/genomes/eukaryota/Athal10/genes/tRNA-Asp-GTC-2-16.html	Asp	GTC	5'	tttgtaacccactacaaaatGTCGTTGTAGTATAGTGGTaAGTATTCCCGCCTGTCACGCGGGTGaCCCGGGTTCGATCCCCGGCAACGGCGattttttttttttttaaatc	3'	5'	GTCGTTGTAGTATAGTGGTaAGTATTCCCGCCTGTCACGCGGGTGaCCCGGGTTCGATCCCCGGCAACGGCG	3'	G	72	tttgtaacccactacaaaat	t	attttttttttttttaaatc	1	1	1	1
	A. thaliana	http://gtrnadb.ucsc.edu/genomes/eukaryota/Athal10/genes/tRNA-Asp-GTC-2-21.html	Asp	GTC	5'	tgtgattgctaatcaaaaatGTCGTTGTAGTATAGTGGTaAGTATTCCCGCCTGTCACGCGGGTGaCCCGGGTTCGATCCCCGGCAACGGCGtctattttttttctttcttt	3'	5'	GTCGTTGTAGTATAGTGGTaAGTATTCCCGCCTGTCACGCGGGTGaCCCGGGTTCGATCCCCGGCAACGGCG	3'	G	72	tgtgattgctaatcaaaaat	t	tctattttttttctttcttt	4	4	4	4
	A. thaliana	http://gtrnadb.ucsc.edu/genomes/eukaryota/Athal10/genes/tRNA-Asp-GTC-2-17.html	Asp	GTC	5'	atacgaaaacaaacaaaaatGTCGTTGTAGTATAGTGGTaAGTATTCCCGCCTGTCACGCGGGTGaCCCGGGTTCGATCCCCGGCAACGGCGattatccttttaaccttatt	3'	5'	GTCGTTGTAGTATAGTGGTaAGTATTCCCGCCTGTCACGCGGGTGaCCCGGGTTCGATCCCCGGCAACGGCG	3'	G	72	atacgaaaacaaacaaaaat	t	attatccttttaaccttatt	7	>20	>20	>20
	A. thaliana	http://gtrnadb.ucsc.edu/genomes/eukaryota/Athal10/genes/tRNA-Asp-GTC-2-18.html	Asp	GTC	5'	acagaaagaagagcaaataaGTCGTTGTAGTATAGTGGTaAGTATTCCCGCCTGTCACGCGGGTGaCCCGGGTTCGATCCCCGGCAACGGCGttacttttttctttttcctt	3'	5'	GTCGTTGTAGTATAGTGGTaAGTATTCCCGCCTGTCACGCGGGTGaCCCGGGTTCGATCCCCGGCAACGGCG	3'	G	72	acagaaagaagagcaaataa	a	ttacttttttctttttcctt	4	4	4	>20
	A. thaliana	http://gtrnadb.ucsc.edu/genomes/eukaryota/Athal10/genes/tRNA-Asp-GTC-2-19.html	Asp	GTC	5'	tatgattctttatcaacaagGTCGTTGTAGTATAGTGGTaAGTATTCCCGCCTGTCACGCGGGTGaCCCGGGTTCGATCCCCGGCAACGGCGattttttatcttttggtgtt	3'	5'	GTCGTTGTAGTATAGTGGTaAGTATTCCCGCCTGTCACGCGGGTGaCCCGGGTTCGATCCCCGGCAACGGCG	3'	G	72	tatgattctttatcaacaag	g	attttttatcttttggtgtt	1	1	1	>20
	A. thaliana	http://gtrnadb.ucsc.edu/genomes/eukaryota/Athal10/genes/tRNA-Asp-GTC-1-1.html	Asp	GTC	5'	attacgattgagcaacaaatGTCGTTGTAGTATAGTGGTaAGTATTCCCGCCTGTCACGCGGGTGGCCCGGGTTCGATCCCCGGCAACGGCGattaactttttggttactag	3'	5'	GTCGTTGTAGTATAGTGGTaAGTATTCCCGCCTGTCACGCGGGTGGCCCGGGTTCGATCCCCGGCAACGGCG	3'	G	72	attacgattgagcaacaaat	t	attaactttttggttactag	6	6	>20	>20
	A. thaliana	http://gtrnadb.ucsc.edu/genomes/eukaryota/Athal10/genes/tRNA-Asp-GTC-5-1.html	Asp	GTC	5'	gcaacggcgccaaattgataGTCGTTATAGTATAGTGGTaAGTATTCCCGCCTGTCATGCGGGTGaCCCGGGTTCAATCCCCGGCAACGGCGccaaattgatagtagggttt	3'	5'	GTCGTTATAGTATAGTGGTaAGTATTCCCGCCTGTCATGCGGGTGaCCCGGGTTCAATCCCCGGCAACGGCG	3'	G	72	gcaacggcgccaaattgata	a	ccaaattgatagtagggttt	>20	>20	>20	>20
	A. thaliana	http://gtrnadb.ucsc.edu/genomes/eukaryota/Athal10/genes/tRNA-Asp-GTC-6-1.html	Asp	GTC	5'	aagatttacgtagcaacaagGTCGTTGTAGTATAGTGGTaAGTATTCCCGCCTGTCACGCGGGTGaCCCGGGTTCGATCCCCGGCAAAGGCGtcttttttattttgaaaatt	3'	5'	GTCGTTGTAGTATAGTGGTaAGTATTCCCGCCTGTCACGCGGGTGaCCCGGGTTCGATCCCCGGCAAAGGCG	3'	G	72	aagatttacgtagcaacaag	g	tcttttttattttgaaaatt	2	2	2	>20
	A. thaliana	http://gtrnadb.ucsc.edu/genomes/eukaryota/Athal10/genes/tRNA-Asp-GTC-7-1.html	Asp	GTC	5'	cggcagaaaatgattcagaaGTCGTTGTAGTATAGTGGTaAGGATTCCCGCCTGTCACGCGGGTGaCCCGGGTTCGATCCTCGGCAACGACGccaaattgatacaagggttt	3'	5'	GTCGTTGTAGTATAGTGGTaAGGATTCCCGCCTGTCACGCGGGTGaCCCGGGTTCGATCCTCGGCAACGACG	3'	G	72	cggcagaaaatgattcagaa	a	ccaaattgatacaagggttt	>20	>20	>20	>20
	A. thaliana	http://gtrnadb.ucsc.edu/genomes/eukaryota/Athal10/genes/tRNA-Asp-GTC-8-1.html	Asp	GTC	5'	aatacttaccactatattggGTCGTTGTACTAAGTGGTaAGTATTCCCGCCTGTCACGCGGGTGaCCCGGGTCGATCcCCGGCAACGGTGccaaatttgatataggtcaa	3'	5'	GTCGTTGTACTAAGTGGTaAGTATTCCCGCCTGTCACGCGGGTGaCCCGGGTCGATCcCCGGCAACGGTG	3'	G	70	aatacttaccactatattgg	g	ccaaatttgatataggtcaa	>20	>20	>20	>20
	A. thaliana	http://gtrnadb.ucsc.edu/genomes/eukaryota/Athal10/genes/tRNA-Cys-GCA-4-1.html	Cys	GCA	5'	tagatatgatgtacaacaaaGGGTCCATAGCTCAGTGGTAGAGCATTTGACTGCAGATCAAGAGGtCACCGGTTCGAACCCGGTTGGGCCCTcattttttttaaattttttt	3'	5'	GGGTCCATAGCTCAGTGGTAGAGCATTTGACTGCAGATCAAGAGGtCACCGGTTCGAACCCGGTTGGGCCCT	3'	T	72	tagatatgatgtacaacaaa	a	cattttttttaaattttttt	2	2	2	2
	A. thaliana	http://gtrnadb.ucsc.edu/genomes/eukaryota/Athal10/genes/tRNA-Cys-GCA-3-1.html	Cys	GCA	5'	ttgtaggcatataacaaattGGGTCCATAGCTCAGTGGTAGAGCAATTGACTGCAGATCAATAGGtCACCGGTTCGAACCCGGTTGGGCCCTgatatttttctttttttatt	3'	5'	GGGTCCATAGCTCAGTGGTAGAGCAATTGACTGCAGATCAATAGGtCACCGGTTCGAACCCGGTTGGGCCCT	3'	T	72	ttgtaggcatataacaaatt	t	gatatttttctttttttatt	4	4	10	10
	A. thaliana	http://gtrnadb.ucsc.edu/genomes/eukaryota/Athal10/genes/tRNA-Cys-GCA-2-1.html	Cys	GCA	5'	gtatacactaaagtcaataaGAGCCTATAGCTCAGTGGTAGAGCAATTGACTGCAGATCAATAGGtCACCGGTTCGAATCCGGTTGGGCTCTtaattttttttttttaagcc	3'	5'	GAGCCTATAGCTCAGTGGTAGAGCAATTGACTGCAGATCAATAGGtCACCGGTTCGAATCCGGTTGGGCTCT	3'	T	72	gtatacactaaagtcaataa	a	taattttttttttttaagcc	3	3	3	3
	A. thaliana	http://gtrnadb.ucsc.edu/genomes/eukaryota/Athal10/genes/tRNA-Cys-GCA-2-2.html	Cys	GCA	5'	gcatacactaaagtcaagaaGAGCCTATAGCTCAGTGGTAGAGCAATTGACTGCAGATCAATAGGtCACCGGTTCGAATCCGGTTGGGCTCTttattttttgtctcttaaca	3'	5'	GAGCCTATAGCTCAGTGGTAGAGCAATTGACTGCAGATCAATAGGtCACCGGTTCGAATCCGGTTGGGCTCT	3'	T	72	gcatacactaaagtcaagaa	a	ttattttttgtctcttaaca	3	3	3	>20
	A. thaliana	http://gtrnadb.ucsc.edu/genomes/eukaryota/Athal10/genes/tRNA-Cys-GCA-5-1.html	Cys	GCA	5'	gtatcatgagttgaacaaaaGGGTCCTTAGCTCAGTGGTAGAGCATTTGACTGCAGATCAAGAGGtCACCGGTTCGAACCCGGTAGGGCCCTtcatttttttttcctttttt	3'	5'	GGGTCCTTAGCTCAGTGGTAGAGCATTTGACTGCAGATCAAGAGGtCACCGGTTCGAACCCGGTAGGGCCCT	3'	T	72	gtatcatgagttgaacaaaa	a	tcatttttttttcctttttt	3	3	3	3
	A. thaliana	http://gtrnadb.ucsc.edu/genomes/eukaryota/Athal10/genes/tRNA-Cys-GCA-1-1.html	Cys	GCA	5'	tgttatgcagaacattaaaaGGGTCCTTAGCTCAGTGGTAGAGCAATTGACTGCAGATCAATAGGtCACCGGTTCGAATCCGGTAGGGCCCTtgattttttatttttttcct	3'	5'	GGGTCCTTAGCTCAGTGGTAGAGCAATTGACTGCAGATCAATAGGtCACCGGTTCGAATCCGGTAGGGCCCT	3'	T	72	tgttatgcagaacattaaaa	a	tgattttttatttttttcct	3	3	3	10
	A. thaliana	http://gtrnadb.ucsc.edu/genomes/eukaryota/Athal10/genes/tRNA-Cys-GCA-1-2.html	Cys	GCA	5'	tgatattaattaatcaataaGGGTCCTTAGCTCAGTGGTAGAGCAATTGACTGCAGATCAATAGGtCACCGGTTCGAATCCGGTAGGGCCCTttcttttttgttttagaaac	3'	5'	GGGTCCTTAGCTCAGTGGTAGAGCAATTGACTGCAGATCAATAGGtCACCGGTTCGAATCCGGTAGGGCCCT	3'	T	72	tgatattaattaatcaataa	a	ttcttttttgttttagaaac	3	3	3	>20
	A. thaliana	http://gtrnadb.ucsc.edu/genomes/eukaryota/Athal10/genes/tRNA-Cys-GCA-6-1.html	Cys	GCA	5'	gtatgaaaatgagcatccaaGGGCTCATAGCTCAGTGGTAGAGCATTCGACTGCAGATCGAGAGGtCACCGGTTCGAACCCGGTTGGGCCCTttttccatttttattttgct	3'	5'	GGGCTCATAGCTCAGTGGTAGAGCATTCGACTGCAGATCGAGAGGtCACCGGTTCGAACCCGGTTGGGCCCT	3'	T	72	gtatgaaaatgagcatccaa	a	ttttccatttttattttgct	0	7	>20	>20
	A. thaliana	http://gtrnadb.ucsc.edu/genomes/eukaryota/Athal10/genes/tRNA-Cys-GCA-7-1.html	Cys	GCA	5'	tgaacttattaaatcaataaGGGTTCATAGCTCAGTGGTAGAGCAATTGACTGCAGATCAATAGGtCACCGGTTCGAACCCGGTTGGGCCCTatatgttttagtttaccaaa	3'	5'	GGGTTCATAGCTCAGTGGTAGAGCAATTGACTGCAGATCAATAGGtCACCGGTTCGAACCCGGTTGGGCCCT	3'	T	72	tgaacttattaaatcaataa	a	atatgttttagtttaccaaa	5	>20	>20	>20
	A. thaliana	http://gtrnadb.ucsc.edu/genomes/eukaryota/Athal10/genes/tRNA-Cys-GCA-8-1.html	Cys	GCA	5'	ttatcataattttatcagttGGGCCCATAGCTCAGTGGTAGAGCATTCGACTGCAGATCGAGAGGtCACCGGTTCGAACCCGGTTGAGCCCTtttttatcaacatatttttt	3'	5'	GGGCCCATAGCTCAGTGGTAGAGCATTCGACTGCAGATCGAGAGGtCACCGGTTCGAACCCGGTTGAGCCCT	3'	T	72	ttatcataattttatcagtt	t	tttttatcaacatatttttt	0	0	14	>20
	A. thaliana	http://gtrnadb.ucsc.edu/genomes/eukaryota/Athal10/genes/tRNA-Cys-GCA-9-1.html	Cys	GCA	5'	aatgtgaacaatatcaaattGGGTCCATAGCTCAGTGATAGAGCAATTGACTGCAGATCAATAGGtCACCGGTTCGAACCCGGTTGGGCCCTtcctttttttgttttttctt	3'	5'	GGGTCCATAGCTCAGTGATAGAGCAATTGACTGCAGATCAATAGGtCACCGGTTCGAACCCGGTTGGGCCCT	3'	T	72	aatgtgaacaatatcaaatt	t	tcctttttttgttttttctt	3	3	3	3
	A. thaliana	http://gtrnadb.ucsc.edu/genomes/eukaryota/Athal10/genes/tRNA-Cys-GCA-9-2.html	Cys	GCA	5'	tgaacttattaaatcaataaGGGTCCATAGCTCAGTGATAGAGCAATTGACTGCAGATCAATAGGtCACCGGTTCGAACCCGGTTGGGCCCTatatgttttcagtttaccaa	3'	5'	GGGTCCATAGCTCAGTGATAGAGCAATTGACTGCAGATCAATAGGtCACCGGTTCGAACCCGGTTGGGCCCT	3'	T	72	tgaacttattaaatcaataa	a	atatgttttcagtttaccaa	5	>20	>20	>20
	A. thaliana	http://gtrnadb.ucsc.edu/genomes/eukaryota/Athal10/genes/tRNA-Cys-GCA-11-1.html	Cys	GCA	5'	tgaacttattaaagcaataaAGGTCCATAGCTCAGTGGTAGAGCAATTGACTGCAGATCAATAGGtCACCGGTTCGAACCCGATTGGGCCCTatattttttcagtttaccaa	3'	5'	AGGTCCATAGCTCAGTGGTAGAGCAATTGACTGCAGATCAATAGGtCACCGGTTCGAACCCGATTGGGCCCT	3'	T	72	tgaacttattaaagcaataa	a	atattttttcagtttaccaa	3	3	3	>20
	A. thaliana	http://gtrnadb.ucsc.edu/genomes/eukaryota/Athal10/genes/tRNA-Cys-GCA-12-1.html	Cys	GCA	5'	tgaacttattaaatcaataaAGGTCCATAGCTCAGTGGTAGAGCAATTGACTGCAGATCAATAGGtCACCGGTTTGAACCTGGTTGGGCCCTatattttttcaatttaccaa	3'	5'	AGGTCCATAGCTCAGTGGTAGAGCAATTGACTGCAGATCAATAGGtCACCGGTTTGAACCTGGTTGGGCCCT	3'	T	72	tgaacttattaaatcaataa	a	atattttttcaatttaccaa	3	3	3	>20
	A. thaliana	http://gtrnadb.ucsc.edu/genomes/eukaryota/Athal10/genes/tRNA-Cys-GCA-14-1.html	Cys	GCA	5'	ttaaataataaaatttgaaaGAGCTCATAGCTCAGTGGTAGACTATTTGACTGCAAATTTAGAGGtCACCGGTGTGAACCTGGTTGGGCTCTtcttttctttttttcgtttt	3'	5'	GAGCTCATAGCTCAGTGGTAGACTATTTGACTGCAAATTTAGAGGtCACCGGTGTGAACCTGGTTGGGCTCT	3'	T	72	ttaaataataaaatttgaaa	a	tcttttctttttttcgtttt	2	7	7	7
	A. thaliana	http://gtrnadb.ucsc.edu/genomes/eukaryota/Athal10/genes/tRNA-Cys-GCA-13-1.html	Cys	GCA	5'	gcacatgaggtggcgggtttGGCTAGGTAACATAATGGAAATGTATCGGACTGCAAATCCTGTAaTGACGGTTCGACTCCGTCCTTGGCCTacaccttcatgaccagaaat	3'	5'	GGCTAGGTAACATAATGGAAATGTATCGGACTGCAAATCCTGTAaTGACGGTTCGACTCCGTCCTTGGCCT	3'	T	71	gcacatgaggtggcgggttt	t	acaccttcatgaccagaaat	>20	>20	>20	>20
	A. thaliana	http://gtrnadb.ucsc.edu/genomes/eukaryota/Athal10/genes/tRNA-Gln-CTG-1-1.html	Gln	CTG	5'	cggtaggactcgaagcaactGGTCCTATGGTCTAGTGGTcAGGACATTGGACTCTGAATCCAGTAaCCCGAGTTCAAATCTCGGTAGGACCTttgttttcggcttcggtttt	3'	5'	GGTCCTATGGTCTAGTGGTcAGGACATTGGACTCTGAATCCAGTAaCCCGAGTTCAAATCTCGGTAGGACCT	3'	T	72	cggtaggactcgaagcaact	t	ttgttttcggcttcggtttt	3	>20	>20	>20
	A. thaliana	http://gtrnadb.ucsc.edu/genomes/eukaryota/Athal10/genes/tRNA-Gln-CTG-3-1.html	Gln	CTG	5'	ctgcaatctaaacatcaagcGGTTCCATGGTCTAGCGGTtAGGACACTAGACTCTGAATCTAGTAaCCCGAGTTCAAGTCTCGGTGGAACCTatttttatttttgttacatt	3'	5'	GGTTCCATGGTCTAGCGGTtAGGACACTAGACTCTGAATCTAGTAaCCCGAGTTCAAGTCTCGGTGGAACCT	3'	T	72	ctgcaatctaaacatcaagc	c	atttttatttttgttacatt	1	1	>20	>20
	A. thaliana	http://gtrnadb.ucsc.edu/genomes/eukaryota/Athal10/genes/tRNA-Gln-CTG-4-1.html	Gln	CTG	5'	tgggtgagacggtgcaaattGGTTCCATGGTCTAGTGGTcAGGACATTGGACTCTGAATCCAGTAaCCCGAGTTCAAGTCTCGGTGGAACCTttaaattagaatttttttgt	3'	5'	GGTTCCATGGTCTAGTGGTcAGGACATTGGACTCTGAATCCAGTAaCCCGAGTTCAAGTCTCGGTGGAACCT	3'	T	72	tgggtgagacggtgcaaatt	t	ttaaattagaatttttttgt	11	11	11	11
	A. thaliana	http://gtrnadb.ucsc.edu/genomes/eukaryota/Athal10/genes/tRNA-Gln-CTG-2-1.html	Gln	CTG	5'	tggagaaatcgtaacgaaatGGTCCCATGGTCTAGTGGTcAGGACATTGGACTCTGAATCCAGTAaCCCGAGTTCAAGTCTCGGTGGGACCTttttttttgttggcaatcac	3'	5'	GGTCCCATGGTCTAGTGGTcAGGACATTGGACTCTGAATCCAGTAaCCCGAGTTCAAGTCTCGGTGGGACCT	3'	T	72	tggagaaatcgtaacgaaat	t	ttttttttgttggcaatcac	0	0	0	0
	A. thaliana	http://gtrnadb.ucsc.edu/genomes/eukaryota/Athal10/genes/tRNA-Gln-CTG-2-2.html	Gln	CTG	5'	tattaaagcgtgaatagaatGGTCCCATGGTCTAGTGGTcAGGACATTGGACTCTGAATCCAGTAaCCCGAGTTCAAGTCTCGGTGGGACCTattctcctttttttgttttg	3'	5'	GGTCCCATGGTCTAGTGGTcAGGACATTGGACTCTGAATCCAGTAaCCCGAGTTCAAGTCTCGGTGGGACCT	3'	T	72	tattaaagcgtgaatagaat	t	attctcctttttttgttttg	7	7	7	7
	A. thaliana	http://gtrnadb.ucsc.edu/genomes/eukaryota/Athal10/genes/tRNA-Gln-CTG-5-1.html	Gln	CTG	5'	tttacgtctctaaacataatGGTTCTATGGTCTAGCGGTtAGGACATTGGACTCTGAATCCAGTAaCCCGAGTTCAATTCTCGGTAGAACCTttatttttactttttgtccc	3'	5'	GGTTCTATGGTCTAGCGGTtAGGACATTGGACTCTGAATCCAGTAaCCCGAGTTCAATTCTCGGTAGAACCT	3'	T	72	tttacgtctctaaacataat	t	ttatttttactttttgtccc	3	3	>20	>20
	A. thaliana	http://gtrnadb.ucsc.edu/genomes/eukaryota/Athal10/genes/tRNA-Gln-CTG-5-2.html	Gln	CTG	5'	aagttagatacgtatcaattGGTTCTATGGTCTAGCGGTtAGGACATTGGACTCTGAATCCAGTAaCCCGAGTTCAATTCTCGGTAGAACCTatatttttgcattttttggg	3'	5'	GGTTCTATGGTCTAGCGGTtAGGACATTGGACTCTGAATCCAGTAaCCCGAGTTCAATTCTCGGTAGAACCT	3'	T	72	aagttagatacgtatcaatt	t	atatttttgcattttttggg	3	3	11	>20
	A. thaliana	http://gtrnadb.ucsc.edu/genomes/eukaryota/Athal10/genes/tRNA-Gln-CTG-5-4.html	Gln	CTG	5'	tatcaggactgtcatcaaatGGTTCTATGGTCTAGCGGTtAGGACATTGGACTCTGAATCCAGTAaCCCGAGTTCAATTCTCGGTAGAACCTtctttttgtcattttttaaa	3'	5'	GGTTCTATGGTCTAGCGGTtAGGACATTGGACTCTGAATCCAGTAaCCCGAGTTCAATTCTCGGTAGAACCT	3'	T	72	tatcaggactgtcatcaaat	t	tctttttgtcattttttaaa	2	2	11	>20
	A. thaliana	http://gtrnadb.ucsc.edu/genomes/eukaryota/Athal10/genes/tRNA-Gln-CTG-5-3.html	Gln	CTG	5'	tgcaacagctatagcaaaaaGGTTCTATGGTCTAGCGGTtAGGACATTGGACTCTGAATCCAGTAaCCCGAGTTCAATTCTCGGTAGAACCTctttttttcacactccggcc	3'	5'	GGTTCTATGGTCTAGCGGTtAGGACATTGGACTCTGAATCCAGTAaCCCGAGTTCAATTCTCGGTAGAACCT	3'	T	72	tgcaacagctatagcaaaaa	a	ctttttttcacactccggcc	1	1	1	1
	A. thaliana	http://gtrnadb.ucsc.edu/genomes/eukaryota/Athal10/genes/tRNA-Gln-TTG-1-3.html	Gln	TTG	5'	catcaggtatagtacaacaaGGTTCTATGGTGTAGTGGTtAGCACTCTGGACTTTGAATCCAGCGaCCTGGGTTCGACTCCCGGTAGGACCTttatttttttcattagccat	3'	5'	GGTTCTATGGTGTAGTGGTtAGCACTCTGGACTTTGAATCCAGCGaCCTGGGTTCGACTCCCGGTAGGACCT	3'	T	72	catcaggtatagtacaacaa	a	ttatttttttcattagccat	3	3	3	3
	A. thaliana	http://gtrnadb.ucsc.edu/genomes/eukaryota/Athal10/genes/tRNA-Gln-TTG-1-4.html	Gln	TTG	5'	ttcacctaacaagcatccgaGGTTCTATGGTGTAGTGGTtAGCACTCTGGACTTTGAATCCAGCGaCCTGGGTTCGACTCCCGGTAGGACCTctttttgtttcttacatttt	3'	5'	GGTTCTATGGTGTAGTGGTtAGCACTCTGGACTTTGAATCCAGCGaCCTGGGTTCGACTCCCGGTAGGACCT	3'	T	72	ttcacctaacaagcatccga	a	ctttttgtttcttacatttt	1	1	>20	>20
	A. thaliana	http://gtrnadb.ucsc.edu/genomes/eukaryota/Athal10/genes/tRNA-Gln-TTG-1-1.html	Gln	TTG	5'	tattaaatcttgaacaaaaaGGTTCTATGGTGTAGTGGTtAGCACTCTGGACTTTGAATCCAGCGaCCTGGGTTCGACTCCCGGTAGGACCTttctttttaatttttatact	3'	5'	GGTTCTATGGTGTAGTGGTtAGCACTCTGGACTTTGAATCCAGCGaCCTGGGTTCGACTCCCGGTAGGACCT	3'	T	72	tattaaatcttgaacaaaaa	a	ttctttttaatttttatact	3	3	>20	>20
	A. thaliana	http://gtrnadb.ucsc.edu/genomes/eukaryota/Athal10/genes/tRNA-Gln-TTG-1-2.html	Gln	TTG	5'	gcaacagaacaagcacctgaGGTTCTATGGTGTAGTGGTtAGCACTCTGGACTTTGAATCCAGCGaCCTGGGTTCGACTCCCGGTAGGACCTctcatgctcttgcatttttt	3'	5'	GGTTCTATGGTGTAGTGGTtAGCACTCTGGACTTTGAATCCAGCGaCCTGGGTTCGACTCCCGGTAGGACCT	3'	T	72	gcaacagaacaagcacctga	a	ctcatgctcttgcatttttt	14	14	14	>20
	A. thaliana	http://gtrnadb.ucsc.edu/genomes/eukaryota/Athal10/genes/tRNA-Gln-TTG-1-5.html	Gln	TTG	5'	gtttcgtatgtgaaccactcGGTTCTATGGTGTAGTGGTtAGCACTCTGGACTTTGAATCCAGCGaCCTGGGTTCGACTCCCGGTAGGACCTttttttgctgattgactatt	3'	5'	GGTTCTATGGTGTAGTGGTtAGCACTCTGGACTTTGAATCCAGCGaCCTGGGTTCGACTCCCGGTAGGACCT	3'	T	72	gtttcgtatgtgaaccactc	c	ttttttgctgattgactatt	0	0	0	>20
	A. thaliana	http://gtrnadb.ucsc.edu/genomes/eukaryota/Athal10/genes/tRNA-Gln-TTG-1-6.html	Gln	TTG	5'	acgtggatctgtacaagaaaGGTTCTATGGTGTAGTGGTtAGCACTCTGGACTTTGAATCCAGCGaCCTGGGTTCGACTCCCGGTAGGACCTttatttttgcatcctatttt	3'	5'	GGTTCTATGGTGTAGTGGTtAGCACTCTGGACTTTGAATCCAGCGaCCTGGGTTCGACTCCCGGTAGGACCT	3'	T	72	acgtggatctgtacaagaaa	a	ttatttttgcatcctatttt	3	3	>20	>20
	A. thaliana	http://gtrnadb.ucsc.edu/genomes/eukaryota/Athal10/genes/tRNA-Gln-TTG-2-1.html	Gln	TTG	5'	ttttgtctcattaagcatctGGTTCTATGGTGTAGTGGTtAGCACTCAGGACTTTGAATCCTGCGaCCTGGGTTCGACTCCCGGTAGAACCTcatttttttctttctccaaa	3'	5'	GGTTCTATGGTGTAGTGGTtAGCACTCAGGACTTTGAATCCTGCGaCCTGGGTTCGACTCCCGGTAGAACCT	3'	T	72	ttttgtctcattaagcatct	t	catttttttctttctccaaa	2	2	2	2
	A. thaliana	http://gtrnadb.ucsc.edu/genomes/eukaryota/Athal10/genes/tRNA-Gln-TTG-3-1.html	Gln	TTG	5'	tccaaaactcagaggccgtaTGGAGTATAGCCAAGTGGTAAGGCACCGGTTTTTGGTACCGGCATgCAAAGGTTCGAATCCTTTTACTCCAGattatgaacacccgatcgga	3'	5'	TGGAGTATAGCCAAGTGGTAAGGCACCGGTTTTTGGTACCGGCATgCAAAGGTTCGAATCCTTTTACTCCAG	3'	G	72	tccaaaactcagaggccgta	a	attatgaacacccgatcgga	>20	>20	>20	>20
	A. thaliana	http://gtrnadb.ucsc.edu/genomes/eukaryota/Athal10/genes/tRNA-Glu-TTC-8-1.html	Glu	TTC	5'	gatggcggttgagcaagtatGCCCCCATCGTCTAGTGGTtcAGGACATCTCTCTTTCAAGGAGGCAgCAGGGATTCGACTTCCCCTGGGGGTAgggtactacgaaaggaagtt	3'	5'	GCCCCCATCGTCTAGTGGTtcAGGACATCTCTCTTTCAAGGAGGCAgCAGGGATTCGACTTCCCCTGGGGGTA	3'	A	73	gatggcggttgagcaagtat	t	gggtactacgaaaggaagtt	>20	>20	>20	>20
	A. thaliana	http://gtrnadb.ucsc.edu/genomes/eukaryota/Athal10/genes/tRNA-Glu-CTC-3-1.html	Glu	CTC	5'	taactctacgataacacaaaTCCGTTGTAGTCTAGCTGGTtAGGATACTCGGCTCTCACCCGAGAGaCCCGGGTTCGAGTCCCGGCAACGGAGtttttttaatagtttttctt	3'	5'	TCCGTTGTAGTCTAGCTGGTtAGGATACTCGGCTCTCACCCGAGAGaCCCGGGTTCGAGTCCCGGCAACGGAG	3'	G	73	taactctacgataacacaaa	a	tttttttaatagtttttctt	0	0	0	0
	A. thaliana	http://gtrnadb.ucsc.edu/genomes/eukaryota/Athal10/genes/tRNA-Glu-CTC-1-1.html	Glu	CTC	5'	aagtcatcagtaggcaacatTCCGTCGTAGTCTAGCTGGTtAGGATACTCGGCTCTCACCCGAGAGaCCCGGGTTCGAGTCCCGGCGACGGAGcttttttttgttttttcaat	3'	5'	TCCGTCGTAGTCTAGCTGGTtAGGATACTCGGCTCTCACCCGAGAGaCCCGGGTTCGAGTCCCGGCGACGGAG	3'	G	73	aagtcatcagtaggcaacat	t	cttttttttgttttttcaat	1	1	1	1
	A. thaliana	http://gtrnadb.ucsc.edu/genomes/eukaryota/Athal10/genes/tRNA-Glu-CTC-1-2.html	Glu	CTC	5'	agccgcaatagaagcaacaaTCCGTCGTAGTCTAGCTGGTtAGGATACTCGGCTCTCACCCGAGAGaCCCGGGTTCGAGTCCCGGCGACGGAGttttttttttcttttttctg	3'	5'	TCCGTCGTAGTCTAGCTGGTtAGGATACTCGGCTCTCACCCGAGAGaCCCGGGTTCGAGTCCCGGCGACGGAG	3'	G	73	agccgcaatagaagcaacaa	a	ttttttttttcttttttctg	0	0	0	0
	A. thaliana	http://gtrnadb.ucsc.edu/genomes/eukaryota/Athal10/genes/tRNA-Glu-CTC-2-1.html	Glu	CTC	5'	atgtaacggtgtgtcaactaTCCGTTGTAGTCTAGCTGGTcAGGATACTCGGCTCTCACCCGAGAGaCCCGGGTTCGAGTCCCGGCAACGGAGtttttttatttttatttttt	3'	5'	TCCGTTGTAGTCTAGCTGGTcAGGATACTCGGCTCTCACCCGAGAGaCCCGGGTTCGAGTCCCGGCAACGGAG	3'	G	73	atgtaacggtgtgtcaacta	a	tttttttatttttatttttt	0	0	0	0
	A. thaliana	http://gtrnadb.ucsc.edu/genomes/eukaryota/Athal10/genes/tRNA-Glu-CTC-2-2.html	Glu	CTC	5'	taacgaaatatagacaagaaTCCGTTGTAGTCTAGCTGGTcAGGATACTCGGCTCTCACCCGAGAGaCCCGGGTTCGAGTCCCGGCAACGGAGtttttttctcatcgtactga	3'	5'	TCCGTTGTAGTCTAGCTGGTcAGGATACTCGGCTCTCACCCGAGAGaCCCGGGTTCGAGTCCCGGCAACGGAG	3'	G	73	taacgaaatatagacaagaa	a	tttttttctcatcgtactga	0	0	0	0
	A. thaliana	http://gtrnadb.ucsc.edu/genomes/eukaryota/Athal10/genes/tRNA-Glu-CTC-2-3.html	Glu	CTC	5'	aagataaaatgactcacaaaTCCGTTGTAGTCTAGCTGGTcAGGATACTCGGCTCTCACCCGAGAGaCCCGGGTTCGAGTCCCGGCAACGGAGttactttttttcagttacag	3'	5'	TCCGTTGTAGTCTAGCTGGTcAGGATACTCGGCTCTCACCCGAGAGaCCCGGGTTCGAGTCCCGGCAACGGAG	3'	G	73	aagataaaatgactcacaaa	a	ttactttttttcagttacag	4	4	4	4
	A. thaliana	http://gtrnadb.ucsc.edu/genomes/eukaryota/Athal10/genes/tRNA-Glu-CTC-2-4.html	Glu	CTC	5'	gctaagaaatcgaacacaaaTCCGTTGTAGTCTAGCTGGTcAGGATACTCGGCTCTCACCCGAGAGaCCCGGGTTCGAGTCCCGGCAACGGAGtttctttttattttattttt	3'	5'	TCCGTTGTAGTCTAGCTGGTcAGGATACTCGGCTCTCACCCGAGAGaCCCGGGTTCGAGTCCCGGCAACGGAG	3'	G	73	gctaagaaatcgaacacaaa	a	tttctttttattttattttt	4	4	>20	>20
	A. thaliana	http://gtrnadb.ucsc.edu/genomes/eukaryota/Athal10/genes/tRNA-Glu-CTC-2-5.html	Glu	CTC	5'	ttttaacgaaatcaacaagaTCCGTTGTAGTCTAGCTGGTcAGGATACTCGGCTCTCACCCGAGAGaCCCGGGTTCGAGTCCCGGCAACGGAGatagttttaaaatatcttta	3'	5'	TCCGTTGTAGTCTAGCTGGTcAGGATACTCGGCTCTCACCCGAGAGaCCCGGGTTCGAGTCCCGGCAACGGAG	3'	G	73	ttttaacgaaatcaacaaga	a	atagttttaaaatatcttta	4	>20	>20	>20
	A. thaliana	http://gtrnadb.ucsc.edu/genomes/eukaryota/Athal10/genes/tRNA-Glu-CTC-2-6.html	Glu	CTC	5'	acgatgctggtttagcaaaaTCCGTTGTAGTCTAGCTGGTcAGGATACTCGGCTCTCACCCGAGAGaCCCGGGTTCGAGTCCCGGCAACGGAGtctttttttgctttctgttt	3'	5'	TCCGTTGTAGTCTAGCTGGTcAGGATACTCGGCTCTCACCCGAGAGaCCCGGGTTCGAGTCCCGGCAACGGAG	3'	G	73	acgatgctggtttagcaaaa	a	tctttttttgctttctgttt	2	2	2	2
	A. thaliana	http://gtrnadb.ucsc.edu/genomes/eukaryota/Athal10/genes/tRNA-Glu-CTC-2-7.html	Glu	CTC	5'	ttctttgactgtatcaacagTCCGTTGTAGTCTAGCTGGTcAGGATACTCGGCTCTCACCCGAGAGaCCCGGGTTCGAGTCCCGGCAACGGAGtttgtttttacctccttctt	3'	5'	TCCGTTGTAGTCTAGCTGGTcAGGATACTCGGCTCTCACCCGAGAGaCCCGGGTTCGAGTCCCGGCAACGGAG	3'	G	73	ttctttgactgtatcaacag	g	tttgtttttacctccttctt	4	4	>20	>20
	A. thaliana	http://gtrnadb.ucsc.edu/genomes/eukaryota/Athal10/genes/tRNA-Glu-CTC-2-8.html	Glu	CTC	5'	aaattgttacctatcacaaaTCCGTTGTAGTCTAGCTGGTcAGGATACTCGGCTCTCACCCGAGAGaCCCGGGTTCGAGTCCCGGCAACGGAGatttttttatttctcgggat	3'	5'	TCCGTTGTAGTCTAGCTGGTcAGGATACTCGGCTCTCACCCGAGAGaCCCGGGTTCGAGTCCCGGCAACGGAG	3'	G	73	aaattgttacctatcacaaa	a	atttttttatttctcgggat	1	1	1	1
	A. thaliana	http://gtrnadb.ucsc.edu/genomes/eukaryota/Athal10/genes/tRNA-Glu-CTC-2-9.html	Glu	CTC	5'	ttaatattatttattacaaaTCCGTTGTAGTCTAGCTGGTcAGGATACTCGGCTCTCACCCGAGAGaCCCGGGTTCGAGTCCCGGCAACGGAGatttatttttactaattaca	3'	5'	TCCGTTGTAGTCTAGCTGGTcAGGATACTCGGCTCTCACCCGAGAGaCCCGGGTTCGAGTCCCGGCAACGGAG	3'	G	73	ttaatattatttattacaaa	a	atttatttttactaattaca	5	5	>20	>20
	A. thaliana	http://gtrnadb.ucsc.edu/genomes/eukaryota/Athal10/genes/tRNA-Glu-CTC-5-1.html	Glu	CTC	5'	atagcatgagagggcaacaaTCCGTTGTAGTCTAGCTGGTcAGGATACTCGGCTCTCACCCAAGAGaCCCGGGTTCGAGTCCCGGCAACGGAGttttttttataattgttaac	3'	5'	TCCGTTGTAGTCTAGCTGGTcAGGATACTCGGCTCTCACCCAAGAGaCCCGGGTTCGAGTCCCGGCAACGGAG	3'	G	73	atagcatgagagggcaacaa	a	ttttttttataattgttaac	0	0	0	0
	A. thaliana	http://gtrnadb.ucsc.edu/genomes/eukaryota/Athal10/genes/tRNA-Glu-TTC-6-1.html	Glu	TTC	5'	atatgaagaatggccttttgGTCCCTTTCGTCCAGTGGTtAGGACATCGTCTTTTCATGTCGAAGaCACGGGTTCGATTCCCGTAAGGGATAggtactcattctcggccgct	3'	5'	GTCCCTTTCGTCCAGTGGTtAGGACATCGTCTTTTCATGTCGAAGaCACGGGTTCGATTCCCGTAAGGGATA	3'	A	72	atatgaagaatggccttttg	g	ggtactcattctcggccgct	>20	>20	>20	>20
	A. thaliana	http://gtrnadb.ucsc.edu/genomes/eukaryota/Athal10/genes/tRNA-Glu-TTC-1-1.html	Glu	TTC	5'	agtcaatacccaacaacaaaTCCGATGTCGTCCAGCGGTtAGGATATCTGGCTTTCACCCAGGAGaCCCGGGTTCGATTCCCGGCATCGGAGcgtttttggttttgtatcct	3'	5'	TCCGATGTCGTCCAGCGGTtAGGATATCTGGCTTTCACCCAGGAGaCCCGGGTTCGATTCCCGGCATCGGAG	3'	G	72	agtcaatacccaacaacaaa	a	cgtttttggttttgtatcct	2	2	>20	>20
	A. thaliana	http://gtrnadb.ucsc.edu/genomes/eukaryota/Athal10/genes/tRNA-Glu-TTC-1-2.html	Glu	TTC	5'	agtttatatcaataacaaaaTCCGATGTCGTCCAGCGGTtAGGATATCTGGCTTTCACCCAGGAGaCCCGGGTTCGATTCCCGGCATCGGAGcttttttattatttttgaat	3'	5'	TCCGATGTCGTCCAGCGGTtAGGATATCTGGCTTTCACCCAGGAGaCCCGGGTTCGATTCCCGGCATCGGAG	3'	G	72	agtttatatcaataacaaaa	a	cttttttattatttttgaat	1	1	1	>20
	A. thaliana	http://gtrnadb.ucsc.edu/genomes/eukaryota/Athal10/genes/tRNA-Glu-TTC-1-3.html	Glu	TTC	5'	atgagagatagaacaacaaaTCCGATGTCGTCCAGCGGTtAGGATATCTGGCTTTCACCCAGGAGaCCCGGGTTCGATTCCCGGCATCGGAGcttttttgtttttacttttg	3'	5'	TCCGATGTCGTCCAGCGGTtAGGATATCTGGCTTTCACCCAGGAGaCCCGGGTTCGATTCCCGGCATCGGAG	3'	G	72	atgagagatagaacaacaaa	a	cttttttgtttttacttttg	1	1	1	>20
	A. thaliana	http://gtrnadb.ucsc.edu/genomes/eukaryota/Athal10/genes/tRNA-Glu-TTC-1-5.html	Glu	TTC	5'	agagttctatgaacatcaaaTCCGATGTCGTCCAGCGGTtAGGATATCTGGCTTTCACCCAGGAGaCCCGGGTTCGATTCCCGGCATCGGAGcttttttaattctttttaga	3'	5'	TCCGATGTCGTCCAGCGGTtAGGATATCTGGCTTTCACCCAGGAGaCCCGGGTTCGATTCCCGGCATCGGAG	3'	G	72	agagttctatgaacatcaaa	a	cttttttaattctttttaga	1	1	1	>20
	A. thaliana	http://gtrnadb.ucsc.edu/genomes/eukaryota/Athal10/genes/tRNA-Glu-TTC-1-6.html	Glu	TTC	5'	caagaatagacatcaacaaaTCCGATGTCGTCCAGCGGTtAGGATATCTGGCTTTCACCCAGGAGaCCCGGGTTCGATTCCCGGCATCGGAGctttttgcttcttttttaaa	3'	5'	TCCGATGTCGTCCAGCGGTtAGGATATCTGGCTTTCACCCAGGAGaCCCGGGTTCGATTCCCGGCATCGGAG	3'	G	72	caagaatagacatcaacaaa	a	ctttttgcttcttttttaaa	1	1	11	>20
	A. thaliana	http://gtrnadb.ucsc.edu/genomes/eukaryota/Athal10/genes/tRNA-Glu-TTC-1-4.html	Glu	TTC	5'	atatcaatctagccaactaaTCCGATGTCGTCCAGCGGTtAGGATATCTGGCTTTCACCCAGGAGaCCCGGGTTCGATTCCCGGCATCGGAGctttttgttttaatttttcg	3'	5'	TCCGATGTCGTCCAGCGGTtAGGATATCTGGCTTTCACCCAGGAGaCCCGGGTTCGATTCCCGGCATCGGAG	3'	G	72	atatcaatctagccaactaa	a	ctttttgttttaatttttcg	1	1	>20	>20
	A. thaliana	http://gtrnadb.ucsc.edu/genomes/eukaryota/Athal10/genes/tRNA-Glu-TTC-4-1.html	Glu	TTC	5'	ttaacagttccaataacataTCCGTTGTCGTCCAGCGGTtAGGATATCTGGCTTTCACCCAGGAGaCCCGGGTTCGATTCCCGGCAACGGAGctctttttgggaccaaactt	3'	5'	TCCGTTGTCGTCCAGCGGTtAGGATATCTGGCTTTCACCCAGGAGaCCCGGGTTCGATTCCCGGCAACGGAG	3'	G	72	ttaacagttccaataacata	a	ctctttttgggaccaaactt	3	3	>20	>20
	A. thaliana	http://gtrnadb.ucsc.edu/genomes/eukaryota/Athal10/genes/tRNA-Glu-TTC-5-1.html	Glu	TTC	5'	atgagataatacaacatcaaTCCGTTATCGTCCAGCGGTtAGGATATCTGGCTTTCACCCAGGAGaCCCGGGTTCGATTCCCGGTAACGGAGctttttgttctctttttttt	3'	5'	TCCGTTATCGTCCAGCGGTtAGGATATCTGGCTTTCACCCAGGAGaCCCGGGTTCGATTCCCGGTAACGGAG	3'	G	72	atgagataatacaacatcaa	a	ctttttgttctctttttttt	1	1	12	12
	A. thaliana	http://gtrnadb.ucsc.edu/genomes/eukaryota/Athal10/genes/tRNA-Glu-TTC-5-2.html	Glu	TTC	5'	tgtttttagttaacaaaacaTCCGTTATCGTCCAGCGGTtAGGATATCTGGCTTTCACCCAGGAGaCCCGGGTTCGATTCCCGGTAACGGAGctttttttggtttttaagat	3'	5'	TCCGTTATCGTCCAGCGGTtAGGATATCTGGCTTTCACCCAGGAGaCCCGGGTTCGATTCCCGGTAACGGAG	3'	G	72	tgtttttagttaacaaaaca	a	ctttttttggtttttaagat	1	1	1	1
	A. thaliana	http://gtrnadb.ucsc.edu/genomes/eukaryota/Athal10/genes/tRNA-Glu-TTC-2-1.html	Glu	TTC	5'	aatgaaaaccattaacaaatTCCATTGTCGTCCAGCGGTtAGGATATCTGGCTTTCACCCAGGAGaCCCGGGTTCGATTCCCGGCAATGGAGccttttttttcctcaaatta	3'	5'	TCCATTGTCGTCCAGCGGTtAGGATATCTGGCTTTCACCCAGGAGaCCCGGGTTCGATTCCCGGCAATGGAG	3'	G	72	aatgaaaaccattaacaaat	t	ccttttttttcctcaaatta	2	2	2	2
	A. thaliana	http://gtrnadb.ucsc.edu/genomes/eukaryota/Athal10/genes/tRNA-Glu-TTC-9-1.html	Glu	TTC	5'	taaataatcaaataatcaaaTCCGATGTCGTCCAGCGGTtAGGATATTTGGCTTTCACCCAGGAGaCCCGGGTTCGATTCTTGGAATGGGAActttttttaaccaaaaaaca	3'	5'	TCCGATGTCGTCCAGCGGTtAGGATATTTGGCTTTCACCCAGGAGaCCCGGGTTCGATTCTTGGAATGGGAA	3'	A	72	taaataatcaaataatcaaa	a	ctttttttaaccaaaaaaca	1	1	1	1
	A. thaliana	http://gtrnadb.ucsc.edu/genomes/eukaryota/Athal10/genes/tRNA-Glu-TTC-10-1.html	Glu	TTC	5'	aaaacagaaggtaacttaaaCACTCAGCGGTtAGGATATCTGGCTTTCACCCAGGAGaCCCGGGTTCCATTCCCGGtaacgGAgcttttctgaagatgacaaa	3'	5'	CACTCAGCGGTtAGGATATCTGGCTTTCACCCAGGAGaCCCGGGTTCCATTCCCGGtaacgGA	3'	A	63	aaaacagaaggtaacttaaa	a	gcttttctgaagatgacaaa	2	>20	>20	>20
	A. thaliana	http://gtrnadb.ucsc.edu/genomes/eukaryota/Athal10/genes/tRX-Glu-NNN-5-1.html	Glu	NNN	5'	gaagattacataaacaacatTCCATTGTAGTCTAGTTGGTcAAGATACTCAGCTCTCACCCAAGAGaCCCAGGTTCAAcaaGTTCCGGCAAgctGGTTcatctaattcttcaggggac	3'	5'	TCCATTGTAGTCTAGTTGGTcAAGATACTCAGCTCTCACCCAAGAGaCCCAGGTTCAAcaaGTTCCGGCAAgctGGTT	3'	T	78	gaagattacataaacaacat	t	catctaattcttcaggggac	>20	>20	>20	>20
	A. thaliana	http://gtrnadb.ucsc.edu/genomes/eukaryota/Athal10/genes/tRNA-Gly-TCC-1-1.html	Gly	TCC	5'	tatttgctcgatatgcaaaaGCGTCTGTAGTCCAACGGTtAGGATAATTGCCTTCCAAGCAATAGaCCCGGGTTCGACTCCCGGCAGACGCAtttatattttttaacaatct	3'	5'	GCGTCTGTAGTCCAACGGTtAGGATAATTGCCTTCCAAGCAATAGaCCCGGGTTCGACTCCCGGCAGACGCA	3'	A	72	tatttgctcgatatgcaaaa	a	tttatattttttaacaatct	6	6	6	>20
	A. thaliana	http://gtrnadb.ucsc.edu/genomes/eukaryota/Athal10/genes/tRNA-Gly-TCC-1-2.html	Gly	TCC	5'	atcaatgtgtcactcgttcaGCGTCTGTAGTCCAACGGTtAGGATAATTGCCTTCCAAGCAATAGaCCCGGGTTCGACTCCCGGCAGACGCAatgctttttcttttactttt	3'	5'	GCGTCTGTAGTCCAACGGTtAGGATAATTGCCTTCCAAGCAATAGaCCCGGGTTCGACTCCCGGCAGACGCA	3'	A	72	atcaatgtgtcactcgttca	a	atgctttttcttttactttt	4	4	>20	>20
	A. thaliana	http://gtrnadb.ucsc.edu/genomes/eukaryota/Athal10/genes/tRNA-Gly-GCC-9-1.html	Gly	GCC	5'	atataaatcttttaaataaaTAACCAGTGGTCTAGTGGTAGAATAGTACCCTGCCACGGTACAGaCCCGGGTTCGATTCCCGGCTGGTgcAGattgtatttttttcctgtta	3'	5'	TAACCAGTGGTCTAGTGGTAGAATAGTACCCTGCCACGGTACAGaCCCGGGTTCGATTCCCGGCTGGTgcAG	3'	G	72	atataaatcttttaaataaa	a	attgtatttttttcctgtta	6	6	6	6
	A. thaliana	http://gtrnadb.ucsc.edu/genomes/eukaryota/Athal10/genes/tRNA-Gly-GCC-7-1.html	Gly	GCC	5'	cttcgccactaccgtagctgGCGGAAATAGCTTAATGGTAGAGCATAGCCTTGCCAAGGCTAAGGtTGAGGGTTCAAGTCCCTCCTTCCGCTcctggtgttcgaactagtca	3'	5'	GCGGAAATAGCTTAATGGTAGAGCATAGCCTTGCCAAGGCTAAGGtTGAGGGTTCAAGTCCCTCCTTCCGCT	3'	T	72	cttcgccactaccgtagctg	g	cctggtgttcgaactagtca	>20	>20	>20	>20
	A. thaliana	http://gtrnadb.ucsc.edu/genomes/eukaryota/Athal10/genes/tRNA-Gly-TCC-1-3.html	Gly	TCC	5'	taatatataaatcacaagtaGCGTCTGTAGTCCAACGGTtAGGATAATTGCCTTCCAAGCAATAGaCCCGGGTTCGACTCCCGGCAGACGCAttatcattatttttatattt	3'	5'	GCGTCTGTAGTCCAACGGTtAGGATAATTGCCTTCCAAGCAATAGaCCCGGGTTCGACTCCCGGCAGACGCA	3'	A	72	taatatataaatcacaagta	a	ttatcattatttttatattt	9	9	>20	>20
	A. thaliana	http://gtrnadb.ucsc.edu/genomes/eukaryota/Athal10/genes/tRNA-Gly-TCC-1-4.html	Gly	TCC	5'	ttgataaaatgaacatctaaGCGTCTGTAGTCCAACGGTtAGGATAATTGCCTTCCAAGCAATAGaCCCGGGTTCGACTCCCGGCAGACGCAttttttttgtgttactgaga	3'	5'	GCGTCTGTAGTCCAACGGTtAGGATAATTGCCTTCCAAGCAATAGaCCCGGGTTCGACTCCCGGCAGACGCA	3'	A	72	ttgataaaatgaacatctaa	a	ttttttttgtgttactgaga	0	0	0	0
	A. thaliana	http://gtrnadb.ucsc.edu/genomes/eukaryota/Athal10/genes/tRNA-Gly-TCC-1-5.html	Gly	TCC	5'	taacaaaatccttccaaaaaGCGTCTGTAGTCCAACGGTtAGGATAATTGCCTTCCAAGCAATAGaCCCGGGTTCGACTCCCGGCAGACGCAatttctactaaatttttggt	3'	5'	GCGTCTGTAGTCCAACGGTtAGGATAATTGCCTTCCAAGCAATAGaCCCGGGTTCGACTCCCGGCAGACGCA	3'	A	72	taacaaaatccttccaaaaa	a	atttctactaaatttttggt	12	12	>20	>20
	A. thaliana	http://gtrnadb.ucsc.edu/genomes/eukaryota/Athal10/genes/tRNA-Gly-TCC-1-6.html	Gly	TCC	5'	gtgtgaaaatatgaaccaaaGCGTCTGTAGTCCAACGGTtAGGATAATTGCCTTCCAAGCAATAGaCCCGGGTTCGACTCCCGGCAGACGCAtttttaaattttgacatttt	3'	5'	GCGTCTGTAGTCCAACGGTtAGGATAATTGCCTTCCAAGCAATAGaCCCGGGTTCGACTCCCGGCAGACGCA	3'	A	72	gtgtgaaaatatgaaccaaa	a	tttttaaattttgacatttt	0	0	>20	>20
	A. thaliana	http://gtrnadb.ucsc.edu/genomes/eukaryota/Athal10/genes/tRNA-Gly-TCC-1-7.html	Gly	TCC	5'	ttttcatatgcttaacaataGCGTCTGTAGTCCAACGGTtAGGATAATTGCCTTCCAAGCAATAGaCCCGGGTTCGACTCCCGGCAGACGCAtttcctcattaaatcttttg	3'	5'	GCGTCTGTAGTCCAACGGTtAGGATAATTGCCTTCCAAGCAATAGaCCCGGGTTCGACTCCCGGCAGACGCA	3'	A	72	ttttcatatgcttaacaata	a	tttcctcattaaatcttttg	15	>20	>20	>20
	A. thaliana	http://gtrnadb.ucsc.edu/genomes/eukaryota/Athal10/genes/tRNA-Gly-TCC-1-10.html	Gly	TCC	5'	tctgtttgaattaatcgtcaGCGTCTGTAGTCCAACGGTtAGGATAATTGCCTTCCAAGCAATAGaCCCGGGTTCGACTCCCGGCAGACGCAttcttttttatcattttaat	3'	5'	GCGTCTGTAGTCCAACGGTtAGGATAATTGCCTTCCAAGCAATAGaCCCGGGTTCGACTCCCGGCAGACGCA	3'	A	72	tctgtttgaattaatcgtca	a	ttcttttttatcattttaat	3	3	3	>20
	A. thaliana	http://gtrnadb.ucsc.edu/genomes/eukaryota/Athal10/genes/tRNA-Gly-TCC-1-11.html	Gly	TCC	5'	gcactgatacaagacaagaaGCGTCTGTAGTCCAACGGTtAGGATAATTGCCTTCCAAGCAATAGaCCCGGGTTCGACTCCCGGCAGACGCAattatatttttcccaaacat	3'	5'	GCGTCTGTAGTCCAACGGTtAGGATAATTGCCTTCCAAGCAATAGaCCCGGGTTCGACTCCCGGCAGACGCA	3'	A	72	gcactgatacaagacaagaa	a	attatatttttcccaaacat	6	6	>20	>20
	A. thaliana	http://gtrnadb.ucsc.edu/genomes/eukaryota/Athal10/genes/tRNA-Gly-TCC-1-12.html	Gly	TCC	5'	ctgtcgaattttaacaaaaaGCGTCTGTAGTCCAACGGTtAGGATAATTGCCTTCCAAGCAATAGaCCCGGGTTCGACTCCCGGCAGACGCAatatttatttttatacatct	3'	5'	GCGTCTGTAGTCCAACGGTtAGGATAATTGCCTTCCAAGCAATAGaCCCGGGTTCGACTCCCGGCAGACGCA	3'	A	72	ctgtcgaattttaacaaaaa	a	atatttatttttatacatct	7	7	>20	>20
	A. thaliana	http://gtrnadb.ucsc.edu/genomes/eukaryota/Athal10/genes/tRNA-Gly-TCC-1-8.html	Gly	TCC	5'	ccgtgttgaattttcaataaGCGTCTGTAGTCCAACGGTtAGGATAATTGCCTTCCAAGCAATAGaCCCGGGTTCGACTCCCGGCAGACGCAattcgttttcagtttattct	3'	5'	GCGTCTGTAGTCCAACGGTtAGGATAATTGCCTTCCAAGCAATAGaCCCGGGTTCGACTCCCGGCAGACGCA	3'	A	72	ccgtgttgaattttcaataa	a	attcgttttcagtttattct	5	>20	>20	>20
	A. thaliana	http://gtrnadb.ucsc.edu/genomes/eukaryota/Athal10/genes/tRNA-Gly-TCC-1-9.html	Gly	TCC	5'	cctgtaaatagaagacaaaaGCGTCTGTAGTCCAACGGTtAGGATAATTGCCTTCCAAGCAATAGaCCCGGGTTCGACTCCCGGCAGACGCAattttttttttttccttcct	3'	5'	GCGTCTGTAGTCCAACGGTtAGGATAATTGCCTTCCAAGCAATAGaCCCGGGTTCGACTCCCGGCAGACGCA	3'	A	72	cctgtaaatagaagacaaaa	a	attttttttttttccttcct	1	1	1	1
	A. thaliana	http://gtrnadb.ucsc.edu/genomes/eukaryota/Athal10/genes/tRNA-Gly-TCC-2-1.html	Gly	TCC	5'	gtcattgctttagaaatataTCCGTTGTCATCTAGTTtGGTcTTGATGTGGGTTCCCCCCATTGTtCCCGGGTTCAAATCCCGGCAACGGATctctaaatgttatgattaat	3'	5'	TCCGTTGTCATCTAGTTtGGTcTTGATGTGGGTTCCCCCCATTGTtCCCGGGTTCAAATCCCGGCAACGGAT	3'	T	72	gtcattgctttagaaatata	a	ctctaaatgttatgattaat	>20	>20	>20	>20
	A. thaliana	http://gtrnadb.ucsc.edu/genomes/eukaryota/Athal10/genes/tRNA-Gly-CCC-1-1.html	Gly	CCC	5'	acttgtcagcataataaaaaGCGCATCTGGTGTAGTGGTATCATAGTACCCTCCCACGGTACTGaCCAGGGTTCGATTCCCTGGATGCGCAttttttcatttttaattgtt	3'	5'	GCGCATCTGGTGTAGTGGTATCATAGTACCCTCCCACGGTACTGaCCAGGGTTCGATTCCCTGGATGCGCA	3'	A	71	acttgtcagcataataaaaa	a	ttttttcatttttaattgtt	0	0	0	>20
	A. thaliana	http://gtrnadb.ucsc.edu/genomes/eukaryota/Athal10/genes/tRNA-Gly-CCC-1-2.html	Gly	CCC	5'	ttgaggtaacgcatgcggaaGCGCATCTGGTGTAGTGGTATCATAGTACCCTCCCACGGTACTGaCCAGGGTTCGATTCCCTGGATGCGCAaatttttattttaaaactta	3'	5'	GCGCATCTGGTGTAGTGGTATCATAGTACCCTCCCACGGTACTGaCCAGGGTTCGATTCCCTGGATGCGCA	3'	A	71	ttgaggtaacgcatgcggaa	a	aatttttattttaaaactta	2	2	>20	>20
	A. thaliana	http://gtrnadb.ucsc.edu/genomes/eukaryota/Athal10/genes/tRNA-Gly-CCC-1-4.html	Gly	CCC	5'	attattgtttgtcagaaataGCGCATCTGGTGTAGTGGTATCATAGTACCCTCCCACGGTACTGaCCAGGGTTCGATTCCCTGGATGCGCAgataaaggttttcgttttac	3'	5'	GCGCATCTGGTGTAGTGGTATCATAGTACCCTCCCACGGTACTGaCCAGGGTTCGATTCCCTGGATGCGCA	3'	A	71	attattgtttgtcagaaata	a	gataaaggttttcgttttac	8	>20	>20	>20
	A. thaliana	http://gtrnadb.ucsc.edu/genomes/eukaryota/Athal10/genes/tRNA-Gly-CCC-1-3.html	Gly	CCC	5'	atggaatgtttaaacaaaaaGCGCATCTGGTGTAGTGGTATCATAGTACCCTCCCACGGTACTGaCCAGGGTTCGATTCCCTGGATGCGCAaaacttttgttttacttttt	3'	5'	GCGCATCTGGTGTAGTGGTATCATAGTACCCTCCCACGGTACTGaCCAGGGTTCGATTCCCTGGATGCGCA	3'	A	71	atggaatgtttaaacaaaaa	a	aaacttttgttttacttttt	4	15	>20	>20
	A. thaliana	http://gtrnadb.ucsc.edu/genomes/eukaryota/Athal10/genes/tRNA-Gly-CCC-1-5.html	Gly	CCC	5'	agaagagacaatgaataaaaGCGCATCTGGTGTAGTGGTATCATAGTACCCTCCCACGGTACTGaCCAGGGTTCGATTCCCTGGATGCGCAactgttttaattttatattt	3'	5'	GCGCATCTGGTGTAGTGGTATCATAGTACCCTCCCACGGTACTGaCCAGGGTTCGATTCCCTGGATGCGCA	3'	A	71	agaagagacaatgaataaaa	a	actgttttaattttatattt	4	>20	>20	>20
	A. thaliana	http://gtrnadb.ucsc.edu/genomes/eukaryota/Athal10/genes/tRNA-Gly-GCC-2-1.html	Gly	GCC	5'	acaaaacaattgtcatcaaaGCACCAGTGGTCTAGTGGTAGAATAGTACCCTGCCACGGTACAGaCCCGGGTTCGATTCCCGGCTGGTGCAtgagctgtgaagaaattggc	3'	5'	GCACCAGTGGTCTAGTGGTAGAATAGTACCCTGCCACGGTACAGaCCCGGGTTCGATTCCCGGCTGGTGCA	3'	A	71	acaaaacaattgtcatcaaa	a	tgagctgtgaagaaattggc	>20	>20	>20	>20
	A. thaliana	http://gtrnadb.ucsc.edu/genomes/eukaryota/Athal10/genes/tRNA-Gly-GCC-2-2.html	Gly	GCC	5'	atagcgtaaggttcaacaaaGCACCAGTGGTCTAGTGGTAGAATAGTACCCTGCCACGGTACAGaCCCGGGTTCGATTCCCGGCTGGTGCAtgagctgtgatgaaattggc	3'	5'	GCACCAGTGGTCTAGTGGTAGAATAGTACCCTGCCACGGTACAGaCCCGGGTTCGATTCCCGGCTGGTGCA	3'	A	71	atagcgtaaggttcaacaaa	a	tgagctgtgatgaaattggc	>20	>20	>20	>20
	A. thaliana	http://gtrnadb.ucsc.edu/genomes/eukaryota/Athal10/genes/tRNA-Gly-GCC-2-3.html	Gly	GCC	5'	ataaacaacataggcaagtaGCACCAGTGGTCTAGTGGTAGAATAGTACCCTGCCACGGTACAGaCCCGGGTTCGATTCCCGGCTGGTGCAttgagctgtgaggatttagg	3'	5'	GCACCAGTGGTCTAGTGGTAGAATAGTACCCTGCCACGGTACAGaCCCGGGTTCGATTCCCGGCTGGTGCA	3'	A	71	ataaacaacataggcaagta	a	ttgagctgtgaggatttagg	>20	>20	>20	>20
	A. thaliana	http://gtrnadb.ucsc.edu/genomes/eukaryota/Athal10/genes/tRNA-Gly-GCC-2-4.html	Gly	GCC	5'	aaggagcatattgtcaaataGCACCAGTGGTCTAGTGGTAGAATAGTACCCTGCCACGGTACAGaCCCGGGTTCGATTCCCGGCTGGTGCAttgagcggtgacgaaattgg	3'	5'	GCACCAGTGGTCTAGTGGTAGAATAGTACCCTGCCACGGTACAGaCCCGGGTTCGATTCCCGGCTGGTGCA	3'	A	71	aaggagcatattgtcaaata	a	ttgagcggtgacgaaattgg	>20	>20	>20	>20
	A. thaliana	http://gtrnadb.ucsc.edu/genomes/eukaryota/Athal10/genes/tRNA-Gly-GCC-2-5.html	Gly	GCC	5'	agaagagatagaatcaataaGCACCAGTGGTCTAGTGGTAGAATAGTACCCTGCCACGGTACAGaCCCGGGTTCGATTCCCGGCTGGTGCActaagctatgatgatattgg	3'	5'	GCACCAGTGGTCTAGTGGTAGAATAGTACCCTGCCACGGTACAGaCCCGGGTTCGATTCCCGGCTGGTGCA	3'	A	71	agaagagatagaatcaataa	a	ctaagctatgatgatattgg	>20	>20	>20	>20
	A. thaliana	http://gtrnadb.ucsc.edu/genomes/eukaryota/Athal10/genes/tRNA-Gly-GCC-2-6.html	Gly	GCC	5'	ttacgtagttgaaacaacaaGCACCAGTGGTCTAGTGGTAGAATAGTACCCTGCCACGGTACAGaCCCGGGTTCGATTCCCGGCTGGTGCAtctagtagcatgtgagcagt	3'	5'	GCACCAGTGGTCTAGTGGTAGAATAGTACCCTGCCACGGTACAGaCCCGGGTTCGATTCCCGGCTGGTGCA	3'	A	71	ttacgtagttgaaacaacaa	a	tctagtagcatgtgagcagt	>20	>20	>20	>20
	A. thaliana	http://gtrnadb.ucsc.edu/genomes/eukaryota/Athal10/genes/tRNA-Gly-GCC-2-7.html	Gly	GCC	5'	agtcgtgtttaatcaaaaaaGCACCAGTGGTCTAGTGGTAGAATAGTACCCTGCCACGGTACAGaCCCGGGTTCGATTCCCGGCTGGTGCAttgagctatgatgatatagg	3'	5'	GCACCAGTGGTCTAGTGGTAGAATAGTACCCTGCCACGGTACAGaCCCGGGTTCGATTCCCGGCTGGTGCA	3'	A	71	agtcgtgtttaatcaaaaaa	a	ttgagctatgatgatatagg	>20	>20	>20	>20
	A. thaliana	http://gtrnadb.ucsc.edu/genomes/eukaryota/Athal10/genes/tRNA-Gly-GCC-2-8.html	Gly	GCC	5'	tcctacaaactaacaaaaaaGCACCAGTGGTCTAGTGGTAGAATAGTACCCTGCCACGGTACAGaCCCGGGTTCGATTCCCGGCTGGTGCAatttgttttgttttccaaaa	3'	5'	GCACCAGTGGTCTAGTGGTAGAATAGTACCCTGCCACGGTACAGaCCCGGGTTCGATTCCCGGCTGGTGCA	3'	A	71	tcctacaaactaacaaaaaa	a	atttgttttgttttccaaaa	5	>20	>20	>20
	A. thaliana	http://gtrnadb.ucsc.edu/genomes/eukaryota/Athal10/genes/tRNA-Gly-GCC-2-9.html	Gly	GCC	5'	tacgaactacttttcaacaaGCACCAGTGGTCTAGTGGTAGAATAGTACCCTGCCACGGTACAGaCCCGGGTTCGATTCCCGGCTGGTGCAaaaagtatcaatatgctatt	3'	5'	GCACCAGTGGTCTAGTGGTAGAATAGTACCCTGCCACGGTACAGaCCCGGGTTCGATTCCCGGCTGGTGCA	3'	A	71	tacgaactacttttcaacaa	a	aaaagtatcaatatgctatt	>20	>20	>20	>20
	A. thaliana	http://gtrnadb.ucsc.edu/genomes/eukaryota/Athal10/genes/tRNA-Gly-GCC-2-10.html	Gly	GCC	5'	ttatcatgtcttaatcaaaaGCACCAGTGGTCTAGTGGTAGAATAGTACCCTGCCACGGTACAGaCCCGGGTTCGATTCCCGGCTGGTGCAttgttatttttgccttccaa	3'	5'	GCACCAGTGGTCTAGTGGTAGAATAGTACCCTGCCACGGTACAGaCCCGGGTTCGATTCCCGGCTGGTGCA	3'	A	71	ttatcatgtcttaatcaaaa	a	ttgttatttttgccttccaa	6	6	>20	>20
	A. thaliana	http://gtrnadb.ucsc.edu/genomes/eukaryota/Athal10/genes/tRNA-Gly-GCC-2-11.html	Gly	GCC	5'	gtcttaataattcacaagaaGCACCAGTGGTCTAGTGGTAGAATAGTACCCTGCCACGGTACAGaCCCGGGTTCGATTCCCGGCTGGTGCAaatttttagtgacccttttg	3'	5'	GCACCAGTGGTCTAGTGGTAGAATAGTACCCTGCCACGGTACAGaCCCGGGTTCGATTCCCGGCTGGTGCA	3'	A	71	gtcttaataattcacaagaa	a	aatttttagtgacccttttg	2	2	>20	>20
	A. thaliana	http://gtrnadb.ucsc.edu/genomes/eukaryota/Athal10/genes/tRNA-Gly-GCC-2-12.html	Gly	GCC	5'	tttcctcttgggacatacaaGCACCAGTGGTCTAGTGGTAGAATAGTACCCTGCCACGGTACAGaCCCGGGTTCGATTCCCGGCTGGTGCAtagttttgcttttttttttg	3'	5'	GCACCAGTGGTCTAGTGGTAGAATAGTACCCTGCCACGGTACAGaCCCGGGTTCGATTCCCGGCTGGTGCA	3'	A	71	tttcctcttgggacatacaa	a	tagttttgcttttttttttg	3	9	9	9
	A. thaliana	http://gtrnadb.ucsc.edu/genomes/eukaryota/Athal10/genes/tRNA-Gly-GCC-2-14.html	Gly	GCC	5'	atgtaatgatttgtcaagaaGCACCAGTGGTCTAGTGGTAGAATAGTACCCTGCCACGGTACAGaCCCGGGTTCGATTCCCGGCTGGTGCAtctcttttgaattattgaaa	3'	5'	GCACCAGTGGTCTAGTGGTAGAATAGTACCCTGCCACGGTACAGaCCCGGGTTCGATTCCCGGCTGGTGCA	3'	A	71	atgtaatgatttgtcaagaa	a	tctcttttgaattattgaaa	4	>20	>20	>20
	A. thaliana	http://gtrnadb.ucsc.edu/genomes/eukaryota/Athal10/genes/tRNA-Gly-GCC-2-13.html	Gly	GCC	5'	aacactgcactagcatgaaaGCACCAGTGGTCTAGTGGTAGAATAGTACCCTGCCACGGTACAGaCCCGGGTTCGATTCCCGGCTGGTGCAtttatttttttaaatctgta	3'	5'	GCACCAGTGGTCTAGTGGTAGAATAGTACCCTGCCACGGTACAGaCCCGGGTTCGATTCCCGGCTGGTGCA	3'	A	71	aacactgcactagcatgaaa	a	tttatttttttaaatctgta	4	4	4	4
	A. thaliana	http://gtrnadb.ucsc.edu/genomes/eukaryota/Athal10/genes/tRNA-Gly-GCC-3-1.html	Gly	GCC	5'	agtaagatagtaggcaagtaGCACCAGTGGTCTAGTGGTAGAATAGTACCCTGCCACGGTACAGaCCCGGGTTCAATTCCCGGCTGGTGCAtttgagcgttgatgaaattt	3'	5'	GCACCAGTGGTCTAGTGGTAGAATAGTACCCTGCCACGGTACAGaCCCGGGTTCAATTCCCGGCTGGTGCA	3'	A	71	agtaagatagtaggcaagta	a	tttgagcgttgatgaaattt	>20	>20	>20	>20
	A. thaliana	http://gtrnadb.ucsc.edu/genomes/eukaryota/Athal10/genes/tRNA-Gly-GCC-3-2.html	Gly	GCC	5'	ggaaacgcctggacatcgaaGCACCAGTGGTCTAGTGGTAGAATAGTACCCTGCCACGGTACAGaCCCGGGTTCAATTCCCGGCTGGTGCAatttttttaacaaaccaacg	3'	5'	GCACCAGTGGTCTAGTGGTAGAATAGTACCCTGCCACGGTACAGaCCCGGGTTCAATTCCCGGCTGGTGCA	3'	A	71	ggaaacgcctggacatcgaa	a	atttttttaacaaaccaacg	1	1	1	1
	A. thaliana	http://gtrnadb.ucsc.edu/genomes/eukaryota/Athal10/genes/tRNA-Gly-GCC-1-1.html	Gly	GCC	5'	attatatgataatagaagaaGCACCAGTGGTCTAGTGGCATGATAGTACCCTGCCACGGTACAGaCCCGGGTTCAATTCCCGGCTGGTGCAatttatcttttttacaatta	3'	5'	GCACCAGTGGTCTAGTGGCATGATAGTACCCTGCCACGGTACAGaCCCGGGTTCAATTCCCGGCTGGTGCA	3'	A	71	attatatgataatagaagaa	a	atttatcttttttacaatta	7	7	7	>20
	A. thaliana	http://gtrnadb.ucsc.edu/genomes/eukaryota/Athal10/genes/tRNA-Gly-GCC-1-2.html	Gly	GCC	5'	tccacaacattccgcaaaaaGCACCAGTGGTCTAGTGGCATGATAGTACCCTGCCACGGTACAGaCCCGGGTTCAATTCCCGGCTGGTGCActttttgttactttagtgat	3'	5'	GCACCAGTGGTCTAGTGGCATGATAGTACCCTGCCACGGTACAGaCCCGGGTTCAATTCCCGGCTGGTGCA	3'	A	71	tccacaacattccgcaaaaa	a	ctttttgttactttagtgat	1	1	>20	>20
	A. thaliana	http://gtrnadb.ucsc.edu/genomes/eukaryota/Athal10/genes/tRNA-Gly-GCC-5-1.html	Gly	GCC	5'	aagtaacatttaaacaagtaGCACCAGTGGTCTAGTGGTAGAATAGTACTCTGCCACGGTACAGaCCCGGGTTCGATTCCCGGCTGGTGCAatagagctgtgatgaaatcg	3'	5'	GCACCAGTGGTCTAGTGGTAGAATAGTACTCTGCCACGGTACAGaCCCGGGTTCGATTCCCGGCTGGTGCA	3'	A	71	aagtaacatttaaacaagta	a	atagagctgtgatgaaatcg	>20	>20	>20	>20
	A. thaliana	http://gtrnadb.ucsc.edu/genomes/eukaryota/Athal10/genes/tRNA-Gly-GCC-8-1.html	Gly	GCC	5'	tcggatagatgaatcaataaGCACCAGTGGTCTAGTGGTAGAATAGAACCCTGCCACGGTACAGaCCCGGGTTCGATTCCCGGCTGGTGCAacaatttgtttgttttttta	3'	5'	GCACCAGTGGTCTAGTGGTAGAATAGAACCCTGCCACGGTACAGaCCCGGGTTCGATTCCCGGCTGGTGCA	3'	A	71	tcggatagatgaatcaataa	a	acaatttgtttgttttttta	12	12	12	12
	A. thaliana	http://gtrnadb.ucsc.edu/genomes/eukaryota/Athal10/genes/tRNA-Gly-GCC-6-1.html	Gly	GCC	5'	aagataaacagtaaacaataGCACCAGTGGTCTAGTGGCATGATAGTACCCTGCCACGGTACATaCCCGGGTTCAATTCCCGGCTGGTGCAtattcttttaattttatttc	3'	5'	GCACCAGTGGTCTAGTGGCATGATAGTACCCTGCCACGGTACATaCCCGGGTTCAATTCCCGGCTGGTGCA	3'	A	71	aagataaacagtaaacaata	a	tattcttttaattttatttc	5	>20	>20	>20
	A. thaliana	http://gtrnadb.ucsc.edu/genomes/eukaryota/Athal10/genes/tRNA-His-GTG-2-1.html	His	GTG	5'	ttttaaaagttaccatcaaaGTGGCTGTAGTTTAGTGGTtAGAATTCCACGTTGTGGCCGTGGAGaCCTGGGCTCGAATCCCAGCAGCCACActttttacccctttattctt	3'	5'	GTGGCTGTAGTTTAGTGGTtAGAATTCCACGTTGTGGCCGTGGAGaCCTGGGCTCGAATCCCAGCAGCCACA	3'	A	72	ttttaaaagttaccatcaaa	a	ctttttacccctttattctt	1	1	>20	>20
	A. thaliana	http://gtrnadb.ucsc.edu/genomes/eukaryota/Athal10/genes/tRNA-His-GTG-1-2.html	His	GTG	5'	tgatcatcacagtcattcaaGTGGCTGTAGTTTAGTGGTaAGAATTCCACGTTGTGGCCGTGGAGaCCTGGGCTCGAATCCCAGCAGCCACActtgttttggttattttttc	3'	5'	GTGGCTGTAGTTTAGTGGTaAGAATTCCACGTTGTGGCCGTGGAGaCCTGGGCTCGAATCCCAGCAGCCACA	3'	A	72	tgatcatcacagtcattcaa	a	cttgttttggttattttttc	4	13	13	>20
	A. thaliana	http://gtrnadb.ucsc.edu/genomes/eukaryota/Athal10/genes/tRNA-His-GTG-1-1.html	His	GTG	5'	catggaaaaacatcaacaaaGTGGCTGTAGTTTAGTGGTaAGAATTCCACGTTGTGGCCGTGGAGaCCTGGGCTCGAATCCCAGCAGCCACAcactttaagtttttttcatc	3'	5'	GTGGCTGTAGTTTAGTGGTaAGAATTCCACGTTGTGGCCGTGGAGaCCTGGGCTCGAATCCCAGCAGCCACA	3'	A	72	catggaaaaacatcaacaaa	a	cactttaagtttttttcatc	9	9	9	9
	A. thaliana	http://gtrnadb.ucsc.edu/genomes/eukaryota/Athal10/genes/tRNA-His-GTG-1-3.html	His	GTG	5'	ttcgaatactgccaacaaaaGTGGCTGTAGTTTAGTGGTaAGAATTCCACGTTGTGGCCGTGGAGaCCTGGGCTCGAATCCCAGCAGCCACAaatattcatctttttgtttt	3'	5'	GTGGCTGTAGTTTAGTGGTaAGAATTCCACGTTGTGGCCGTGGAGaCCTGGGCTCGAATCCCAGCAGCCACA	3'	A	72	ttcgaatactgccaacaaaa	a	aatattcatctttttgtttt	10	10	>20	>20
	A. thaliana	http://gtrnadb.ucsc.edu/genomes/eukaryota/Athal10/genes/tRNA-His-GTG-1-4.html	His	GTG	5'	atgcagcaagagcaacaaaaGTGGCTGTAGTTTAGTGGTaAGAATTCCACGTTGTGGCCGTGGAGaCCTGGGCTCGAATCCCAGCAGCCACAttctcttttggttttttgaa	3'	5'	GTGGCTGTAGTTTAGTGGTaAGAATTCCACGTTGTGGCCGTGGAGaCCTGGGCTCGAATCCCAGCAGCCACA	3'	A	72	atgcagcaagagcaacaaaa	a	ttctcttttggttttttgaa	5	11	11	>20
	A. thaliana	http://gtrnadb.ucsc.edu/genomes/eukaryota/Athal10/genes/tRNA-His-GTG-1-6.html	His	GTG	5'	tgatgcttcaaaccaacaaaGTGGCTGTAGTTTAGTGGTaAGAATTCCACGTTGTGGCCGTGGAGaCCTGGGCTCGAATCCCAGCAGCCACAttttttttctatttattctt	3'	5'	GTGGCTGTAGTTTAGTGGTaAGAATTCCACGTTGTGGCCGTGGAGaCCTGGGCTCGAATCCCAGCAGCCACA	3'	A	72	tgatgcttcaaaccaacaaa	a	ttttttttctatttattctt	0	0	0	0
	A. thaliana	http://gtrnadb.ucsc.edu/genomes/eukaryota/Athal10/genes/tRNA-His-GTG-1-5.html	His	GTG	5'	attatagactgtacaacaaaGTGGCTGTAGTTTAGTGGTaAGAATTCCACGTTGTGGCCGTGGAGaCCTGGGCTCGAATCCCAGCAGCCACActttcttttttccttttttg	3'	5'	GTGGCTGTAGTTTAGTGGTaAGAATTCCACGTTGTGGCCGTGGAGaCCTGGGCTCGAATCCCAGCAGCCACA	3'	A	72	attatagactgtacaacaaa	a	ctttcttttttccttttttg	5	5	5	>20
	A. thaliana	http://gtrnadb.ucsc.edu/genomes/eukaryota/Athal10/genes/tRNA-His-GTG-4-1.html	His	GTG	5'	aagcgaaatcaaacataaaaGTGGCTGTAGTTTAGTGGTtAGAATCCCACGTTGTGGCCGTGGGGaCCTGGGCTCGAATCCCAGCAGCCACActtttttttttctctaaact	3'	5'	GTGGCTGTAGTTTAGTGGTtAGAATCCCACGTTGTGGCCGTGGGGaCCTGGGCTCGAATCCCAGCAGCCACA	3'	A	72	aagcgaaatcaaacataaaa	a	cttttttttttctctaaact	1	1	1	1
	A. thaliana	http://gtrnadb.ucsc.edu/genomes/eukaryota/Athal10/genes/tRNA-His-GTG-4-2.html	His	GTG	5'	tctacagaatacaaacaaaaGTGGCTGTAGTTTAGTGGTtAGAATCCCACGTTGTGGCCGTGGGGaCCTGGGCTCGAATCCCAGCAGCCACActtagtcttttttctttttt	3'	5'	GTGGCTGTAGTTTAGTGGTtAGAATCCCACGTTGTGGCCGTGGGGaCCTGGGCTCGAATCCCAGCAGCCACA	3'	A	72	tctacagaatacaaacaaaa	a	cttagtcttttttctttttt	7	7	7	>20
	A. thaliana	http://gtrnadb.ucsc.edu/genomes/eukaryota/Athal10/genes/tRNA-His-GTG-6-1.html	His	GTG	5'	gggaaagaaataacacaaaaGTGGTTGTAGTATAGCGGTtAGTATCCCACGTTGTGGCCGTGGGGaCCCGGGCTCGAATCCCGGCAGCCACActttttgttacctcttcttt	3'	5'	GTGGTTGTAGTATAGCGGTtAGTATCCCACGTTGTGGCCGTGGGGaCCCGGGCTCGAATCCCGGCAGCCACA	3'	A	72	gggaaagaaataacacaaaa	a	ctttttgttacctcttcttt	1	1	>20	>20
	A. thaliana	http://gtrnadb.ucsc.edu/genomes/eukaryota/Athal10/genes/tRNA-Ile-AAT-1-1.html	Ile	AAT	5'	cctaatacgaataacacgaaGGCCCATTAGCTCAGTTGGTtAGAGCGTCGTGCTAATAACGCGAAGGtCGCAGGTTCGAAACCTGCATGGGCCAtatgtcttcttacctttttt	3'	5'	GGCCCATTAGCTCAGTTGGTtAGAGCGTCGTGCTAATAACGCGAAGGtCGCAGGTTCGAAACCTGCATGGGCCA	3'	A	74	cctaatacgaataacacgaa	a	tatgtcttcttacctttttt	14	14	14	>20
	A. thaliana	http://gtrnadb.ucsc.edu/genomes/eukaryota/Athal10/genes/tRNA-Ile-AAT-1-3.html	Ile	AAT	5'	aaaacaagtcattgcaaaatGGCCCATTAGCTCAGTTGGTtAGAGCGTCGTGCTAATAACGCGAAGGtCGCAGGTTCGAAACCTGCATGGGCCAtttactttctactttttttg	3'	5'	GGCCCATTAGCTCAGTTGGTtAGAGCGTCGTGCTAATAACGCGAAGGtCGCAGGTTCGAAACCTGCATGGGCCA	3'	A	74	aaaacaagtcattgcaaaat	t	tttactttctactttttttg	12	12	12	12
	A. thaliana	http://gtrnadb.ucsc.edu/genomes/eukaryota/Athal10/genes/tRNA-Ile-AAT-1-2.html	Ile	AAT	5'	atacataatgtcaacaaaatGGCCCATTAGCTCAGTTGGTtAGAGCGTCGTGCTAATAACGCGAAGGtCGCAGGTTCGAAACCTGCATGGGCCAatatgtcttttatttattga	3'	5'	GGCCCATTAGCTCAGTTGGTtAGAGCGTCGTGCTAATAACGCGAAGGtCGCAGGTTCGAAACCTGCATGGGCCA	3'	A	74	atacataatgtcaacaaaat	t	atatgtcttttatttattga	7	>20	>20	>20
	A. thaliana	http://gtrnadb.ucsc.edu/genomes/eukaryota/Athal10/genes/tRNA-Ile-AAT-1-4.html	Ile	AAT	5'	tgtgaagaatttgaacaaatGGCCCATTAGCTCAGTTGGTtAGAGCGTCGTGCTAATAACGCGAAGGtCGCAGGTTCGAAACCTGCATGGGCCAttttagctaaccctttttat	3'	5'	GGCCCATTAGCTCAGTTGGTtAGAGCGTCGTGCTAATAACGCGAAGGtCGCAGGTTCGAAACCTGCATGGGCCA	3'	A	74	tgtgaagaatttgaacaaat	t	ttttagctaaccctttttat	0	13	>20	>20
	A. thaliana	http://gtrnadb.ucsc.edu/genomes/eukaryota/Athal10/genes/tRNA-Ile-AAT-1-5.html	Ile	AAT	5'	agacactaccattcgcaaatGGCCCATTAGCTCAGTTGGTtAGAGCGTCGTGCTAATAACGCGAAGGtCGCAGGTTCGAAACCTGCATGGGCCAtgttttaacacctctacttt	3'	5'	GGCCCATTAGCTCAGTTGGTtAGAGCGTCGTGCTAATAACGCGAAGGtCGCAGGTTCGAAACCTGCATGGGCCA	3'	A	74	agacactaccattcgcaaat	t	tgttttaacacctctacttt	2	>20	>20	>20
	A. thaliana	http://gtrnadb.ucsc.edu/genomes/eukaryota/Athal10/genes/tRNA-Ile-AAT-1-6.html	Ile	AAT	5'	agaaaacgatcttccaaaatGGCCCATTAGCTCAGTTGGTtAGAGCGTCGTGCTAATAACGCGAAGGtCGCAGGTTCGAAACCTGCATGGGCCAtttttcataatatctttttt	3'	5'	GGCCCATTAGCTCAGTTGGTtAGAGCGTCGTGCTAATAACGCGAAGGtCGCAGGTTCGAAACCTGCATGGGCCA	3'	A	74	agaaaacgatcttccaaaat	t	tttttcataatatctttttt	0	0	14	>20
	A. thaliana	http://gtrnadb.ucsc.edu/genomes/eukaryota/Athal10/genes/tRNA-Ile-AAT-1-7.html	Ile	AAT	5'	attttagttttgtagcaaatGGCCCATTAGCTCAGTTGGTtAGAGCGTCGTGCTAATAACGCGAAGGtCGCAGGTTCGAAACCTGCATGGGCCAtttggttttaaatctttttt	3'	5'	GGCCCATTAGCTCAGTTGGTtAGAGCGTCGTGCTAATAACGCGAAGGtCGCAGGTTCGAAACCTGCATGGGCCA	3'	A	74	attttagttttgtagcaaat	t	tttggttttaaatctttttt	5	14	14	>20
	A. thaliana	http://gtrnadb.ucsc.edu/genomes/eukaryota/Athal10/genes/tRNA-Ile-AAT-1-8.html	Ile	AAT	5'	ttcaacttagtaataaaataGGCCCATTAGCTCAGTTGGTtAGAGCGTCGTGCTAATAACGCGAAGGtCGCAGGTTCGAAACCTGCATGGGCCAtcaattttttaactctgtcc	3'	5'	GGCCCATTAGCTCAGTTGGTtAGAGCGTCGTGCTAATAACGCGAAGGtCGCAGGTTCGAAACCTGCATGGGCCA	3'	A	74	ttcaacttagtaataaaata	a	tcaattttttaactctgtcc	4	4	4	>20
	A. thaliana	http://gtrnadb.ucsc.edu/genomes/eukaryota/Athal10/genes/tRNA-Ile-AAT-1-9.html	Ile	AAT	5'	atttaagtgttagcatccaaGGCCCATTAGCTCAGTTGGTtAGAGCGTCGTGCTAATAACGCGAAGGtCGCAGGTTCGAAACCTGCATGGGCCAcctttaatgtttttacaaca	3'	5'	GGCCCATTAGCTCAGTTGGTtAGAGCGTCGTGCTAATAACGCGAAGGtCGCAGGTTCGAAACCTGCATGGGCCA	3'	A	74	atttaagtgttagcatccaa	a	cctttaatgtttttacaaca	9	9	>20	>20
	A. thaliana	http://gtrnadb.ucsc.edu/genomes/eukaryota/Athal10/genes/tRNA-Ile-AAT-2-1.html	Ile	AAT	5'	attaatcatttaacaaatatGGCCTATTAGCTCAGTTGGTtAGAGCGTCGTGCTAATAACGCGAAGGtCACAGGTTCGATCCCTGTATAGGCCActtttttatttttggtaatc	3'	5'	GGCCTATTAGCTCAGTTGGTtAGAGCGTCGTGCTAATAACGCGAAGGtCACAGGTTCGATCCCTGTATAGGCCA	3'	A	74	attaatcatttaacaaatat	t	cttttttatttttggtaatc	1	1	1	>20
	A. thaliana	http://gtrnadb.ucsc.edu/genomes/eukaryota/Athal10/genes/tRNA-Ile-AAT-2-2.html	Ile	AAT	5'	gtatcattggtttcatcaaaGGCCTATTAGCTCAGTTGGTtAGAGCGTCGTGCTAATAACGCGAAGGtCACAGGTTCGATCCCTGTATAGGCCAtttttgtttttgtcagcatc	3'	5'	GGCCTATTAGCTCAGTTGGTtAGAGCGTCGTGCTAATAACGCGAAGGtCACAGGTTCGATCCCTGTATAGGCCA	3'	A	74	gtatcattggtttcatcaaa	a	tttttgtttttgtcagcatc	0	0	>20	>20
	A. thaliana	http://gtrnadb.ucsc.edu/genomes/eukaryota/Athal10/genes/tRNA-Ile-AAT-2-3.html	Ile	AAT	5'	atggaaacaatataacaagtGGCCTATTAGCTCAGTTGGTtAGAGCGTCGTGCTAATAACGCGAAGGtCACAGGTTCGATCCCTGTATAGGCCAtttctttttttctttttttg	3'	5'	GGCCTATTAGCTCAGTTGGTtAGAGCGTCGTGCTAATAACGCGAAGGtCACAGGTTCGATCCCTGTATAGGCCA	3'	A	74	atggaaacaatataacaagt	t	tttctttttttctttttttg	4	4	4	4
	A. thaliana	http://gtrnadb.ucsc.edu/genomes/eukaryota/Athal10/genes/tRNA-Ile-AAT-2-4.html	Ile	AAT	5'	agctgtagataaagcaagatGGCCTATTAGCTCAGTTGGTtAGAGCGTCGTGCTAATAACGCGAAGGtCACAGGTTCGATCCCTGTATAGGCCAtttcgttttttcttgttgcc	3'	5'	GGCCTATTAGCTCAGTTGGTtAGAGCGTCGTGCTAATAACGCGAAGGtCACAGGTTCGATCCCTGTATAGGCCA	3'	A	74	agctgtagataaagcaagat	t	tttcgttttttcttgttgcc	5	5	5	>20
	A. thaliana	http://gtrnadb.ucsc.edu/genomes/eukaryota/Athal10/genes/tRNA-Ile-AAT-2-5.html	Ile	AAT	5'	acgagaattacaatcagattGGCCTATTAGCTCAGTTGGTtAGAGCGTCGTGCTAATAACGCGAAGGtCACAGGTTCGATCCCTGTATAGGCCAtttttatattttttctttat	3'	5'	GGCCTATTAGCTCAGTTGGTtAGAGCGTCGTGCTAATAACGCGAAGGtCACAGGTTCGATCCCTGTATAGGCCA	3'	A	74	acgagaattacaatcagatt	t	tttttatattttttctttat	0	0	8	>20
	A. thaliana	http://gtrnadb.ucsc.edu/genomes/eukaryota/Athal10/genes/tRNA-Ile-AAT-2-6.html	Ile	AAT	5'	gcaccacttagaaacgtagtGGCCTATTAGCTCAGTTGGTtAGAGCGTCGTGCTAATAACGCGAAGGtCACAGGTTCGATCCCTGTATAGGCCAcattttttggctttcatttt	3'	5'	GGCCTATTAGCTCAGTTGGTtAGAGCGTCGTGCTAATAACGCGAAGGtCACAGGTTCGATCCCTGTATAGGCCA	3'	A	74	gcaccacttagaaacgtagt	t	cattttttggctttcatttt	2	2	2	>20
	A. thaliana	http://gtrnadb.ucsc.edu/genomes/eukaryota/Athal10/genes/tRNA-Ile-AAT-2-7.html	Ile	AAT	5'	gtaccgtttataaccgcagtGGCCTATTAGCTCAGTTGGTtAGAGCGTCGTGCTAATAACGCGAAGGtCACAGGTTCGATCCCTGTATAGGCCActtttttggctttcattttg	3'	5'	GGCCTATTAGCTCAGTTGGTtAGAGCGTCGTGCTAATAACGCGAAGGtCACAGGTTCGATCCCTGTATAGGCCA	3'	A	74	gtaccgtttataaccgcagt	t	cttttttggctttcattttg	1	1	1	>20
	A. thaliana	http://gtrnadb.ucsc.edu/genomes/eukaryota/Athal10/genes/tRNA-Ile-AAT-2-8.html	Ile	AAT	5'	atctagagcttatcagatatGGCCTATTAGCTCAGTTGGTtAGAGCGTCGTGCTAATAACGCGAAGGtCACAGGTTCGATCCCTGTATAGGCCActtttttgtttttccttctt	3'	5'	GGCCTATTAGCTCAGTTGGTtAGAGCGTCGTGCTAATAACGCGAAGGtCACAGGTTCGATCCCTGTATAGGCCA	3'	A	74	atctagagcttatcagatat	t	cttttttgtttttccttctt	1	1	1	>20
	A. thaliana	http://gtrnadb.ucsc.edu/genomes/eukaryota/Athal10/genes/tRNA-Ile-TAT-1-2.html	Ile	TAT	5'	aacgtagaatgttatcgtcaGGTCCCGTAGCTCAGTTGGTtAGAGCGTTGGTCTTATGAGCCGAAGGtCGCGGGTTCGAGCCCCGCCGGGACCAaaacttgagtctttattatt	3'	5'	GGTCCCGTAGCTCAGTTGGTtAGAGCGTTGGTCTTATGAGCCGAAGGtCGCGGGTTCGAGCCCCGCCGGGACCA	3'	A	74	aacgtagaatgttatcgtca	a	aaacttgagtctttattatt	>20	>20	>20	>20
	A. thaliana	http://gtrnadb.ucsc.edu/genomes/eukaryota/Athal10/genes/tRNA-Ile-TAT-1-1.html	Ile	TAT	5'	gtcacctaagtgttgccaatGGTCCCGTAGCTCAGTTGGTtAGAGCGTTGGTCTTATGAGCCGAAGGtCGCGGGTTCGAGCCCCGCCGGGACCAtattttcagtagatatttgt	3'	5'	GGTCCCGTAGCTCAGTTGGTtAGAGCGTTGGTCTTATGAGCCGAAGGtCGCGGGTTCGAGCCCCGCCGGGACCA	3'	A	74	gtcacctaagtgttgccaat	t	tattttcagtagatatttgt	2	>20	>20	>20
	A. thaliana	http://gtrnadb.ucsc.edu/genomes/eukaryota/Athal10/genes/tRNA-Ile-TAT-1-3.html	Ile	TAT	5'	tggaacataatattcaaacaGGTCCCGTAGCTCAGTTGGTtAGAGCGTTGGTCTTATGAGCCGAAGGtCGCGGGTTCGAGCCCCGCCGGGACCAatggttgaaaatttatttgt	3'	5'	GGTCCCGTAGCTCAGTTGGTtAGAGCGTTGGTCTTATGAGCCGAAGGtCGCGGGTTCGAGCCCCGCCGGGACCA	3'	A	74	tggaacataatattcaaaca	a	atggttgaaaatttatttgt	>20	>20	>20	>20
	A. thaliana	http://gtrnadb.ucsc.edu/genomes/eukaryota/Athal10/genes/tRNA-Ile-TAT-1-4.html	Ile	TAT	5'	tgaacttaaagagaacaaaaGGTCCCGTAGCTCAGTTGGTtAGAGCGTTGGTCTTATGAGCCGAAGGtCGCGGGTTCGAGCCCCGCCGGGACCAtttgtccttaattcatttaa	3'	5'	GGTCCCGTAGCTCAGTTGGTtAGAGCGTTGGTCTTATGAGCCGAAGGtCGCGGGTTCGAGCCCCGCCGGGACCA	3'	A	74	tgaacttaaagagaacaaaa	a	tttgtccttaattcatttaa	>20	>20	>20	>20
	A. thaliana	http://gtrnadb.ucsc.edu/genomes/eukaryota/Athal10/genes/tRNA-Ile-TAT-2-1.html	Ile	TAT	5'	cggcggacgtatatcaaacaGCTCCCGTAGCTCAGTTGGTtAGAGCGTTGGTCTTATGAGCCGAAGGtCGCGGGTTCGAGCCCCGCCGGAAGCAtttttgttttgttttccaca	3'	5'	GCTCCCGTAGCTCAGTTGGTtAGAGCGTTGGTCTTATGAGCCGAAGGtCGCGGGTTCGAGCCCCGCCGGAAGCA	3'	A	74	cggcggacgtatatcaaaca	a	tttttgttttgttttccaca	0	0	>20	>20
	A. thaliana	http://gtrnadb.ucsc.edu/genomes/eukaryota/Athal10/genes/tRNA-iMet-CAT-2-1.html	iMet	CAT	5'	cctacttgtagaagagaagaAGCGGGGTAGAGGAATTGGTcAACTCATCAGGCTCATGACCTGAAGAtTACAGGTTCGAATCCTGTCCCCGCATaaagaacaaacaaacaatag	3'	5'	AGCGGGGTAGAGGAATTGGTcAACTCATCAGGCTCATGACCTGAAGAtTACAGGTTCGAATCCTGTCCCCGCAT	3'	T	74	cctacttgtagaagagaaga	a	aaagaacaaacaaacaatag	>20	>20	>20	>20
	A. thaliana	http://gtrnadb.ucsc.edu/genomes/eukaryota/Athal10/genes/tRNA-iMet-CAT-1-1.html	iMet	CAT	5'	taagaaaaaagtatcaacaaAGCAGAGTGGCGCAGCGGAAGCGTGGTGGGCCCATAACCCACAGGtCCCAGGATCGAAACCTGGCTCTGCTAtgttttttctaattttaccg	3'	5'	AGCAGAGTGGCGCAGCGGAAGCGTGGTGGGCCCATAACCCACAGGtCCCAGGATCGAAACCTGGCTCTGCTA	3'	A	72	taagaaaaaagtatcaacaa	a	tgttttttctaattttaccg	2	2	2	>20
	A. thaliana	http://gtrnadb.ucsc.edu/genomes/eukaryota/Athal10/genes/tRNA-Leu-TAG-5-1.html	Leu	TAG	5'	aatattgttttgaacaagttGCCGCTATGGTGAAATTGGTaGACACGCTGCTCTTAGGAAGCAGTGCTAGAGCATCTCGGTTCGAgttcgaGTCCGAGTAGCGGCAtaagatcttttaaaagagat	3'	5'	GCCGCTATGGTGAAATTGGTaGACACGCTGCTCTTAGGAAGCAGTGCTAGAGCATCTCGGTTCGAgttcgaGTCCGAGTAGCGGCA	3'	A	86	aatattgttttgaacaagtt	t	taagatcttttaaaagagat	7	>20	>20	>20
	A. thaliana	http://gtrnadb.ucsc.edu/genomes/eukaryota/Athal10/genes/tRNA-Leu-CAA-1-1.html	Leu	CAA	5'	tgagatctttaatcaggaacGTCAGGATGGCCGAGTGGTctAAGGCGCCAGACTCAAGTTCTGGTCCTCGTAAGAGGGCGTGGGTTCAAACCCCACTTCTGACAttatctttttttttggaaaa	3'	5'	GTCAGGATGGCCGAGTGGTctAAGGCGCCAGACTCAAGTTCTGGTCCTCGTAAGAGGGCGTGGGTTCAAACCCCACTTCTGACA	3'	A	84	tgagatctttaatcaggaac	c	ttatctttttttttggaaaa	5	5	5	5
	A. thaliana	http://gtrnadb.ucsc.edu/genomes/eukaryota/Athal10/genes/tRNA-Leu-CAA-1-2.html	Leu	CAA	5'	tatgtcttgatatcaaacaaGTCAGGATGGCCGAGTGGTctAAGGCGCCAGACTCAAGTTCTGGTCCTCGTAAGAGGGCGTGGGTTCAAACCCCACTTCTGACAatttagatttttattttctc	3'	5'	GTCAGGATGGCCGAGTGGTctAAGGCGCCAGACTCAAGTTCTGGTCCTCGTAAGAGGGCGTGGGTTCAAACCCCACTTCTGACA	3'	A	84	tatgtcttgatatcaaacaa	a	atttagatttttattttctc	7	7	>20	>20
	A. thaliana	http://gtrnadb.ucsc.edu/genomes/eukaryota/Athal10/genes/tRNA-Leu-CAA-1-3.html	Leu	CAA	5'	agtagaaaacaatatcaaaaGTCAGGATGGCCGAGTGGTctAAGGCGCCAGACTCAAGTTCTGGTCCTCGTAAGAGGGCGTGGGTTCAAACCCCACTTCTGACAtttctgtttttagttttatg	3'	5'	GTCAGGATGGCCGAGTGGTctAAGGCGCCAGACTCAAGTTCTGGTCCTCGTAAGAGGGCGTGGGTTCAAACCCCACTTCTGACA	3'	A	84	agtagaaaacaatatcaaaa	a	tttctgtttttagttttatg	6	6	>20	>20
	A. thaliana	http://gtrnadb.ucsc.edu/genomes/eukaryota/Athal10/genes/tRNA-Leu-CAA-4-1.html	Leu	CAA	5'	acgtataagtttaacaaaaaGTCAGGATGGCCGAGTGGTctAAGGCGCCAGACTCAAGTTCTGGTCTTCGAAagaGGgCGTGGGTTCAAATCCCACTTCTGACAtttatttttgtgcatttctt	3'	5'	GTCAGGATGGCCGAGTGGTctAAGGCGCCAGACTCAAGTTCTGGTCTTCGAAagaGGgCGTGGGTTCAAATCCCACTTCTGACA	3'	A	84	acgtataagtttaacaaaaa	a	tttatttttgtgcatttctt	4	4	>20	>20
	A. thaliana	http://gtrnadb.ucsc.edu/genomes/eukaryota/Athal10/genes/tRNA-Leu-CAA-3-1.html	Leu	CAA	5'	aatgatatttaataaagaagGTCAGGATGGCCGAGTGGTctAAGGCGCCAGACTCAAGTTCTGGTCTTCGTAAGAGGGCGTGGGTTCAAACCCCACTTCTGACAttagttttttgttacagttt	3'	5'	GTCAGGATGGCCGAGTGGTctAAGGCGCCAGACTCAAGTTCTGGTCTTCGTAAGAGGGCGTGGGTTCAAACCCCACTTCTGACA	3'	A	84	aatgatatttaataaagaag	g	ttagttttttgttacagttt	4	4	4	>20
	A. thaliana	http://gtrnadb.ucsc.edu/genomes/eukaryota/Athal10/genes/tRNA-Leu-CAA-2-1.html	Leu	CAA	5'	gagtagagtattaagcagaaGTCAGGGTGGCCGAGTGGTctAAGGCGCCAGACTCAAGTTCTGGTCCTCGTAAGAGGGCGTGGGTTCAAATCCCACTTCTGACAtttttattattttcttttta	3'	5'	GTCAGGGTGGCCGAGTGGTctAAGGCGCCAGACTCAAGTTCTGGTCCTCGTAAGAGGGCGTGGGTTCAAATCCCACTTCTGACA	3'	A	84	gagtagagtattaagcagaa	a	tttttattattttcttttta	0	0	>20	>20
	A. thaliana	http://gtrnadb.ucsc.edu/genomes/eukaryota/Athal10/genes/tRNA-Leu-CAA-2-3.html	Leu	CAA	5'	tgtagttatacaaacaaaaaGTCAGGGTGGCCGAGTGGTctAAGGCGCCAGACTCAAGTTCTGGTCCTCGTAAGAGGGCGTGGGTTCAAATCCCACTTCTGACAtttttattttgttatttttc	3'	5'	GTCAGGGTGGCCGAGTGGTctAAGGCGCCAGACTCAAGTTCTGGTCCTCGTAAGAGGGCGTGGGTTCAAATCCCACTTCTGACA	3'	A	84	tgtagttatacaaacaaaaa	a	tttttattttgttatttttc	0	0	>20	>20
	A. thaliana	http://gtrnadb.ucsc.edu/genomes/eukaryota/Athal10/genes/tRNA-Leu-CAA-2-2.html	Leu	CAA	5'	tgaaaatatgattgtaaagaGTCAGGGTGGCCGAGTGGTctAAGGCGCCAGACTCAAGTTCTGGTCCTCGTAAGAGGGCGTGGGTTCAAATCCCACTTCTGACAtttaattttattaaattttt	3'	5'	GTCAGGGTGGCCGAGTGGTctAAGGCGCCAGACTCAAGTTCTGGTCCTCGTAAGAGGGCGTGGGTTCAAATCCCACTTCTGACA	3'	A	84	tgaaaatatgattgtaaaga	a	tttaattttattaaattttt	5	15	>20	>20
	A. thaliana	http://gtrnadb.ucsc.edu/genomes/eukaryota/Athal10/genes/tRNA-Leu-CAA-5-1.html	Leu	CAA	5'	actcataataatatcaacgaGTCAGGTTGGCCGAGTGGTctAAGGCGCCAGACTCAAGTTCTGGTCTTCGAGagaGGgCGTGGGTTCAAATCCCACATCTGACAttcatttttatttttcttac	3'	5'	GTCAGGTTGGCCGAGTGGTctAAGGCGCCAGACTCAAGTTCTGGTCTTCGAGagaGGgCGTGGGTTCAAATCCCACATCTGACA	3'	A	84	actcataataatatcaacga	a	ttcatttttatttttcttac	4	4	>20	>20
	A. thaliana	http://gtrnadb.ucsc.edu/genomes/eukaryota/Athal10/genes/tRNA-Leu-CAA-5-2.html	Leu	CAA	5'	actcagatcaatatcaataaGTCAGGTTGGCCGAGTGGTctAAGGCGCCAGACTCAAGTTCTGGTCTTCGAGagaGGgCGTGGGTTCAAATCCCACATCTGACAttttttttttttttcttacc	3'	5'	GTCAGGTTGGCCGAGTGGTctAAGGCGCCAGACTCAAGTTCTGGTCTTCGAGagaGGgCGTGGGTTCAAATCCCACATCTGACA	3'	A	84	actcagatcaatatcaataa	a	ttttttttttttttcttacc	0	0	0	0
	A. thaliana	http://gtrnadb.ucsc.edu/genomes/eukaryota/Athal10/genes/tRNA-Leu-TAA-1-1.html	Leu	TAA	5'	aagtatgaatattaacaaatGTCAGTATGGCCGAGTGGTctAAGGCGCCAGACTTAAGTTCTGGTCCTCTTACGAGGGCGTGGGTTCAAACCCCACTGCTGACAatttatatttttgttaattt	3'	5'	GTCAGTATGGCCGAGTGGTctAAGGCGCCAGACTTAAGTTCTGGTCCTCTTACGAGGGCGTGGGTTCAAACCCCACTGCTGACA	3'	A	84	aagtatgaatattaacaaat	t	atttatatttttgttaattt	7	7	>20	>20
	A. thaliana	http://gtrnadb.ucsc.edu/genomes/eukaryota/Athal10/genes/tRNA-Leu-TAA-2-1.html	Leu	TAA	5'	agtagtcaatagacaagaagGCAGGTTTGCCCGAGTGGTtAAGGGGGAAGACTTAAGTTCTTCTGCACATAAGTGCGCGTGGGTTCGAACCCCACAGCCTGCAtatttttcctaaaatctttt	3'	5'	GCAGGTTTGCCCGAGTGGTtAAGGGGGAAGACTTAAGTTCTTCTGCACATAAGTGCGCGTGGGTTCGAACCCCACAGCCTGCA	3'	A	83	agtagtcaatagacaagaag	g	tatttttcctaaaatctttt	2	2	>20	>20
	A. thaliana	http://gtrnadb.ucsc.edu/genomes/eukaryota/Athal10/genes/tRNA-Leu-TAA-2-2.html	Leu	TAA	5'	tattaacagatattcaataaGCAGGTTTGCCCGAGTGGTtAAGGGGGAAGACTTAAGTTCTTCTGCACATAAGTGCGCGTGGGTTCGAACCCCACAGCCTGCAtctttctctttattttttga	3'	5'	GCAGGTTTGCCCGAGTGGTtAAGGGGGAAGACTTAAGTTCTTCTGCACATAAGTGCGCGTGGGTTCGAACCCCACAGCCTGCA	3'	A	83	tattaacagatattcaataa	a	tctttctctttattttttga	12	12	12	>20
	A. thaliana	http://gtrnadb.ucsc.edu/genomes/eukaryota/Athal10/genes/tRNA-Leu-TAA-2-3.html	Leu	TAA	5'	gaagagaaaaataataacaaGCAGGTTTGCCCGAGTGGTtAAGGGGGAAGACTTAAGTTCTTCTGCACATAAGTGCGCGTGGGTTCGAACCCCACAGCCTGCAtttcccctctattttgttaa	3'	5'	GCAGGTTTGCCCGAGTGGTtAAGGGGGAAGACTTAAGTTCTTCTGCACATAAGTGCGCGTGGGTTCGAACCCCACAGCCTGCA	3'	A	83	gaagagaaaaataataacaa	a	tttcccctctattttgttaa	11	>20	>20	>20
	A. thaliana	http://gtrnadb.ucsc.edu/genomes/eukaryota/Athal10/genes/tRNA-Leu-TAA-3-2.html	Leu	TAA	5'	ttcatatgagtgacatcaagGCAGGTTTGCCCGAGAGGTtAAGGGGGAAGACTTAAGTTCTTCTGCACATAAGTGCGCGTGGGTTCGAACCCCACAGCCTGCAtttgtatttttttttcattt	3'	5'	GCAGGTTTGCCCGAGAGGTtAAGGGGGAAGACTTAAGTTCTTCTGCACATAAGTGCGCGTGGGTTCGAACCCCACAGCCTGCA	3'	A	83	ttcatatgagtgacatcaag	g	tttgtatttttttttcattt	6	6	6	6
	A. thaliana	http://gtrnadb.ucsc.edu/genomes/eukaryota/Athal10/genes/tRNA-Leu-TAA-3-1.html	Leu	TAA	5'	tggaatatttaaacagcagcGCAGGTTTGCCCGAGAGGTtAAGGGGGAAGACTTAAGTTCTTCTGCACATAAGTGCGCGTGGGTTCGAACCCCACAGCCTGCAgttttgcttttgttttatat	3'	5'	GCAGGTTTGCCCGAGAGGTtAAGGGGGAAGACTTAAGTTCTTCTGCACATAAGTGCGCGTGGGTTCGAACCCCACAGCCTGCA	3'	A	83	tggaatatttaaacagcagc	c	gttttgcttttgttttatat	1	>20	>20	>20
	A. thaliana	http://gtrnadb.ucsc.edu/genomes/eukaryota/Athal10/genes/tRNA-Leu-AAG-1-1.html	Leu	AAG	5'	tttctttctagaacacaaaaGTTGATATGGCCGAGTTGGTctAAGGCGCCAGATTAAGGTTCTGGTccgaaaGGgCGTGGGTTCAAATCCCACTGTCAACAtttcctttttttttttgttt	3'	5'	GTTGATATGGCCGAGTTGGTctAAGGCGCCAGATTAAGGTTCTGGTccgaaaGGgCGTGGGTTCAAATCCCACTGTCAACA	3'	A	81	tttctttctagaacacaaaa	a	tttcctttttttttttgttt	5	5	5	5
	A. thaliana	http://gtrnadb.ucsc.edu/genomes/eukaryota/Athal10/genes/tRNA-Leu-AAG-1-3.html	Leu	AAG	5'	gtggatttggttaccaaaatGTTGATATGGCCGAGTTGGTctAAGGCGCCAGATTAAGGTTCTGGTccgaaaGGgCGTGGGTTCAAATCCCACTGTCAACAtaattattattattattttt	3'	5'	GTTGATATGGCCGAGTTGGTctAAGGCGCCAGATTAAGGTTCTGGTccgaaaGGgCGTGGGTTCAAATCCCACTGTCAACA	3'	A	81	gtggatttggttaccaaaat	t	taattattattattattttt	15	15	>20	>20
	A. thaliana	http://gtrnadb.ucsc.edu/genomes/eukaryota/Athal10/genes/tRNA-Leu-AAG-1-2.html	Leu	AAG	5'	tgcaactaagtagcaacaaaGTTGATATGGCCGAGTTGGTctAAGGCGCCAGATTAAGGTTCTGGTccgaaaGGgCGTGGGTTCAAATCCCACTGTCAACAttctctttttctcaaattaa	3'	5'	GTTGATATGGCCGAGTTGGTctAAGGCGCCAGATTAAGGTTCTGGTccgaaaGGgCGTGGGTTCAAATCCCACTGTCAACA	3'	A	81	tgcaactaagtagcaacaaa	a	ttctctttttctcaaattaa	5	5	>20	>20
	A. thaliana	http://gtrnadb.ucsc.edu/genomes/eukaryota/Athal10/genes/tRNA-Leu-AAG-1-5.html	Leu	AAG	5'	atcgaaacagagcaacaaaaGTTGATATGGCCGAGTTGGTctAAGGCGCCAGATTAAGGTTCTGGTccgaaaGGgCGTGGGTTCAAATCCCACTGTCAACAatttacttttttgtcttttg	3'	5'	GTTGATATGGCCGAGTTGGTctAAGGCGCCAGATTAAGGTTCTGGTccgaaaGGgCGTGGGTTCAAATCCCACTGTCAACA	3'	A	81	atcgaaacagagcaacaaaa	a	atttacttttttgtcttttg	6	6	6	>20
	A. thaliana	http://gtrnadb.ucsc.edu/genomes/eukaryota/Athal10/genes/tRNA-Leu-AAG-1-4.html	Leu	AAG	5'	atggaaggagagacaacaaaGTTGATATGGCCGAGTTGGTctAAGGCGCCAGATTAAGGTTCTGGTccgaaaGGgCGTGGGTTCAAATCCCACTGTCAACAatttactttttttttttttg	3'	5'	GTTGATATGGCCGAGTTGGTctAAGGCGCCAGATTAAGGTTCTGGTccgaaaGGgCGTGGGTTCAAATCCCACTGTCAACA	3'	A	81	atggaaggagagacaacaaa	a	atttactttttttttttttg	6	6	6	6
	A. thaliana	http://gtrnadb.ucsc.edu/genomes/eukaryota/Athal10/genes/tRNA-Leu-AAG-1-6.html	Leu	AAG	5'	cgttgcaaggagtacaaaatGTTGATATGGCCGAGTTGGTctAAGGCGCCAGATTAAGGTTCTGGTccgaaaGGgCGTGGGTTCAAATCCCACTGTCAACAttactcttttttagtttttg	3'	5'	GTTGATATGGCCGAGTTGGTctAAGGCGCCAGATTAAGGTTCTGGTccgaaaGGgCGTGGGTTCAAATCCCACTGTCAACA	3'	A	81	cgttgcaaggagtacaaaat	t	ttactcttttttagtttttg	6	6	6	>20
	A. thaliana	http://gtrnadb.ucsc.edu/genomes/eukaryota/Athal10/genes/tRNA-Leu-AAG-1-9.html	Leu	AAG	5'	tttaatattttatacaacaaGTTGATATGGCCGAGTTGGTctAAGGCGCCAGATTAAGGTTCTGGTccgaaaGGgCGTGGGTTCAAATCCCACTGTCAACAttcacttttttctctttttc	3'	5'	GTTGATATGGCCGAGTTGGTctAAGGCGCCAGATTAAGGTTCTGGTccgaaaGGgCGTGGGTTCAAATCCCACTGTCAACA	3'	A	81	tttaatattttatacaacaa	a	ttcacttttttctctttttc	5	5	5	>20
	A. thaliana	http://gtrnadb.ucsc.edu/genomes/eukaryota/Athal10/genes/tRNA-Leu-AAG-1-10.html	Leu	AAG	5'	agtgtcagtagaacatagacGTTGATATGGCCGAGTTGGTctAAGGCGCCAGATTAAGGTTCTGGTccgaaaGGgCGTGGGTTCAAATCCCACTGTCAACAaatcctaattttttggagat	3'	5'	GTTGATATGGCCGAGTTGGTctAAGGCGCCAGATTAAGGTTCTGGTccgaaaGGgCGTGGGTTCAAATCCCACTGTCAACA	3'	A	81	agtgtcagtagaacatagac	c	aatcctaattttttggagat	8	8	8	>20
	A. thaliana	http://gtrnadb.ucsc.edu/genomes/eukaryota/Athal10/genes/tRNA-Leu-AAG-1-8.html	Leu	AAG	5'	atatgttgatagaacaacaaGTTGATATGGCCGAGTTGGTctAAGGCGCCAGATTAAGGTTCTGGTccgaaaGGgCGTGGGTTCAAATCCCACTGTCAACAttacagtttttttgttttgt	3'	5'	GTTGATATGGCCGAGTTGGTctAAGGCGCCAGATTAAGGTTCTGGTccgaaaGGgCGTGGGTTCAAATCCCACTGTCAACA	3'	A	81	atatgttgatagaacaacaa	a	ttacagtttttttgttttgt	6	6	6	6
	A. thaliana	http://gtrnadb.ucsc.edu/genomes/eukaryota/Athal10/genes/tRNA-Leu-AAG-1-7.html	Leu	AAG	5'	tgaaattttactatcaaaaaGTTGATATGGCCGAGTTGGTctAAGGCGCCAGATTAAGGTTCTGGTccgaaaGGgCGTGGGTTCAAATCCCACTGTCAACAttaattttttcttacttggg	3'	5'	GTTGATATGGCCGAGTTGGTctAAGGCGCCAGATTAAGGTTCTGGTccgaaaGGgCGTGGGTTCAAATCCCACTGTCAACA	3'	A	81	tgaaattttactatcaaaaa	a	ttaattttttcttacttggg	4	4	4	>20
	A. thaliana	http://gtrnadb.ucsc.edu/genomes/eukaryota/Athal10/genes/tRNA-Leu-AAG-2-1.html	Leu	AAG	5'	atgaacgttgttaacaaaaaGTTGATATGGCCGAGTTGGTccAAGGCGCCAGATTAAGGTTCTGGTccgaaaGGgCGTGGGTTCAAATCCCACTGTCAACAttctctcttttttttttttt	3'	5'	GTTGATATGGCCGAGTTGGTccAAGGCGCCAGATTAAGGTTCTGGTccgaaaGGgCGTGGGTTCAAATCCCACTGTCAACA	3'	A	81	atgaacgttgttaacaaaaa	a	ttctctcttttttttttttt	7	7	7	7
	A. thaliana	http://gtrnadb.ucsc.edu/genomes/eukaryota/Athal10/genes/tRNA-Leu-CAG-1-2.html	Leu	CAG	5'	attgtttaagtcaacataaaGTCAAGATGGCCGAGTTGGTctAAGGCGCCAGTTTCAGGTACTGGTccgaaaGGgCGTGGGTTCAAATCCCACTCTTGACAtttctttttatgctttcaaa	3'	5'	GTCAAGATGGCCGAGTTGGTctAAGGCGCCAGTTTCAGGTACTGGTccgaaaGGgCGTGGGTTCAAATCCCACTCTTGACA	3'	A	81	attgtttaagtcaacataaa	a	tttctttttatgctttcaaa	4	4	>20	>20
	A. thaliana	http://gtrnadb.ucsc.edu/genomes/eukaryota/Athal10/genes/tRNA-Leu-CAG-1-1.html	Leu	CAG	5'	ggtatgttataaatcaaaaaGTCAAGATGGCCGAGTTGGTctAAGGCGCCAGTTTCAGGTACTGGTccgaaaGGgCGTGGGTTCAAATCCCACTCTTGACActattgattttctgattttt	3'	5'	GTCAAGATGGCCGAGTTGGTctAAGGCGCCAGTTTCAGGTACTGGTccgaaaGGgCGTGGGTTCAAATCCCACTCTTGACA	3'	A	81	ggtatgttataaatcaaaaa	a	ctattgattttctgattttt	7	15	>20	>20
	A. thaliana	http://gtrnadb.ucsc.edu/genomes/eukaryota/Athal10/genes/tRNA-Leu-CAG-1-3.html	Leu	CAG	5'	ctgatttcagttattaaaaaGTCAAGATGGCCGAGTTGGTctAAGGCGCCAGTTTCAGGTACTGGTccgaaaGGgCGTGGGTTCAAATCCCACTCTTGACAtattctttttgtatttaact	3'	5'	GTCAAGATGGCCGAGTTGGTctAAGGCGCCAGTTTCAGGTACTGGTccgaaaGGgCGTGGGTTCAAATCCCACTCTTGACA	3'	A	81	ctgatttcagttattaaaaa	a	tattctttttgtatttaact	5	5	>20	>20
	A. thaliana	http://gtrnadb.ucsc.edu/genomes/eukaryota/Athal10/genes/tRNA-Leu-TAG-1-1.html	Leu	TAG	5'	tttcacatatcatacaacaaGACAGTTTGGCCGAGTGGTctAAGGCGCCAGATTTAGGCTCTGGTccgaaaGGgCGTGGGTTCAAATCCCACAGCTGTCAatttcttttcctttttttcc	3'	5'	GACAGTTTGGCCGAGTGGTctAAGGCGCCAGATTTAGGCTCTGGTccgaaaGGgCGTGGGTTCAAATCCCACAGCTGTCA	3'	A	80	tttcacatatcatacaacaa	a	atttcttttcctttttttcc	5	11	11	11
	A. thaliana	http://gtrnadb.ucsc.edu/genomes/eukaryota/Athal10/genes/tRNA-Leu-TAG-1-2.html	Leu	TAG	5'	aaagagtcatataaacatctGACAGTTTGGCCGAGTGGTctAAGGCGCCAGATTTAGGCTCTGGTccgaaaGGgCGTGGGTTCAAATCCCACAGCTGTCAattccttttttttcttttgt	3'	5'	GACAGTTTGGCCGAGTGGTctAAGGCGCCAGATTTAGGCTCTGGTccgaaaGGgCGTGGGTTCAAATCCCACAGCTGTCA	3'	A	80	aaagagtcatataaacatct	t	attccttttttttcttttgt	5	5	5	5
	A. thaliana	http://gtrnadb.ucsc.edu/genomes/eukaryota/Athal10/genes/tRNA-Leu-TAG-1-3.html	Leu	TAG	5'	tcgatgtgtaaatacaacaaGACAGTTTGGCCGAGTGGTctAAGGCGCCAGATTTAGGCTCTGGTccgaaaGGgCGTGGGTTCAAATCCCACAGCTGTCAattattttactattttaaag	3'	5'	GACAGTTTGGCCGAGTGGTctAAGGCGCCAGATTTAGGCTCTGGTccgaaaGGgCGTGGGTTCAAATCCCACAGCTGTCA	3'	A	80	tcgatgtgtaaatacaacaa	a	attattttactattttaaag	4	>20	>20	>20
	A. thaliana	http://gtrnadb.ucsc.edu/genomes/eukaryota/Athal10/genes/tRNA-Leu-TAG-1-4.html	Leu	TAG	5'	catgcttaatgtaataatgtGACAGTTTGGCCGAGTGGTctAAGGCGCCAGATTTAGGCTCTGGTccgaaaGGgCGTGGGTTCAAATCCCACAGCTGTCAatttgtttttttctttgact	3'	5'	GACAGTTTGGCCGAGTGGTctAAGGCGCCAGATTTAGGCTCTGGTccgaaaGGgCGTGGGTTCAAATCCCACAGCTGTCA	3'	A	80	catgcttaatgtaataatgt	t	atttgtttttttctttgact	5	5	5	5
	A. thaliana	http://gtrnadb.ucsc.edu/genomes/eukaryota/Athal10/genes/tRNA-Leu-TAG-2-1.html	Leu	TAG	5'	ttatgatgctcttaacaattGACAATTTGGCCGAGTGGTctAAGGCGCCAGATTTAGGCTCTGGTccgaaaGGgCGTGGGTTCAAATCCCACAGTTGTCAaataaattttgaacaattgt	3'	5'	GACAATTTGGCCGAGTGGTctAAGGCGCCAGATTTAGGCTCTGGTccgaaaGGgCGTGGGTTCAAATCCCACAGTTGTCA	3'	A	80	ttatgatgctcttaacaatt	t	aataaattttgaacaattgt	6	>20	>20	>20
	A. thaliana	http://gtrnadb.ucsc.edu/genomes/eukaryota/Athal10/genes/tRNA-Leu-TAG-2-2.html	Leu	TAG	5'	ttgcggagctatcaacaaatGACAATTTGGCCGAGTGGTctAAGGCGCCAGATTTAGGCTCTGGTccgaaaGGgCGTGGGTTCAAATCCCACAGTTGTCAaatattttttttatattctt	3'	5'	GACAATTTGGCCGAGTGGTctAAGGCGCCAGATTTAGGCTCTGGTccgaaaGGgCGTGGGTTCAAATCCCACAGTTGTCA	3'	A	80	ttgcggagctatcaacaaat	t	aatattttttttatattctt	4	4	4	4
	A. thaliana	http://gtrnadb.ucsc.edu/genomes/eukaryota/Athal10/genes/tRNA-Leu-TAG-2-3.html	Leu	TAG	5'	atctcaatacaaacacaaagGACAATTTGGCCGAGTGGTctAAGGCGCCAGATTTAGGCTCTGGTccgaaaGGgCGTGGGTTCAAATCCCACAGTTGTCAtttagatttattttttccag	3'	5'	GACAATTTGGCCGAGTGGTctAAGGCGCCAGATTTAGGCTCTGGTccgaaaGGgCGTGGGTTCAAATCCCACAGTTGTCA	3'	A	80	atctcaatacaaacacaaag	g	tttagatttattttttccag	10	10	10	>20
	A. thaliana	http://gtrnadb.ucsc.edu/genomes/eukaryota/Athal10/genes/tRNA-Leu-TAG-3-1.html	Leu	TAG	5'	agttaacagttattaaaaatGATAGTTTGGCCGAGTGGTctAAGGCGCCAGATTTAGGCTCTGGTccgaaaGGgCGTGGGTTCAAATCCCACAGCTGTCAtcaaataattttgttttgtt	3'	5'	GATAGTTTGGCCGAGTGGTctAAGGCGCCAGATTTAGGCTCTGGTccgaaaGGgCGTGGGTTCAAATCCCACAGCTGTCA	3'	A	80	agttaacagttattaaaaat	t	tcaaataattttgttttgtt	8	>20	>20	>20
	A. thaliana	http://gtrnadb.ucsc.edu/genomes/eukaryota/Athal10/genes/tRNA-Leu-TAG-3-2.html	Leu	TAG	5'	tacgtgtatgttcaacaaatGATAGTTTGGCCGAGTGGTctAAGGCGCCAGATTTAGGCTCTGGTccgaaaGGgCGTGGGTTCAAATCCCACAGCTGTCAtctaatgtttttaatttatt	3'	5'	GATAGTTTGGCCGAGTGGTctAAGGCGCCAGATTTAGGCTCTGGTccgaaaGGgCGTGGGTTCAAATCCCACAGCTGTCA	3'	A	80	tacgtgtatgttcaacaaat	t	tctaatgtttttaatttatt	7	7	>20	>20
	A. thaliana	http://gtrnadb.ucsc.edu/genomes/eukaryota/Athal10/genes/tRNA-Leu-GAG-1-1.html	Leu	GAG	5'	ttgaagattgtataacaagaGTGGCTGTAATACAGTGGTtAGTATTCTACGTTGAGGCCGAAGGGaCCTGGGCTCGATTCCCAGCAGACACActatctttcatcataatgtc	3'	5'	GTGGCTGTAATACAGTGGTtAGTATTCTACGTTGAGGCCGAAGGGaCCTGGGCTCGATTCCCAGCAGACACA	3'	A	72	ttgaagattgtataacaaga	a	ctatctttcatcataatgtc	>20	>20	>20	>20
	A. thaliana	http://gtrnadb.ucsc.edu/genomes/eukaryota/Athal10/genes/tRNA-Leu-AAG-4-1.html	Leu	AAG	5'	acaaaacaagatataaaacaGGGCATTTGGTCTAGTGGTTTGATTTTCGCTTAAGGTGCGAGAGGtCCCGAGTTCAATTCTCAGAATGCCCCgttgacttcttcagaaactt	3'	5'	GGGCATTTGGTCTAGTGGTTTGATTTTCGCTTAAGGTGCGAGAGGtCCCGAGTTCAATTCTCAGAATGCCCC	3'	C	72	acaaaacaagatataaaaca	a	gttgacttcttcagaaactt	>20	>20	>20	>20
	A. thaliana	http://gtrnadb.ucsc.edu/genomes/eukaryota/Athal10/genes/tRNA-Lys-CTT-5-1.html	Lys	CTT	5'	tctcaattacctacgcaacgACaTCGTCTAGCTCAGTTGGTAGAGCGCAAGGCTCTTAACTTTGTGGACTTgTGGtCATTGGTTCGAGTTACATGGTGGGCGttttcttttatacacaataa	3'	5'	ACaTCGTCTAGCTCAGTTGGTAGAGCGCAAGGCTCTTAACTTTGTGGACTTgTGGtCATTGGTTCGAGTTACATGGTGGGCG	3'	G	82	tctcaattacctacgcaacg	g	ttttcttttatacacaataa	0	>20	>20	>20
	A. thaliana	http://gtrnadb.ucsc.edu/genomes/eukaryota/Athal10/genes/tRNA-Lys-CTT-2-5.html	Lys	CTT	5'	aaccagaagtcgaacaacatGCCCGTCTAGCTCAGTTGGTAGAGCGCAAGGCTCTTAACCTTGTGGtCGTGGGTTCGAGCCCCACGGTGGGCGttatcttttgttacgtattt	3'	5'	GCCCGTCTAGCTCAGTTGGTAGAGCGCAAGGCTCTTAACCTTGTGGtCGTGGGTTCGAGCCCCACGGTGGGCG	3'	G	73	aaccagaagtcgaacaacat	t	ttatcttttgttacgtattt	5	>20	>20	>20
	A. thaliana	http://gtrnadb.ucsc.edu/genomes/eukaryota/Athal10/genes/tRNA-Lys-CTT-2-1.html	Lys	CTT	5'	agtaatacttaaccaacaaaGCCCGTCTAGCTCAGTTGGTAGAGCGCAAGGCTCTTAACCTTGTGGtCGTGGGTTCGAGCCCCACGGTGGGCGatctgtataaatagtttttt	3'	5'	GCCCGTCTAGCTCAGTTGGTAGAGCGCAAGGCTCTTAACCTTGTGGtCGTGGGTTCGAGCCCCACGGTGGGCG	3'	G	73	agtaatacttaaccaacaaa	a	atctgtataaatagtttttt	14	14	14	>20
	A. thaliana	http://gtrnadb.ucsc.edu/genomes/eukaryota/Athal10/genes/tRNA-Lys-CTT-2-3.html	Lys	CTT	5'	acagttaagctaagcacaaaGCCCGTCTAGCTCAGTTGGTAGAGCGCAAGGCTCTTAACCTTGTGGtCGTGGGTTCGAGCCCCACGGTGGGCGataatttcacttttcatttt	3'	5'	GCCCGTCTAGCTCAGTTGGTAGAGCGCAAGGCTCTTAACCTTGTGGtCGTGGGTTCGAGCCCCACGGTGGGCG	3'	G	73	acagttaagctaagcacaaa	a	ataatttcacttttcatttt	10	>20	>20	>20
	A. thaliana	http://gtrnadb.ucsc.edu/genomes/eukaryota/Athal10/genes/tRNA-Lys-CTT-2-2.html	Lys	CTT	5'	agtgtgaatatagtcaacaaGCCCGTCTAGCTCAGTTGGTAGAGCGCAAGGCTCTTAACCTTGTGGtCGTGGGTTCGAGCCCCACGGTGGGCGatgcaactttttgaaagcat	3'	5'	GCCCGTCTAGCTCAGTTGGTAGAGCGCAAGGCTCTTAACCTTGTGGtCGTGGGTTCGAGCCCCACGGTGGGCG	3'	G	73	agtgtgaatatagtcaacaa	a	atgcaactttttgaaagcat	7	7	>20	>20
	A. thaliana	http://gtrnadb.ucsc.edu/genomes/eukaryota/Athal10/genes/tRNA-Lys-CTT-2-4.html	Lys	CTT	5'	aaggcaaaaacaatcagcaaGCCCGTCTAGCTCAGTTGGTAGAGCGCAAGGCTCTTAACCTTGTGGtCGTGGGTTCGAGCCCCACGGTGGGCGcttatttgtctttttagaaa	3'	5'	GCCCGTCTAGCTCAGTTGGTAGAGCGCAAGGCTCTTAACCTTGTGGtCGTGGGTTCGAGCCCCACGGTGGGCG	3'	G	73	aaggcaaaaacaatcagcaa	a	cttatttgtctttttagaaa	10	10	>20	>20
	A. thaliana	http://gtrnadb.ucsc.edu/genomes/eukaryota/Athal10/genes/tRNA-Lys-CTT-2-6.html	Lys	CTT	5'	attgaaagttaaatcaaaaaGCCCGTCTAGCTCAGTTGGTAGAGCGCAAGGCTCTTAACCTTGTGGtCGTGGGTTCGAGCCCCACGGTGGGCGttattcttttcatttttcta	3'	5'	GCCCGTCTAGCTCAGTTGGTAGAGCGCAAGGCTCTTAACCTTGTGGtCGTGGGTTCGAGCCCCACGGTGGGCG	3'	G	73	attgaaagttaaatcaaaaa	a	ttattcttttcatttttcta	6	12	>20	>20
	A. thaliana	http://gtrnadb.ucsc.edu/genomes/eukaryota/Athal10/genes/tRNA-Lys-CTT-2-7.html	Lys	CTT	5'	gaccaaagattactataactGCCCGTCTAGCTCAGTTGGTAGAGCGCAAGGCTCTTAACCTTGTGGtCGTGGGTTCGAGCCCCACGGTGGGCGcttgtttactttttgtttat	3'	5'	GCCCGTCTAGCTCAGTTGGTAGAGCGCAAGGCTCTTAACCTTGTGGtCGTGGGTTCGAGCCCCACGGTGGGCG	3'	G	73	gaccaaagattactataact	t	cttgtttactttttgtttat	9	9	>20	>20
	A. thaliana	http://gtrnadb.ucsc.edu/genomes/eukaryota/Athal10/genes/tRNA-Lys-CTT-2-8.html	Lys	CTT	5'	ttggtgaaatcatacaacaaGCCCGTCTAGCTCAGTTGGTAGAGCGCAAGGCTCTTAACCTTGTGGtCGTGGGTTCGAGCCCCACGGTGGGCGatagttagttgttttatttt	3'	5'	GCCCGTCTAGCTCAGTTGGTAGAGCGCAAGGCTCTTAACCTTGTGGtCGTGGGTTCGAGCCCCACGGTGGGCG	3'	G	73	ttggtgaaatcatacaacaa	a	atagttagttgttttatttt	11	>20	>20	>20
	A. thaliana	http://gtrnadb.ucsc.edu/genomes/eukaryota/Athal10/genes/tRNA-Lys-CTT-2-9.html	Lys	CTT	5'	tgtagaaatattttcaagaaGCCCGTCTAGCTCAGTTGGTAGAGCGCAAGGCTCTTAACCTTGTGGtCGTGGGTTCGAGCCCCACGGTGGGCGatttgttattattttttttc	3'	5'	GCCCGTCTAGCTCAGTTGGTAGAGCGCAAGGCTCTTAACCTTGTGGtCGTGGGTTCGAGCCCCACGGTGGGCG	3'	G	73	tgtagaaatattttcaagaa	a	atttgttattattttttttc	11	11	11	11
	A. thaliana	http://gtrnadb.ucsc.edu/genomes/eukaryota/Athal10/genes/tRNA-Lys-CTT-2-13.html	Lys	CTT	5'	tatctaacgttaacaacaagGCCCGTCTAGCTCAGTTGGTAGAGCGCAAGGCTCTTAACCTTGTGGtCGTGGGTTCGAGCCCCACGGTGGGCGtttcttttcctttttgttgc	3'	5'	GCCCGTCTAGCTCAGTTGGTAGAGCGCAAGGCTCTTAACCTTGTGGtCGTGGGTTCGAGCCCCACGGTGGGCG	3'	G	73	tatctaacgttaacaacaag	g	tttcttttcctttttgttgc	4	10	>20	>20
	A. thaliana	http://gtrnadb.ucsc.edu/genomes/eukaryota/Athal10/genes/tRNA-Lys-CTT-2-10.html	Lys	CTT	5'	tatcgacatcacagaatgtaGCCCGTCTAGCTCAGTTGGTAGAGCGCAAGGCTCTTAACCTTGTGGtCGTGGGTTCGAGCCCCACGGTGGGCGatagtgttttttctgttgtt	3'	5'	GCCCGTCTAGCTCAGTTGGTAGAGCGCAAGGCTCTTAACCTTGTGGtCGTGGGTTCGAGCCCCACGGTGGGCG	3'	G	73	tatcgacatcacagaatgta	a	atagtgttttttctgttgtt	6	6	6	>20
	A. thaliana	http://gtrnadb.ucsc.edu/genomes/eukaryota/Athal10/genes/tRNA-Lys-CTT-2-11.html	Lys	CTT	5'	tctaacttacaaatcaccaaGCCCGTCTAGCTCAGTTGGTAGAGCGCAAGGCTCTTAACCTTGTGGtCGTGGGTTCGAGCCCCACGGTGGGCGatttctttttggtctccctt	3'	5'	GCCCGTCTAGCTCAGTTGGTAGAGCGCAAGGCTCTTAACCTTGTGGtCGTGGGTTCGAGCCCCACGGTGGGCG	3'	G	73	tctaacttacaaatcaccaa	a	atttctttttggtctccctt	5	5	>20	>20
	A. thaliana	http://gtrnadb.ucsc.edu/genomes/eukaryota/Athal10/genes/tRNA-Lys-CTT-2-12.html	Lys	CTT	5'	ctggtatcattagtcacaaaGCCCGTCTAGCTCAGTTGGTAGAGCGCAAGGCTCTTAACCTTGTGGtCGTGGGTTCGAGCCCCACGGTGGGCGctttgtttttgtttttttaa	3'	5'	GCCCGTCTAGCTCAGTTGGTAGAGCGCAAGGCTCTTAACCTTGTGGtCGTGGGTTCGAGCCCCACGGTGGGCG	3'	G	73	ctggtatcattagtcacaaa	a	ctttgtttttgtttttttaa	5	5	11	11
	A. thaliana	http://gtrnadb.ucsc.edu/genomes/eukaryota/Athal10/genes/tRNA-Lys-CTT-2-15.html	Lys	CTT	5'	taacttagttgggcaacaaaGCCCGTCTAGCTCAGTTGGTAGAGCGCAAGGCTCTTAACCTTGTGGtCGTGGGTTCGAGCCCCACGGTGGGCGacgttgttttttttatcata	3'	5'	GCCCGTCTAGCTCAGTTGGTAGAGCGCAAGGCTCTTAACCTTGTGGtCGTGGGTTCGAGCCCCACGGTGGGCG	3'	G	73	taacttagttgggcaacaaa	a	acgttgttttttttatcata	6	6	6	6
	A. thaliana	http://gtrnadb.ucsc.edu/genomes/eukaryota/Athal10/genes/tRNA-Lys-CTT-2-14.html	Lys	CTT	5'	gctacaagattttaacaaaaGCCCGTCTAGCTCAGTTGGTAGAGCGCAAGGCTCTTAACCTTGTGGtCGTGGGTTCGAGCCCCACGGTGGGCGatactttttatgcgattttg	3'	5'	GCCCGTCTAGCTCAGTTGGTAGAGCGCAAGGCTCTTAACCTTGTGGtCGTGGGTTCGAGCCCCACGGTGGGCG	3'	G	73	gctacaagattttaacaaaa	a	atactttttatgcgattttg	4	4	>20	>20
	A. thaliana	http://gtrnadb.ucsc.edu/genomes/eukaryota/Athal10/genes/tRNA-Lys-CTT-1-1.html	Lys	CTT	5'	gtataaattcaaacatctaaGCCCGTCTAGCTCAGTTGGTAGAGCGCAAGGCTCTTAACCTTGTGGtCGTGGGTTCGAACCCCACGGTGGGCGcattaatttttggcagttct	3'	5'	GCCCGTCTAGCTCAGTTGGTAGAGCGCAAGGCTCTTAACCTTGTGGtCGTGGGTTCGAACCCCACGGTGGGCG	3'	G	73	gtataaattcaaacatctaa	a	cattaatttttggcagttct	6	6	>20	>20
	A. thaliana	http://gtrnadb.ucsc.edu/genomes/eukaryota/Athal10/genes/tRNA-Lys-CTT-3-1.html	Lys	CTT	5'	tgctggaaaattaacaacaaGCCCGTCTAGCTCAGTTGGTAGAGCGCAAGGCTCTTAACCTTCTGGtCGTGGGTTCGAGCCCCACGGTGGGCGtgaaattacattttattttt	3'	5'	GCCCGTCTAGCTCAGTTGGTAGAGCGCAAGGCTCTTAACCTTCTGGtCGTGGGTTCGAGCCCCACGGTGGGCG	3'	G	73	tgctggaaaattaacaacaa	a	tgaaattacattttattttt	10	15	>20	>20
	A. thaliana	http://gtrnadb.ucsc.edu/genomes/eukaryota/Athal10/genes/tRNA-Lys-TTT-6-1.html	Lys	TTT	5'	gtaattactctagaaatataTCTGTTGTCATCTAGTCtGGTaTGGACGTGGGGTTTTTCCCCATTTtTCCGGGTTCGAATCCCGGCAACAGATtctttggatgatatgagtaa	3'	5'	TCTGTTGTCATCTAGTCtGGTaTGGACGTGGGGTTTTTCCCCATTTtTCCGGGTTCGAATCCCGGCAACAGAT	3'	T	73	gtaattactctagaaatata	a	tctttggatgatatgagtaa	>20	>20	>20	>20
	A. thaliana	http://gtrnadb.ucsc.edu/genomes/eukaryota/Athal10/genes/tRNA-Lys-TTT-1-1.html	Lys	TTT	5'	tatgatttaattattgttcaGCCGTCTTAGCTCAGTGGTAGAGCGCGTGGCTTTTAACCACGTGGcCGTGGGTTCGATCCCCACAGACGGCGttttgatttgtttttaaaat	3'	5'	GCCGTCTTAGCTCAGTGGTAGAGCGCGTGGCTTTTAACCACGTGGcCGTGGGTTCGATCCCCACAGACGGCG	3'	G	72	tatgatttaattattgttca	a	ttttgatttgtttttaaaat	0	10	>20	>20
	A. thaliana	http://gtrnadb.ucsc.edu/genomes/eukaryota/Athal10/genes/tRNA-Lys-TTT-1-2.html	Lys	TTT	5'	acgaaatgttgtatcagctcGCCGTCTTAGCTCAGTGGTAGAGCGCGTGGCTTTTAACCACGTGGcCGTGGGTTCGATCCCCACAGACGGCGatttgttttatgttttttga	3'	5'	GCCGTCTTAGCTCAGTGGTAGAGCGCGTGGCTTTTAACCACGTGGcCGTGGGTTCGATCCCCACAGACGGCG	3'	G	72	acgaaatgttgtatcagctc	c	atttgttttatgttttttga	5	12	12	>20
	A. thaliana	http://gtrnadb.ucsc.edu/genomes/eukaryota/Athal10/genes/tRNA-Lys-TTT-1-3.html	Lys	TTT	5'	actttatgaaagtaatcaaaGCCGTCTTAGCTCAGTGGTAGAGCGCGTGGCTTTTAACCACGTGGcCGTGGGTTCGATCCCCACAGACGGCGatcatggtaatttgtccaaa	3'	5'	GCCGTCTTAGCTCAGTGGTAGAGCGCGTGGCTTTTAACCACGTGGcCGTGGGTTCGATCCCCACAGACGGCG	3'	G	72	actttatgaaagtaatcaaa	a	atcatggtaatttgtccaaa	>20	>20	>20	>20
	A. thaliana	http://gtrnadb.ucsc.edu/genomes/eukaryota/Athal10/genes/tRNA-Lys-TTT-1-5.html	Lys	TTT	5'	aagagaacataagcatcaaaGCCGTCTTAGCTCAGTGGTAGAGCGCGTGGCTTTTAACCACGTGGcCGTGGGTTCGATCCCCACAGACGGCGatttattttttatttttttc	3'	5'	GCCGTCTTAGCTCAGTGGTAGAGCGCGTGGCTTTTAACCACGTGGcCGTGGGTTCGATCCCCACAGACGGCG	3'	G	72	aagagaacataagcatcaaa	a	atttattttttatttttttc	5	5	5	12
	A. thaliana	http://gtrnadb.ucsc.edu/genomes/eukaryota/Athal10/genes/tRNA-Lys-TTT-1-4.html	Lys	TTT	5'	tgtcgttgacataaacgtaaGCCGTCTTAGCTCAGTGGTAGAGCGCGTGGCTTTTAACCACGTGGcCGTGGGTTCGATCCCCACAGACGGCGttttcgtattccgacatagg	3'	5'	GCCGTCTTAGCTCAGTGGTAGAGCGCGTGGCTTTTAACCACGTGGcCGTGGGTTCGATCCCCACAGACGGCG	3'	G	72	tgtcgttgacataaacgtaa	a	ttttcgtattccgacatagg	0	>20	>20	>20
	A. thaliana	http://gtrnadb.ucsc.edu/genomes/eukaryota/Athal10/genes/tRNA-Lys-TTT-1-7.html	Lys	TTT	5'	acgaaagtgataaacaaataGCCGTCTTAGCTCAGTGGTAGAGCGCGTGGCTTTTAACCACGTGGcCGTGGGTTCGATCCCCACAGACGGCGtagctctttgattttgttat	3'	5'	GCCGTCTTAGCTCAGTGGTAGAGCGCGTGGCTTTTAACCACGTGGcCGTGGGTTCGATCCCCACAGACGGCG	3'	G	72	acgaaagtgataaacaaata	a	tagctctttgattttgttat	11	>20	>20	>20
	A. thaliana	http://gtrnadb.ucsc.edu/genomes/eukaryota/Athal10/genes/tRNA-Lys-TTT-1-8.html	Lys	TTT	5'	ataagaatagataacatgaaGCCGTCTTAGCTCAGTGGTAGAGCGCGTGGCTTTTAACCACGTGGcCGTGGGTTCGATCCCCACAGACGGCGtttagagctttttttttatt	3'	5'	GCCGTCTTAGCTCAGTGGTAGAGCGCGTGGCTTTTAACCACGTGGcCGTGGGTTCGATCCCCACAGACGGCG	3'	G	72	ataagaatagataacatgaa	a	tttagagctttttttttatt	8	8	8	8
	A. thaliana	http://gtrnadb.ucsc.edu/genomes/eukaryota/Athal10/genes/tRNA-Lys-TTT-1-9.html	Lys	TTT	5'	tcaatcaattagtcatcgaaGCCGTCTTAGCTCAGTGGTAGAGCGCGTGGCTTTTAACCACGTGGcCGTGGGTTCGATCCCCACAGACGGCGaagtagttaattttatattt	3'	5'	GCCGTCTTAGCTCAGTGGTAGAGCGCGTGGCTTTTAACCACGTGGcCGTGGGTTCGATCCCCACAGACGGCG	3'	G	72	tcaatcaattagtcatcgaa	a	aagtagttaattttatattt	10	>20	>20	>20
	A. thaliana	http://gtrnadb.ucsc.edu/genomes/eukaryota/Athal10/genes/tRNA-Lys-TTT-1-10.html	Lys	TTT	5'	ccatttcaactatcaaaattGCCGTCTTAGCTCAGTGGTAGAGCGCGTGGCTTTTAACCACGTGGcCGTGGGTTCGATCCCCACAGACGGCGtcgctttgaggtcatttttt	3'	5'	GCCGTCTTAGCTCAGTGGTAGAGCGCGTGGCTTTTAACCACGTGGcCGTGGGTTCGATCCCCACAGACGGCG	3'	G	72	ccatttcaactatcaaaatt	t	tcgctttgaggtcatttttt	14	14	14	>20
	A. thaliana	http://gtrnadb.ucsc.edu/genomes/eukaryota/Athal10/genes/tRNA-Lys-TTT-1-6.html	Lys	TTT	5'	agtgctcagtaatcaacaaaGCCGTCTTAGCTCAGTGGTAGAGCGCGTGGCTTTTAACCACGTGGcCGTGGGTTCGATCCCCACAGACGGCGattctattgagtacattcag	3'	5'	GCCGTCTTAGCTCAGTGGTAGAGCGCGTGGCTTTTAACCACGTGGcCGTGGGTTCGATCCCCACAGACGGCG	3'	G	72	agtgctcagtaatcaacaaa	a	attctattgagtacattcag	>20	>20	>20	>20
	A. thaliana	http://gtrnadb.ucsc.edu/genomes/eukaryota/Athal10/genes/tRNA-Lys-TTT-4-1.html	Lys	TTT	5'	ctttacataataagcaccaaGCCTTCTTAGCTCAGTGGTAGAGCGCGTGGCTTTTAACCACGTGGtCGTGGGTTCGATCCCCACAGACGGCGcatatatttcctaaattttt	3'	5'	GCCTTCTTAGCTCAGTGGTAGAGCGCGTGGCTTTTAACCACGTGGtCGTGGGTTCGATCCCCACAGACGGCG	3'	G	72	ctttacataataagcaccaa	a	catatatttcctaaattttt	15	15	>20	>20
	A. thaliana	http://gtrnadb.ucsc.edu/genomes/eukaryota/Athal10/genes/tRNA-Lys-TTT-3-1.html	Lys	TTT	5'	gtaggaactgatgttcaataGCCGTCTTAGCTCAGCGGTAGAGCGCGTGGCTTTTAACCACGTGGcCGTGGGTTCGATCCCCACAGACGGCGtaaaaactcttttaagtttt	3'	5'	GCCGTCTTAGCTCAGCGGTAGAGCGCGTGGCTTTTAACCACGTGGcCGTGGGTTCGATCCCCACAGACGGCG	3'	G	72	gtaggaactgatgttcaata	a	taaaaactcttttaagtttt	9	>20	>20	>20
	A. thaliana	http://gtrnadb.ucsc.edu/genomes/eukaryota/Athal10/genes/tRNA-Lys-TTT-2-1.html	Lys	TTT	5'	tttaaattttttgtcatataGCCGTCTTAGCTCAGTGGTAGAGCGCGTGGCTTTTACCCACGAGGcCGTGGGTTCGATCCCCACAGACGGCGgtagtatattttttttgtta	3'	5'	GCCGTCTTAGCTCAGTGGTAGAGCGCGTGGCTTTTACCCACGAGGcCGTGGGTTCGATCCCCACAGACGGCG	3'	G	72	tttaaattttttgtcatata	a	gtagtatattttttttgtta	8	8	8	8
	A. thaliana	http://gtrnadb.ucsc.edu/genomes/eukaryota/Athal10/genes/tRX-Lys-NNN-2-1.html	Lys	NNN	5'	tgctgttttgattgaatttaGGTCGCTTAGCTCAGTTGATAGAGCACCACATTTTTTGTGGTAGaAATCGGTTTGAATCCGATAGCGGCTTttaacaatgattgttttttg	3'	5'	GGTCGCTTAGCTCAGTTGATAGAGCACCACATTTTTTGTGGTAGaAATCGGTTTGAATCCGATAGCGGCTT	3'	T	71	tgctgttttgattgaattta	a	ttaacaatgattgttttttg	13	13	13	>20
	A. thaliana	http://gtrnadb.ucsc.edu/genomes/eukaryota/Athal10/genes/tRNA-Met-CAT-3-8.html	Met	CAT	5'	cagtaaagattactaacatcGGGGTGGTGGCGCAGTTGGCtAGCGCGTAGGTCTCATAATCCTGAGGtCGAGAGTTCGAGCCTCTCTCACCCCAattattttttcaatattttt	3'	5'	GGGGTGGTGGCGCAGTTGGCtAGCGCGTAGGTCTCATAATCCTGAGGtCGAGAGTTCGAGCCTCTCTCACCCCA	3'	A	74	cagtaaagattactaacatc	c	attattttttcaatattttt	4	4	4	>20
	A. thaliana	http://gtrnadb.ucsc.edu/genomes/eukaryota/Athal10/genes/tRNA-Met-CAT-3-10.html	Met	CAT	5'	tctaaagggagtaaacaattGGGGTGGTGGCGCAGTTGGCtAGCGCGTAGGTCTCATAATCCTGAGGtCGAGAGTTCGAGCCTCTCTCACCCCAcaatatttttttatttaatc	3'	5'	GGGGTGGTGGCGCAGTTGGCtAGCGCGTAGGTCTCATAATCCTGAGGtCGAGAGTTCGAGCCTCTCTCACCCCA	3'	A	74	tctaaagggagtaaacaatt	t	caatatttttttatttaatc	5	5	5	5
	A. thaliana	http://gtrnadb.ucsc.edu/genomes/eukaryota/Athal10/genes/tRNA-Met-CAT-3-4.html	Met	CAT	5'	ctgaattaagctaacaaaatGGGGTGGTGGCGCAGTTGGCtAGCGCGTAGGTCTCATAATCCTGAGGtCGAGAGTTCGAGCCTCTCTCACCCCAtttctcatttttctttgttt	3'	5'	GGGGTGGTGGCGCAGTTGGCtAGCGCGTAGGTCTCATAATCCTGAGGtCGAGAGTTCGAGCCTCTCTCACCCCA	3'	A	74	ctgaattaagctaacaaaat	t	tttctcatttttctttgttt	7	7	>20	>20
	A. thaliana	http://gtrnadb.ucsc.edu/genomes/eukaryota/Athal10/genes/tRNA-Met-CAT-3-1.html	Met	CAT	5'	ttgtgacaatatcacaaaaaGGGGTGGTGGCGCAGTTGGCtAGCGCGTAGGTCTCATAATCCTGAGGtCGAGAGTTCGAGCCTCTCTCACCCCAaattctttttatttctcaaa	3'	5'	GGGGTGGTGGCGCAGTTGGCtAGCGCGTAGGTCTCATAATCCTGAGGtCGAGAGTTCGAGCCTCTCTCACCCCA	3'	A	74	ttgtgacaatatcacaaaaa	a	aattctttttatttctcaaa	5	5	>20	>20
	A. thaliana	http://gtrnadb.ucsc.edu/genomes/eukaryota/Athal10/genes/tRNA-Met-CAT-3-5.html	Met	CAT	5'	aggttcgaattatggtatctGGGGTGGTGGCGCAGTTGGCtAGCGCGTAGGTCTCATAATCCTGAGGtCGAGAGTTCGAGCCTCTCTCACCCCAtttcgttttgtgtgttgaaa	3'	5'	GGGGTGGTGGCGCAGTTGGCtAGCGCGTAGGTCTCATAATCCTGAGGtCGAGAGTTCGAGCCTCTCTCACCCCA	3'	A	74	aggttcgaattatggtatct	t	tttcgttttgtgtgttgaaa	5	>20	>20	>20
	A. thaliana	http://gtrnadb.ucsc.edu/genomes/eukaryota/Athal10/genes/tRNA-Met-CAT-3-2.html	Met	CAT	5'	gtgtacaaattcccaacattGGGGTGGTGGCGCAGTTGGCtAGCGCGTAGGTCTCATAATCCTGAGGtCGAGAGTTCGAGCCTCTCTCACCCCAtttccctttttctctgtaat	3'	5'	GGGGTGGTGGCGCAGTTGGCtAGCGCGTAGGTCTCATAATCCTGAGGtCGAGAGTTCGAGCCTCTCTCACCCCA	3'	A	74	gtgtacaaattcccaacatt	t	tttccctttttctctgtaat	6	6	>20	>20
	A. thaliana	http://gtrnadb.ucsc.edu/genomes/eukaryota/Athal10/genes/tRNA-Met-CAT-3-3.html	Met	CAT	5'	aattcagcttgtattccaaaGGGGTGGTGGCGCAGTTGGCtAGCGCGTAGGTCTCATAATCCTGAGGtCGAGAGTTCGAGCCTCTCTCACCCCAttactctttttccttttttc	3'	5'	GGGGTGGTGGCGCAGTTGGCtAGCGCGTAGGTCTCATAATCCTGAGGtCGAGAGTTCGAGCCTCTCTCACCCCA	3'	A	74	aattcagcttgtattccaaa	a	ttactctttttccttttttc	6	6	13	>20
	A. thaliana	http://gtrnadb.ucsc.edu/genomes/eukaryota/Athal10/genes/tRNA-Met-CAT-3-6.html	Met	CAT	5'	cagtgttaatagtaacagttGGGGTGGTGGCGCAGTTGGCtAGCGCGTAGGTCTCATAATCCTGAGGtCGAGAGTTCGAGCCTCTCTCACCCCAtaattttattttctcatagc	3'	5'	GGGGTGGTGGCGCAGTTGGCtAGCGCGTAGGTCTCATAATCCTGAGGtCGAGAGTTCGAGCCTCTCTCACCCCA	3'	A	74	cagtgttaatagtaacagtt	t	taattttattttctcatagc	3	>20	>20	>20
	A. thaliana	http://gtrnadb.ucsc.edu/genomes/eukaryota/Athal10/genes/tRNA-Met-CAT-3-7.html	Met	CAT	5'	atataaatcaattagcaattGGGGTGGTGGCGCAGTTGGCtAGCGCGTAGGTCTCATAATCCTGAGGtCGAGAGTTCGAGCCTCTCTCACCCCAttcattttttatttctaaca	3'	5'	GGGGTGGTGGCGCAGTTGGCtAGCGCGTAGGTCTCATAATCCTGAGGtCGAGAGTTCGAGCCTCTCTCACCCCA	3'	A	74	atataaatcaattagcaatt	t	ttcattttttatttctaaca	4	4	4	>20
	A. thaliana	http://gtrnadb.ucsc.edu/genomes/eukaryota/Athal10/genes/tRNA-Met-CAT-3-9.html	Met	CAT	5'	gagagaggtaacacagcaaaGGGGTGGTGGCGCAGTTGGCtAGCGCGTAGGTCTCATAATCCTGAGGtCGAGAGTTCGAGCCTCTCTCACCCCAtatatttttgtcctcttcaa	3'	5'	GGGGTGGTGGCGCAGTTGGCtAGCGCGTAGGTCTCATAATCCTGAGGtCGAGAGTTCGAGCCTCTCTCACCCCA	3'	A	74	gagagaggtaacacagcaaa	a	tatatttttgtcctcttcaa	4	4	>20	>20
	A. thaliana	http://gtrnadb.ucsc.edu/genomes/eukaryota/Athal10/genes/tRNA-Met-CAT-3-11.html	Met	CAT	5'	ttacggtactcaacaacattGGGGTGGTGGCGCAGTTGGCtAGCGCGTAGGTCTCATAATCCTGAGGtCGAGAGTTCGAGCCTCTCTCACCCCAatatttctttttgcattgtt	3'	5'	GGGGTGGTGGCGCAGTTGGCtAGCGCGTAGGTCTCATAATCCTGAGGtCGAGAGTTCGAGCCTCTCTCACCCCA	3'	A	74	ttacggtactcaacaacatt	t	atatttctttttgcattgtt	7	7	>20	>20
	A. thaliana	http://gtrnadb.ucsc.edu/genomes/eukaryota/Athal10/genes/tRNA-Met-CAT-9-1.html	Met	CAT	5'	ttgcatgtagagatccgtagGGGCTTATAGTTTAATTGGTtGAAACGTACCGCTCATAACGGTTATAtTGTAGGTTCGAGCCCTACTAAGCCTAccaccccttactcttcaccc	3'	5'	GGGCTTATAGTTTAATTGGTtGAAACGTACCGCTCATAACGGTTATAtTGTAGGTTCGAGCCCTACTAAGCCTA	3'	A	74	ttgcatgtagagatccgtag	g	ccaccccttactcttcaccc	>20	>20	>20	>20
	A. thaliana	http://gtrnadb.ucsc.edu/genomes/eukaryota/Athal10/genes/tRNA-Met-CAT-5-1.html	Met	CAT	5'	ctctgacttgactcagcttgACCTACTTGACTCAGCGGTtAGAGTATCGCTTTCATACGGCGAGAGtCATTGGTTCAAATCCAATAGTAGGTAaacccggccgaaaccccagc	3'	5'	ACCTACTTGACTCAGCGGTtAGAGTATCGCTTTCATACGGCGAGAGtCATTGGTTCAAATCCAATAGTAGGTA	3'	A	73	ctctgacttgactcagcttg	g	aacccggccgaaaccccagc	>20	>20	>20	>20
	A. thaliana	http://gtrnadb.ucsc.edu/genomes/eukaryota/Athal10/genes/tRNA-Met-CAT-10-1.html	Met	CAT	5'	tgaaagaaagagaaggggaaGACGctGGGTAGAGGAAGAAAACTCATCAGGCTCATGACCTGAAGAcTGCAGGTTCGAATCCTGTCCCCGCCTaagaaagagtgattgaagag	3'	5'	GACGctGGGTAGAGGAAGAAAACTCATCAGGCTCATGACCTGAAGAcTGCAGGTTCGAATCCTGTCCCCGCCT	3'	T	73	tgaaagaaagagaaggggaa	a	aagaaagagtgattgaagag	>20	>20	>20	>20
	A. thaliana	http://gtrnadb.ucsc.edu/genomes/eukaryota/Athal10/genes/tRNA-Met-CAT-1-1.html	Met	CAT	5'	aattaacattacaacaacaaATCAGAGTGGCGCAGCGGAAGCGTGGTGGGCCCATAACCCACAGGtCCCAGGATCGAAACCTGGCTCTGATAgtattgttactctttttttt	3'	5'	ATCAGAGTGGCGCAGCGGAAGCGTGGTGGGCCCATAACCCACAGGtCCCAGGATCGAAACCTGGCTCTGATA	3'	A	72	aattaacattacaacaacaa	a	gtattgttactctttttttt	12	12	12	12
	A. thaliana	http://gtrnadb.ucsc.edu/genomes/eukaryota/Athal10/genes/tRNA-Met-CAT-1-3.html	Met	CAT	5'	tgtagcttagttaacatcaaATCAGAGTGGCGCAGCGGAAGCGTGGTGGGCCCATAACCCACAGGtCCCAGGATCGAAACCTGGCTCTGATAaaatgtttcgtgtttttttg	3'	5'	ATCAGAGTGGCGCAGCGGAAGCGTGGTGGGCCCATAACCCACAGGtCCCAGGATCGAAACCTGGCTCTGATA	3'	A	72	tgtagcttagttaacatcaa	a	aaatgtttcgtgtttttttg	12	12	12	12
	A. thaliana	http://gtrnadb.ucsc.edu/genomes/eukaryota/Athal10/genes/tRNA-Met-CAT-1-2.html	Met	CAT	5'	aatgactcatctatcaaaaaATCAGAGTGGCGCAGCGGAAGCGTGGTGGGCCCATAACCCACAGGtCCCAGGATCGAAACCTGGCTCTGATAatcgagttttttttttccct	3'	5'	ATCAGAGTGGCGCAGCGGAAGCGTGGTGGGCCCATAACCCACAGGtCCCAGGATCGAAACCTGGCTCTGATA	3'	A	72	aatgactcatctatcaaaaa	a	atcgagttttttttttccct	6	6	6	6
	A. thaliana	http://gtrnadb.ucsc.edu/genomes/eukaryota/Athal10/genes/tRNA-Met-CAT-1-4.html	Met	CAT	5'	tgtatgatgattaacaaaaaATCAGAGTGGCGCAGCGGAAGCGTGGTGGGCCCATAACCCACAGGtCCCAGGATCGAAACCTGGCTCTGATAattttttttttttttttttt	3'	5'	ATCAGAGTGGCGCAGCGGAAGCGTGGTGGGCCCATAACCCACAGGtCCCAGGATCGAAACCTGGCTCTGATA	3'	A	72	tgtatgatgattaacaaaaa	a	attttttttttttttttttt	1	1	1	1
	A. thaliana	http://gtrnadb.ucsc.edu/genomes/eukaryota/Athal10/genes/tRNA-Met-CAT-1-5.html	Met	CAT	5'	gtataatatattaacaaaaaATCAGAGTGGCGCAGCGGAAGCGTGGTGGGCCCATAACCCACAGGtCCCAGGATCGAAACCTGGCTCTGATAgagttttaaatttctttttt	3'	5'	ATCAGAGTGGCGCAGCGGAAGCGTGGTGGGCCCATAACCCACAGGtCCCAGGATCGAAACCTGGCTCTGATA	3'	A	72	gtataatatattaacaaaaa	a	gagttttaaatttctttttt	3	14	14	>20
	A. thaliana	http://gtrnadb.ucsc.edu/genomes/eukaryota/Athal10/genes/tRNA-Met-CAT-1-6.html	Met	CAT	5'	gatataaaacattcaaaacaATCAGAGTGGCGCAGCGGAAGCGTGGTGGGCCCATAACCCACAGGtCCCAGGATCGAAACCTGGCTCTGATAtaagtttttgattatttttt	3'	5'	ATCAGAGTGGCGCAGCGGAAGCGTGGTGGGCCCATAACCCACAGGtCCCAGGATCGAAACCTGGCTCTGATA	3'	A	72	gatataaaacattcaaaaca	a	taagtttttgattatttttt	4	4	14	>20
	A. thaliana	http://gtrnadb.ucsc.edu/genomes/eukaryota/Athal10/genes/tRNA-Met-CAT-4-1.html	Met	CAT	5'	tttacaatcttgccaagtagATCAGAGTGGCGCAGCGGAAGCGTGGTGGGCCCATAACCCACAGGtCCCAAGATCGAAACTTGGCTCTGATAtcaaatgcataaatcttttt	3'	5'	ATCAGAGTGGCGCAGCGGAAGCGTGGTGGGCCCATAACCCACAGGtCCCAAGATCGAAACTTGGCTCTGATA	3'	A	72	tttacaatcttgccaagtag	g	tcaaatgcataaatcttttt	15	15	>20	>20
	A. thaliana	http://gtrnadb.ucsc.edu/genomes/eukaryota/Athal10/genes/tRNA-Met-CAT-4-2.html	Met	CAT	5'	attcacaacctgccaagtatATCAGAGTGGCGCAGCGGAAGCGTGGTGGGCCCATAACCCACAGGtCCCAAGATCGAAACTTGGCTCTGATAttaaaatgcataaatttttt	3'	5'	ATCAGAGTGGCGCAGCGGAAGCGTGGTGGGCCCATAACCCACAGGtCCCAAGATCGAAACTTGGCTCTGATA	3'	A	72	attcacaacctgccaagtat	t	ttaaaatgcataaatttttt	14	14	14	>20
	A. thaliana	http://gtrnadb.ucsc.edu/genomes/eukaryota/Athal10/genes/tRNA-Met-CAT-8-1.html	Met	CAT	5'	attattatttaaatcaaaaaATCAAAGTGGTGCAGCGGAAGCGTGATGGGCCCATAACCCACAGGtCACAGGATCGAAACCTGTCTTTGATAtaatcttttttttttggcag	3'	5'	ATCAAAGTGGTGCAGCGGAAGCGTGATGGGCCCATAACCCACAGGtCACAGGATCGAAACCTGTCTTTGATA	3'	A	72	attattatttaaatcaaaaa	a	taatcttttttttttggcag	5	5	5	5
	A. thaliana	http://gtrnadb.ucsc.edu/genomes/eukaryota/Athal10/genes/tRNA-Phe-GAA-1-3.html	Phe	GAA	5'	cataagcgaataagcatcaaGCGGGGATAGCTCAGTTGGGAGAGCGTCAGACTGAAGATCTGAAGGtCGCGTGTTCGATCCACGCTCACCGCAttttttaacttttagcttta	3'	5'	GCGGGGATAGCTCAGTTGGGAGAGCGTCAGACTGAAGATCTGAAGGtCGCGTGTTCGATCCACGCTCACCGCA	3'	A	73	cataagcgaataagcatcaa	a	ttttttaacttttagcttta	0	0	0	>20
	A. thaliana	http://gtrnadb.ucsc.edu/genomes/eukaryota/Athal10/genes/tRNA-Phe-GAA-1-1.html	Phe	GAA	5'	ttaatgaaaccaaagcaaaaGCGGGGATAGCTCAGTTGGGAGAGCGTCAGACTGAAGATCTGAAGGtCGCGTGTTCGATCCACGCTCACCGCAtttttttaatattgtttatg	3'	5'	GCGGGGATAGCTCAGTTGGGAGAGCGTCAGACTGAAGATCTGAAGGtCGCGTGTTCGATCCACGCTCACCGCA	3'	A	73	ttaatgaaaccaaagcaaaa	a	tttttttaatattgtttatg	0	0	0	0
	A. thaliana	http://gtrnadb.ucsc.edu/genomes/eukaryota/Athal10/genes/tRNA-Phe-GAA-1-2.html	Phe	GAA	5'	attttatcaaataatcccaaGCGGGGATAGCTCAGTTGGGAGAGCGTCAGACTGAAGATCTGAAGGtCGCGTGTTCGATCCACGCTCACCGCAtttttctaaaaccttttaat	3'	5'	GCGGGGATAGCTCAGTTGGGAGAGCGTCAGACTGAAGATCTGAAGGtCGCGTGTTCGATCCACGCTCACCGCA	3'	A	73	attttatcaaataatcccaa	a	tttttctaaaaccttttaat	0	0	>20	>20
	A. thaliana	http://gtrnadb.ucsc.edu/genomes/eukaryota/Athal10/genes/tRNA-Phe-GAA-1-5.html	Phe	GAA	5'	tttagcttcgataacaagtaGCGGGGATAGCTCAGTTGGGAGAGCGTCAGACTGAAGATCTGAAGGtCGCGTGTTCGATCCACGCTCACCGCAtttgtttttgttttttcgca	3'	5'	GCGGGGATAGCTCAGTTGGGAGAGCGTCAGACTGAAGATCTGAAGGtCGCGTGTTCGATCCACGCTCACCGCA	3'	A	73	tttagcttcgataacaagta	a	tttgtttttgttttttcgca	4	4	10	>20
	A. thaliana	http://gtrnadb.ucsc.edu/genomes/eukaryota/Athal10/genes/tRNA-Phe-GAA-1-4.html	Phe	GAA	5'	atcgttaaggtaacaacaaaGCGGGGATAGCTCAGTTGGGAGAGCGTCAGACTGAAGATCTGAAGGtCGCGTGTTCGATCCACGCTCACCGCAtttttgtatttttcaattct	3'	5'	GCGGGGATAGCTCAGTTGGGAGAGCGTCAGACTGAAGATCTGAAGGtCGCGTGTTCGATCCACGCTCACCGCA	3'	A	73	atcgttaaggtaacaacaaa	a	tttttgtatttttcaattct	0	0	>20	>20
	A. thaliana	http://gtrnadb.ucsc.edu/genomes/eukaryota/Athal10/genes/tRNA-Phe-GAA-1-8.html	Phe	GAA	5'	ttaacagaaactagagcatcGCGGGGATAGCTCAGTTGGGAGAGCGTCAGACTGAAGATCTGAAGGtCGCGTGTTCGATCCACGCTCACCGCAtttttgttatttgtccctac	3'	5'	GCGGGGATAGCTCAGTTGGGAGAGCGTCAGACTGAAGATCTGAAGGtCGCGTGTTCGATCCACGCTCACCGCA	3'	A	73	ttaacagaaactagagcatc	c	tttttgttatttgtccctac	0	0	>20	>20
	A. thaliana	http://gtrnadb.ucsc.edu/genomes/eukaryota/Athal10/genes/tRNA-Phe-GAA-1-7.html	Phe	GAA	5'	cattgattgtgttacatgaaGCGGGGATAGCTCAGTTGGGAGAGCGTCAGACTGAAGATCTGAAGGtCGCGTGTTCGATCCACGCTCACCGCAatatttagtcatttaatttt	3'	5'	GCGGGGATAGCTCAGTTGGGAGAGCGTCAGACTGAAGATCTGAAGGtCGCGTGTTCGATCCACGCTCACCGCA	3'	A	73	cattgattgtgttacatgaa	a	atatttagtcatttaatttt	16	>20	>20	>20
	A. thaliana	http://gtrnadb.ucsc.edu/genomes/eukaryota/Athal10/genes/tRNA-Phe-GAA-1-6.html	Phe	GAA	5'	tgtcattgaataacaacaaaGCGGGGATAGCTCAGTTGGGAGAGCGTCAGACTGAAGATCTGAAGGtCGCGTGTTCGATCCACGCTCACCGCAttactttttttgtttgtcta	3'	5'	GCGGGGATAGCTCAGTTGGGAGAGCGTCAGACTGAAGATCTGAAGGtCGCGTGTTCGATCCACGCTCACCGCA	3'	A	73	tgtcattgaataacaacaaa	a	ttactttttttgtttgtcta	4	4	4	4
	A. thaliana	http://gtrnadb.ucsc.edu/genomes/eukaryota/Athal10/genes/tRNA-Phe-GAA-1-12.html	Phe	GAA	5'	tcaggagataacgtcatcaaGCGGGGATAGCTCAGTTGGGAGAGCGTCAGACTGAAGATCTGAAGGtCGCGTGTTCGATCCACGCTCACCGCAtttttctttttgtttttgaa	3'	5'	GCGGGGATAGCTCAGTTGGGAGAGCGTCAGACTGAAGATCTGAAGGtCGCGTGTTCGATCCACGCTCACCGCA	3'	A	73	tcaggagataacgtcatcaa	a	tttttctttttgtttttgaa	0	0	>20	>20
	A. thaliana	http://gtrnadb.ucsc.edu/genomes/eukaryota/Athal10/genes/tRNA-Phe-GAA-1-13.html	Phe	GAA	5'	tttctgaatgtatatcaaaaGCGGGGATAGCTCAGTTGGGAGAGCGTCAGACTGAAGATCTGAAGGtCGCGTGTTCGATCCACGCTCACCGCAttttgaaatttttagtttta	3'	5'	GCGGGGATAGCTCAGTTGGGAGAGCGTCAGACTGAAGATCTGAAGGtCGCGTGTTCGATCCACGCTCACCGCA	3'	A	73	tttctgaatgtatatcaaaa	a	ttttgaaatttttagtttta	0	8	>20	>20
	A. thaliana	http://gtrnadb.ucsc.edu/genomes/eukaryota/Athal10/genes/tRNA-Phe-GAA-1-14.html	Phe	GAA	5'	taacaaatgtagaacaagttGCGGGGATAGCTCAGTTGGGAGAGCGTCAGACTGAAGATCTGAAGGtCGCGTGTTCGATCCACGCTCACCGCAttgttctcctattttatttt	3'	5'	GCGGGGATAGCTCAGTTGGGAGAGCGTCAGACTGAAGATCTGAAGGtCGCGTGTTCGATCCACGCTCACCGCA	3'	A	73	taacaaatgtagaacaagtt	t	ttgttctcctattttatttt	11	>20	>20	>20
	A. thaliana	http://gtrnadb.ucsc.edu/genomes/eukaryota/Athal10/genes/tRNA-Phe-GAA-1-15.html	Phe	GAA	5'	taagaaacatttaataagttGCGGGGATAGCTCAGTTGGGAGAGCGTCAGACTGAAGATCTGAAGGtCGCGTGTTCGATCCACGCTCACCGCAttttcaaatctttttattca	3'	5'	GCGGGGATAGCTCAGTTGGGAGAGCGTCAGACTGAAGATCTGAAGGtCGCGTGTTCGATCCACGCTCACCGCA	3'	A	73	taagaaacatttaataagtt	t	ttttcaaatctttttattca	0	10	>20	>20
	A. thaliana	http://gtrnadb.ucsc.edu/genomes/eukaryota/Athal10/genes/tRNA-Phe-GAA-1-10.html	Phe	GAA	5'	gttaagcatataagcatcaaGCGGGGATAGCTCAGTTGGGAGAGCGTCAGACTGAAGATCTGAAGGtCGCGTGTTCGATCCACGCTCACCGCAtttttaaaaaacttttaaaa	3'	5'	GCGGGGATAGCTCAGTTGGGAGAGCGTCAGACTGAAGATCTGAAGGtCGCGTGTTCGATCCACGCTCACCGCA	3'	A	73	gttaagcatataagcatcaa	a	tttttaaaaaacttttaaaa	0	0	>20	>20
	A. thaliana	http://gtrnadb.ucsc.edu/genomes/eukaryota/Athal10/genes/tRNA-Phe-GAA-1-9.html	Phe	GAA	5'	atattaaatgataacaacaaGCGGGGATAGCTCAGTTGGGAGAGCGTCAGACTGAAGATCTGAAGGtCGCGTGTTCGATCCACGCTCACCGCAttgttataatattttatctt	3'	5'	GCGGGGATAGCTCAGTTGGGAGAGCGTCAGACTGAAGATCTGAAGGtCGCGTGTTCGATCCACGCTCACCGCA	3'	A	73	atattaaatgataacaacaa	a	ttgttataatattttatctt	11	>20	>20	>20
	A. thaliana	http://gtrnadb.ucsc.edu/genomes/eukaryota/Athal10/genes/tRNA-Phe-GAA-1-11.html	Phe	GAA	5'	aaagtaataaatatcaacaaGCGGGGATAGCTCAGTTGGGAGAGCGTCAGACTGAAGATCTGAAGGtCGCGTGTTCGATCCACGCTCACCGCAttgtttttgtttttcttttt	3'	5'	GCGGGGATAGCTCAGTTGGGAGAGCGTCAGACTGAAGATCTGAAGGtCGCGTGTTCGATCCACGCTCACCGCA	3'	A	73	aaagtaataaatatcaacaa	a	ttgtttttgtttttcttttt	3	3	>20	>20
	A. thaliana	http://gtrnadb.ucsc.edu/genomes/eukaryota/Athal10/genes/tRNA-Phe-GAA-3-1.html	Phe	GAA	5'	aataagacactaaacaagaaGCGGGGATAGCTCAGTTGGGAGAGCGTGACACTGAAGATCTGAAGGtCGCGTGTTCGATCCACGCTCACCGCAttttttaatttttctttttc	3'	5'	GCGGGGATAGCTCAGTTGGGAGAGCGTGACACTGAAGATCTGAAGGtCGCGTGTTCGATCCACGCTCACCGCA	3'	A	73	aataagacactaaacaagaa	a	ttttttaatttttctttttc	0	0	0	>20
	A. thaliana	http://gtrnadb.ucsc.edu/genomes/eukaryota/Athal10/genes/tRNA-Pro-TGG-6-1.html	Pro	TGG	5'	tcagtgggggcattcaaataCAGCATTTGGTCTAGTGGTATGATTCTCGCTTTGGGTGCAAGAGGtCCCGAGTTCGATTCTCGGAATGCcccttTGActtctttttttaagtacatg	3'	5'	CAGCATTTGGTCTAGTGGTATGATTCTCGCTTTGGGTGCAAGAGGtCCCGAGTTCGATTCTCGGAATGCcccttTGA	3'	A	77	tcagtgggggcattcaaata	a	cttctttttttaagtacatg	4	4	4	4
	A. thaliana	http://gtrnadb.ucsc.edu/genomes/eukaryota/Athal10/genes/tRNA-Pro-TGG-3-1.html	Pro	TGG	5'	aaagcaattacagtgagacgCGAGGTGTAGCGCAGTCtGGTcAGCGCATCTGTTTTGGGTACAGAGGGcCATAGGTTCGAATCCTGTCACCTTGAttaatgtctttttttttgga	3'	5'	CGAGGTGTAGCGCAGTCtGGTcAGCGCATCTGTTTTGGGTACAGAGGGcCATAGGTTCGAATCCTGTCACCTTGA	3'	A	75	aaagcaattacagtgagacg	g	ttaatgtctttttttttgga	8	8	8	8
	A. thaliana	http://gtrnadb.ucsc.edu/genomes/eukaryota/Athal10/genes/tRX-Pro-NNN-4-1.html	Pro	NNN	5'	accagattgcataaacaacaGGGCTTTTGGTCTAGTGGTATGATTCTTGCTTAGGGTGCGGGAGGtCCCGAGTTCAATTATAGGAATGACTAgggtcaattcatcaattttc	3'	5'	GGGCTTTTGGTCTAGTGGTATGATTCTTGCTTAGGGTGCGGGAGGtCCCGAGTTCAATTATAGGAATGACTA	3'	A	72	accagattgcataaacaaca	a	gggtcaattcatcaattttc	15	>20	>20	>20
	A. thaliana	http://gtrnadb.ucsc.edu/genomes/eukaryota/Athal10/genes/tRNA-Pro-AGG-1-3.html	Pro	AGG	5'	tccaacatatgttcaacaacGGGCGTTTGGTCTAGTGGTATGATTCTCGCTTAGGGTGCGAGAGGtCCCGAGTTCAATTCTCGGAACGCCCCtaaaatatttttttcttcaa	3'	5'	GGGCGTTTGGTCTAGTGGTATGATTCTCGCTTAGGGTGCGAGAGGtCCCGAGTTCAATTCTCGGAACGCCCC	3'	C	72	tccaacatatgttcaacaac	c	taaaatatttttttcttcaa	7	7	7	7
	A. thaliana	http://gtrnadb.ucsc.edu/genomes/eukaryota/Athal10/genes/tRNA-Pro-AGG-1-1.html	Pro	AGG	5'	gatgatatggtaaacaaaaaGGGCGTTTGGTCTAGTGGTATGATTCTCGCTTAGGGTGCGAGAGGtCCCGAGTTCAATTCTCGGAACGCCCCtttataaacgttattatttt	3'	5'	GGGCGTTTGGTCTAGTGGTATGATTCTCGCTTAGGGTGCGAGAGGtCCCGAGTTCAATTCTCGGAACGCCCC	3'	C	72	gatgatatggtaaacaaaaa	a	tttataaacgttattatttt	16	>20	>20	>20
	A. thaliana	http://gtrnadb.ucsc.edu/genomes/eukaryota/Athal10/genes/tRNA-Pro-AGG-1-2.html	Pro	AGG	5'	ttgtcagagctatcatcaatGGGCGTTTGGTCTAGTGGTATGATTCTCGCTTAGGGTGCGAGAGGtCCCGAGTTCAATTCTCGGAACGCCCCttcttttatttttgttacca	3'	5'	GGGCGTTTGGTCTAGTGGTATGATTCTCGCTTAGGGTGCGAGAGGtCCCGAGTTCAATTCTCGGAACGCCCC	3'	C	72	ttgtcagagctatcatcaat	t	ttcttttatttttgttacca	3	8	>20	>20
	A. thaliana	http://gtrnadb.ucsc.edu/genomes/eukaryota/Athal10/genes/tRNA-Pro-AGG-1-4.html	Pro	AGG	5'	ttgtaacaatttaacaaaaaGGGCGTTTGGTCTAGTGGTATGATTCTCGCTTAGGGTGCGAGAGGtCCCGAGTTCAATTCTCGGAACGCCCCttcttcttttttaaaattgt	3'	5'	GGGCGTTTGGTCTAGTGGTATGATTCTCGCTTAGGGTGCGAGAGGtCCCGAGTTCAATTCTCGGAACGCCCC	3'	C	72	ttgtaacaatttaacaaaaa	a	ttcttcttttttaaaattgt	6	6	6	>20
	A. thaliana	http://gtrnadb.ucsc.edu/genomes/eukaryota/Athal10/genes/tRNA-Pro-AGG-2-1.html	Pro	AGG	5'	aactacattgcttaacaagaGGGCATTTGGTCTAGTGGTATGATTCTCGCTTAGGGTGCGAGAGGtCCCGAGTTCAATTCTCGGAATGCCCCaatgactttttatattaaca	3'	5'	GGGCATTTGGTCTAGTGGTATGATTCTCGCTTAGGGTGCGAGAGGtCCCGAGTTCAATTCTCGGAATGCCCC	3'	C	72	aactacattgcttaacaaga	a	aatgactttttatattaaca	6	6	>20	>20
	A. thaliana	http://gtrnadb.ucsc.edu/genomes/eukaryota/Athal10/genes/tRNA-Pro-AGG-2-2.html	Pro	AGG	5'	gggattgaatgttgcaaattGGGCATTTGGTCTAGTGGTATGATTCTCGCTTAGGGTGCGAGAGGtCCCGAGTTCAATTCTCGGAATGCCCCtctcttttactcttttttat	3'	5'	GGGCATTTGGTCTAGTGGTATGATTCTCGCTTAGGGTGCGAGAGGtCCCGAGTTCAATTCTCGGAATGCCCC	3'	C	72	gggattgaatgttgcaaatt	t	tctcttttactcttttttat	4	12	12	>20
	A. thaliana	http://gtrnadb.ucsc.edu/genomes/eukaryota/Athal10/genes/tRNA-Pro-AGG-2-3.html	Pro	AGG	5'	actgagttaaatcagcaacaGGGCATTTGGTCTAGTGGTATGATTCTCGCTTAGGGTGCGAGAGGtCCCGAGTTCAATTCTCGGAATGCCCCcattcttttttaagtctcag	3'	5'	GGGCATTTGGTCTAGTGGTATGATTCTCGCTTAGGGTGCGAGAGGtCCCGAGTTCAATTCTCGGAATGCCCC	3'	C	72	actgagttaaatcagcaaca	a	cattcttttttaagtctcag	5	5	5	>20
	A. thaliana	http://gtrnadb.ucsc.edu/genomes/eukaryota/Athal10/genes/tRNA-Pro-AGG-2-4.html	Pro	AGG	5'	actgagttaaatcagcaacaGGGCATTTGGTCTAGTGGTATGATTCTCGCTTAGGGTGCGAGAGGtCCCGAGTTCAATTCTCGGAATGCCCCattgagtttttttaaaagaa	3'	5'	GGGCATTTGGTCTAGTGGTATGATTCTCGCTTAGGGTGCGAGAGGtCCCGAGTTCAATTCTCGGAATGCCCC	3'	C	72	actgagttaaatcagcaaca	a	attgagtttttttaaaagaa	6	6	6	6
	A. thaliana	http://gtrnadb.ucsc.edu/genomes/eukaryota/Athal10/genes/tRNA-Pro-AGG-2-6.html	Pro	AGG	5'	aaataagattatataaaaatGGGCATTTGGTCTAGTGGTATGATTCTCGCTTAGGGTGCGAGAGGtCCCGAGTTCAATTCTCGGAATGCCCCaatttttttcccacccaact	3'	5'	GGGCATTTGGTCTAGTGGTATGATTCTCGCTTAGGGTGCGAGAGGtCCCGAGTTCAATTCTCGGAATGCCCC	3'	C	72	aaataagattatataaaaat	t	aatttttttcccacccaact	2	2	2	2
	A. thaliana	http://gtrnadb.ucsc.edu/genomes/eukaryota/Athal10/genes/tRNA-Pro-AGG-2-7.html	Pro	AGG	5'	aaccaaacaattgaacaaaaGGGCATTTGGTCTAGTGGTATGATTCTCGCTTAGGGTGCGAGAGGtCCCGAGTTCAATTCTCGGAATGCCCCtttctttttttgccaaagtt	3'	5'	GGGCATTTGGTCTAGTGGTATGATTCTCGCTTAGGGTGCGAGAGGtCCCGAGTTCAATTCTCGGAATGCCCC	3'	C	72	aaccaaacaattgaacaaaa	a	tttctttttttgccaaagtt	4	4	4	4
	A. thaliana	http://gtrnadb.ucsc.edu/genomes/eukaryota/Athal10/genes/tRNA-Pro-AGG-2-5.html	Pro	AGG	5'	aaaaacaaatttttcaaagaGGGCATTTGGTCTAGTGGTATGATTCTCGCTTAGGGTGCGAGAGGtCCCGAGTTCAATTCTCGGAATGCCCCctttctttcttattttgtgt	3'	5'	GGGCATTTGGTCTAGTGGTATGATTCTCGCTTAGGGTGCGAGAGGtCCCGAGTTCAATTCTCGGAATGCCCC	3'	C	72	aaaaacaaatttttcaaaga	a	ctttctttcttattttgtgt	12	>20	>20	>20
	A. thaliana	http://gtrnadb.ucsc.edu/genomes/eukaryota/Athal10/genes/tRNA-Pro-AGG-2-8.html	Pro	AGG	5'	gtcaaacgatacatcaaataGGGCATTTGGTCTAGTGGTATGATTCTCGCTTAGGGTGCGAGAGGtCCCGAGTTCAATTCTCGGAATGCCCCtctattatcttttgtttttt	3'	5'	GGGCATTTGGTCTAGTGGTATGATTCTCGCTTAGGGTGCGAGAGGtCCCGAGTTCAATTCTCGGAATGCCCC	3'	C	72	gtcaaacgatacatcaaata	a	tctattatcttttgtttttt	9	14	14	>20
	A. thaliana	http://gtrnadb.ucsc.edu/genomes/eukaryota/Athal10/genes/tRNA-Pro-AGG-2-9.html	Pro	AGG	5'	taaaataagtcttcaaaaatGGGCATTTGGTCTAGTGGTATGATTCTCGCTTAGGGTGCGAGAGGtCCCGAGTTCAATTCTCGGAATGCCCCtatttttgttttgtccttct	3'	5'	GGGCATTTGGTCTAGTGGTATGATTCTCGCTTAGGGTGCGAGAGGtCCCGAGTTCAATTCTCGGAATGCCCC	3'	C	72	taaaataagtcttcaaaaat	t	tatttttgttttgtccttct	2	2	>20	>20
	A. thaliana	http://gtrnadb.ucsc.edu/genomes/eukaryota/Athal10/genes/tRNA-Pro-AGG-3-1.html	Pro	AGG	5'	agtgaagcttcaatcaaattGGGCATTTGGTCTAGTGGTATGATTCTCGCTTAGGGTGCGAGAGGtCCGGAGTTCAATTCTCCGAATGCCCCctttgttttacactatcttt	3'	5'	GGGCATTTGGTCTAGTGGTATGATTCTCGCTTAGGGTGCGAGAGGtCCGGAGTTCAATTCTCCGAATGCCCC	3'	C	72	agtgaagcttcaatcaaatt	t	ctttgttttacactatcttt	5	>20	>20	>20
	A. thaliana	http://gtrnadb.ucsc.edu/genomes/eukaryota/Athal10/genes/tRNA-Pro-AGG-4-1.html	Pro	AGG	5'	aataagaaacagcgataaccTGGCATTTGGTCTAGTGGTATGATTCTCGCTTAGGGTGCGAGAGGtCCCGAGTTCAATTCTCGGAATGCCCCgttcacttcttcaaagttta	3'	5'	TGGCATTTGGTCTAGTGGTATGATTCTCGCTTAGGGTGCGAGAGGtCCCGAGTTCAATTCTCGGAATGCCCC	3'	C	72	aataagaaacagcgataacc	c	gttcacttcttcaaagttta	>20	>20	>20	>20
	A. thaliana	http://gtrnadb.ucsc.edu/genomes/eukaryota/Athal10/genes/tRNA-Pro-AGG-5-1.html	Pro	AGG	5'	aaacataatacaaaaaagaaGGGCATTTGGTCTAGTGGTATGATTCTTGCTTAGGGTGCGAGAGGCCCGgAGCTCAATTCTCGGAAAACCCCaatgacttttcgtaaatcat	3'	5'	GGGCATTTGGTCTAGTGGTATGATTCTTGCTTAGGGTGCGAGAGGCCCGgAGCTCAATTCTCGGAAAACCCC	3'	C	72	aaacataatacaaaaaagaa	a	aatgacttttcgtaaatcat	6	>20	>20	>20
	A. thaliana	http://gtrnadb.ucsc.edu/genomes/eukaryota/Athal10/genes/tRNA-Pro-CGG-1-1.html	Pro	CGG	5'	tttgcttgaaattatcaaaaGGGTGTTTGGTCTAGTGGTATGATTCTCGCTTCGGGTGCGAGAGGtCCCGAGTTCGATTCTCGGAACACCCCtatgcttcaattttgtaaaa	3'	5'	GGGTGTTTGGTCTAGTGGTATGATTCTCGCTTCGGGTGCGAGAGGtCCCGAGTTCGATTCTCGGAACACCCC	3'	C	72	tttgcttgaaattatcaaaa	a	tatgcttcaattttgtaaaa	10	>20	>20	>20
	A. thaliana	http://gtrnadb.ucsc.edu/genomes/eukaryota/Athal10/genes/tRNA-Pro-CGG-1-2.html	Pro	CGG	5'	tatctctaattagtaacaccGGGTGTTTGGTCTAGTGGTATGATTCTCGCTTCGGGTGCGAGAGGtCCCGAGTTCGATTCTCGGAACACCCCtacttttatgttttgaaaca	3'	5'	GGGTGTTTGGTCTAGTGGTATGATTCTCGCTTCGGGTGCGAGAGGtCCCGAGTTCGATTCTCGGAACACCCC	3'	C	72	tatctctaattagtaacacc	c	tacttttatgttttgaaaca	3	>20	>20	>20
	A. thaliana	http://gtrnadb.ucsc.edu/genomes/eukaryota/Athal10/genes/tRNA-Pro-CGG-1-3.html	Pro	CGG	5'	gaactacattccaaacaattGGGTGTTTGGTCTAGTGGTATGATTCTCGCTTCGGGTGCGAGAGGtCCCGAGTTCGATTCTCGGAACACCCCtctttaaattctctactgct	3'	5'	GGGTGTTTGGTCTAGTGGTATGATTCTCGCTTCGGGTGCGAGAGGtCCCGAGTTCGATTCTCGGAACACCCC	3'	C	72	gaactacattccaaacaatt	t	tctttaaattctctactgct	>20	>20	>20	>20
	A. thaliana	http://gtrnadb.ucsc.edu/genomes/eukaryota/Athal10/genes/tRNA-Pro-CGG-2-1.html	Pro	CGG	5'	ctctatcgatttaacaaatcGGGTGTTTGGTCTAGTGGTATGATTCGCGCTTCGGGTGCGCGAGGtCCCGAGTTCGATTCTCGGAACACCCCatctttttttatttttagta	3'	5'	GGGTGTTTGGTCTAGTGGTATGATTCGCGCTTCGGGTGCGCGAGGtCCCGAGTTCGATTCTCGGAACACCCC	3'	C	72	ctctatcgatttaacaaatc	c	atctttttttatttttagta	3	3	3	3
	A. thaliana	http://gtrnadb.ucsc.edu/genomes/eukaryota/Athal10/genes/tRNA-Pro-CGG-3-1.html	Pro	CGG	5'	aactcaagtattcagcaccaGGGCATTTGGTCTAGTGGTATGATTCTCGCTTCGGGTGCGAGGGGtCCCGAGTTCGATTCTCGGAATGCCCCcgatttgtttgacttttttt	3'	5'	GGGCATTTGGTCTAGTGGTATGATTCTCGCTTCGGGTGCGAGGGGtCCCGAGTTCGATTCTCGGAATGCCCC	3'	C	72	aactcaagtattcagcacca	a	cgatttgtttgacttttttt	13	13	13	13
	A. thaliana	http://gtrnadb.ucsc.edu/genomes/eukaryota/Athal10/genes/tRNA-Pro-TGG-1-1.html	Pro	TGG	5'	tagagttaatatagcaaagaGGGCGTTTGGTCTAGTGGTATGATTCTCGCTTTGGGTGCGAGAGGtCCCGAGTTCGATTCTCGGAACGCCCCtcttacttttttgttatttt	3'	5'	GGGCGTTTGGTCTAGTGGTATGATTCTCGCTTTGGGTGCGAGAGGtCCCGAGTTCGATTCTCGGAACGCCCC	3'	C	72	tagagttaatatagcaaaga	a	tcttacttttttgttatttt	6	6	6	>20
	A. thaliana	http://gtrnadb.ucsc.edu/genomes/eukaryota/Athal10/genes/tRNA-Pro-TGG-1-2.html	Pro	TGG	5'	aaatgtgattagaacaacaaGGGCGTTTGGTCTAGTGGTATGATTCTCGCTTTGGGTGCGAGAGGtCCCGAGTTCGATTCTCGGAACGCCCCtttttatttttttaactcct	3'	5'	GGGCGTTTGGTCTAGTGGTATGATTCTCGCTTTGGGTGCGAGAGGtCCCGAGTTCGATTCTCGGAACGCCCC	3'	C	72	aaatgtgattagaacaacaa	a	tttttatttttttaactcct	0	0	6	6
	A. thaliana	http://gtrnadb.ucsc.edu/genomes/eukaryota/Athal10/genes/tRNA-Pro-TGG-1-3.html	Pro	TGG	5'	atcatgaaatcataaagaaaGGGCGTTTGGTCTAGTGGTATGATTCTCGCTTTGGGTGCGAGAGGtCCCGAGTTCGATTCTCGGAACGCCCCtatttagtttttttcaactt	3'	5'	GGGCGTTTGGTCTAGTGGTATGATTCTCGCTTTGGGTGCGAGAGGtCCCGAGTTCGATTCTCGGAACGCCCC	3'	C	72	atcatgaaatcataaagaaa	a	tatttagtttttttcaactt	7	7	7	7
	A. thaliana	http://gtrnadb.ucsc.edu/genomes/eukaryota/Athal10/genes/tRNA-Pro-TGG-1-4.html	Pro	TGG	5'	agcaaactatatatcaatgtGGGCGTTTGGTCTAGTGGTATGATTCTCGCTTTGGGTGCGAGAGGtCCCGAGTTCGATTCTCGGAACGCCCCattcatttttttacttttta	3'	5'	GGGCGTTTGGTCTAGTGGTATGATTCTCGCTTTGGGTGCGAGAGGtCCCGAGTTCGATTCTCGGAACGCCCC	3'	C	72	agcaaactatatatcaatgt	t	attcatttttttacttttta	5	5	5	5
	A. thaliana	http://gtrnadb.ucsc.edu/genomes/eukaryota/Athal10/genes/tRNA-Pro-TGG-1-5.html	Pro	TGG	5'	aaaccagacttttatcaaaaGGGCGTTTGGTCTAGTGGTATGATTCTCGCTTTGGGTGCGAGAGGtCCCGAGTTCGATTCTCGGAACGCCCCttctaaaatcattttttttt	3'	5'	GGGCGTTTGGTCTAGTGGTATGATTCTCGCTTTGGGTGCGAGAGGtCCCGAGTTCGATTCTCGGAACGCCCC	3'	C	72	aaaccagacttttatcaaaa	a	ttctaaaatcattttttttt	11	11	11	11
	A. thaliana	http://gtrnadb.ucsc.edu/genomes/eukaryota/Athal10/genes/tRNA-Pro-TGG-1-7.html	Pro	TGG	5'	cattcaaagtaataacaattGGGCGTTTGGTCTAGTGGTATGATTCTCGCTTTGGGTGCGAGAGGtCCCGAGTTCGATTCTCGGAACGCCCCactatttttcattttgcttt	3'	5'	GGGCGTTTGGTCTAGTGGTATGATTCTCGCTTTGGGTGCGAGAGGtCCCGAGTTCGATTCTCGGAACGCCCC	3'	C	72	cattcaaagtaataacaatt	t	actatttttcattttgcttt	4	4	>20	>20
	A. thaliana	http://gtrnadb.ucsc.edu/genomes/eukaryota/Athal10/genes/tRNA-Pro-TGG-1-8.html	Pro	TGG	5'	attaacgaaatatcaaatgaGGGCGTTTGGTCTAGTGGTATGATTCTCGCTTTGGGTGCGAGAGGtCCCGAGTTCGATTCTCGGAACGCCCCatttgtattttttatgttca	3'	5'	GGGCGTTTGGTCTAGTGGTATGATTCTCGCTTTGGGTGCGAGAGGtCCCGAGTTCGATTCTCGGAACGCCCC	3'	C	72	attaacgaaatatcaaatga	a	atttgtattttttatgttca	7	7	7	>20
	A. thaliana	http://gtrnadb.ucsc.edu/genomes/eukaryota/Athal10/genes/tRNA-Pro-TGG-1-6.html	Pro	TGG	5'	atgcagatagtaaacaacaaGGGCGTTTGGTCTAGTGGTATGATTCTCGCTTTGGGTGCGAGAGGtCCCGAGTTCGATTCTCGGAACGCCCCttcctttttactcattttaa	3'	5'	GGGCGTTTGGTCTAGTGGTATGATTCTCGCTTTGGGTGCGAGAGGtCCCGAGTTCGATTCTCGGAACGCCCC	3'	C	72	atgcagatagtaaacaacaa	a	ttcctttttactcattttaa	4	4	>20	>20
	A. thaliana	http://gtrnadb.ucsc.edu/genomes/eukaryota/Athal10/genes/tRNA-Pro-TGG-2-1.html	Pro	TGG	5'	cataacaagatatacaaacaGGGCATTTGGTCTAGTGGTATGATTCTCGCTTTGGGTGCGAGAGGtCCCGAGTTCGATTCTCGGAATGCCCCtttgactttttgtaaaacaa	3'	5'	GGGCATTTGGTCTAGTGGTATGATTCTCGCTTTGGGTGCGAGAGGtCCCGAGTTCGATTCTCGGAATGCCCC	3'	C	72	cataacaagatatacaaaca	a	tttgactttttgtaaaacaa	6	6	>20	>20
	A. thaliana	http://gtrnadb.ucsc.edu/genomes/eukaryota/Athal10/genes/tRNA-Pro-TGG-2-2.html	Pro	TGG	5'	atgtaactaaatcaacaacaGGGCATTTGGTCTAGTGGTATGATTCTCGCTTTGGGTGCGAGAGGtCCCGAGTTCGATTCTCGGAATGCCCCcattgacttttttctatagt	3'	5'	GGGCATTTGGTCTAGTGGTATGATTCTCGCTTTGGGTGCGAGAGGtCCCGAGTTCGATTCTCGGAATGCCCC	3'	C	72	atgtaactaaatcaacaaca	a	cattgacttttttctatagt	7	7	7	>20
	A. thaliana	http://gtrnadb.ucsc.edu/genomes/eukaryota/Athal10/genes/tRNA-Pro-TGG-2-3.html	Pro	TGG	5'	aatggattacatcaacaacaGGGCATTTGGTCTAGTGGTATGATTCTCGCTTTGGGTGCGAGAGGtCCCGAGTTCGATTCTCGGAATGCCCCttttaaattttgcaaggtat	3'	5'	GGGCATTTGGTCTAGTGGTATGATTCTCGCTTTGGGTGCGAGAGGtCCCGAGTTCGATTCTCGGAATGCCCC	3'	C	72	aatggattacatcaacaaca	a	ttttaaattttgcaaggtat	0	>20	>20	>20
	A. thaliana	http://gtrnadb.ucsc.edu/genomes/eukaryota/Athal10/genes/tRNA-Pro-TGG-2-4.html	Pro	TGG	5'	atagaactaaatcaacaacaGGGCATTTGGTCTAGTGGTATGATTCTCGCTTTGGGTGCGAGAGGtCCCGAGTTCGATTCTCGGAATGCCCCcttgaccttttctatagtgt	3'	5'	GGGCATTTGGTCTAGTGGTATGATTCTCGCTTTGGGTGCGAGAGGtCCCGAGTTCGATTCTCGGAATGCCCC	3'	C	72	atagaactaaatcaacaaca	a	cttgaccttttctatagtgt	7	>20	>20	>20
	A. thaliana	http://gtrnadb.ucsc.edu/genomes/eukaryota/Athal10/genes/tRNA-Pro-TGG-2-5.html	Pro	TGG	5'	ctgaacaattataataagcaGGGCATTTGGTCTAGTGGTATGATTCTCGCTTTGGGTGCGAGAGGtCCCGAGTTCGATTCTCGGAATGCCCCtttgactttttggaaaccaa	3'	5'	GGGCATTTGGTCTAGTGGTATGATTCTCGCTTTGGGTGCGAGAGGtCCCGAGTTCGATTCTCGGAATGCCCC	3'	C	72	ctgaacaattataataagca	a	tttgactttttggaaaccaa	6	6	>20	>20
	A. thaliana	http://gtrnadb.ucsc.edu/genomes/eukaryota/Athal10/genes/tRNA-Pro-TGG-2-6.html	Pro	TGG	5'	tgggaattaaatcaacaacaGGGCATTTGGTCTAGTGGTATGATTCTCGCTTTGGGTGCGAGAGGtCCCGAGTTCGATTCTCGGAATGCCCCactatctttttaagtagttg	3'	5'	GGGCATTTGGTCTAGTGGTATGATTCTCGCTTTGGGTGCGAGAGGtCCCGAGTTCGATTCTCGGAATGCCCC	3'	C	72	tgggaattaaatcaacaaca	a	actatctttttaagtagttg	6	6	>20	>20
	A. thaliana	http://gtrnadb.ucsc.edu/genomes/eukaryota/Athal10/genes/tRNA-Pro-TGG-2-7.html	Pro	TGG	5'	tgaagaacaaaataaaaccaGGGCATTTGGTCTAGTGGTATGATTCTCGCTTTGGGTGCGAGAGGtCCCGAGTTCGATTCTCGGAATGCCCCgttaaattttttggatgtct	3'	5'	GGGCATTTGGTCTAGTGGTATGATTCTCGCTTTGGGTGCGAGAGGtCCCGAGTTCGATTCTCGGAATGCCCC	3'	C	72	tgaagaacaaaataaaacca	a	gttaaattttttggatgtct	6	6	6	>20
	A. thaliana	http://gtrnadb.ucsc.edu/genomes/eukaryota/Athal10/genes/tRNA-Pro-TGG-2-8.html	Pro	TGG	5'	actgaataacaccaataaccGGGCATTTGGTCTAGTGGTATGATTCTCGCTTTGGGTGCGAGAGGtCCCGAGTTCGATTCTCGGAATGCCCCtttgactttttcttagtaat	3'	5'	GGGCATTTGGTCTAGTGGTATGATTCTCGCTTTGGGTGCGAGAGGtCCCGAGTTCGATTCTCGGAATGCCCC	3'	C	72	actgaataacaccaataacc	c	tttgactttttcttagtaat	6	6	>20	>20
	A. thaliana	http://gtrnadb.ucsc.edu/genomes/eukaryota/Athal10/genes/tRNA-Pro-TGG-2-9.html	Pro	TGG	5'	aactaagttgtataacaacaGGGCATTTGGTCTAGTGGTATGATTCTCGCTTTGGGTGCGAGAGGtCCCGAGTTCGATTCTCGGAATGCCCCattgaatttttgccgtaatc	3'	5'	GGGCATTTGGTCTAGTGGTATGATTCTCGCTTTGGGTGCGAGAGGtCCCGAGTTCGATTCTCGGAATGCCCC	3'	C	72	aactaagttgtataacaaca	a	attgaatttttgccgtaatc	6	6	>20	>20
	A. thaliana	http://gtrnadb.ucsc.edu/genomes/eukaryota/Athal10/genes/tRNA-Pro-TGG-2-10.html	Pro	TGG	5'	acggatttaaacaaacaacaGGGCATTTGGTCTAGTGGTATGATTCTCGCTTTGGGTGCGAGAGGtCCCGAGTTCGATTCTCGGAATGCCCCtttgactttttggaaaacaa	3'	5'	GGGCATTTGGTCTAGTGGTATGATTCTCGCTTTGGGTGCGAGAGGtCCCGAGTTCGATTCTCGGAATGCCCC	3'	C	72	acggatttaaacaaacaaca	a	tttgactttttggaaaacaa	6	6	>20	>20
	A. thaliana	http://gtrnadb.ucsc.edu/genomes/eukaryota/Athal10/genes/tRNA-Pro-TGG-2-11.html	Pro	TGG	5'	atgtaactatattaacaacaGGGCATTTGGTCTAGTGGTATGATTCTCGCTTTGGGTGCGAGAGGtCCCGAGTTCGATTCTCGGAATGCCCCgttataatttttcttaataa	3'	5'	GGGCATTTGGTCTAGTGGTATGATTCTCGCTTTGGGTGCGAGAGGtCCCGAGTTCGATTCTCGGAATGCCCC	3'	C	72	atgtaactatattaacaaca	a	gttataatttttcttaataa	7	7	>20	>20
	A. thaliana	http://gtrnadb.ucsc.edu/genomes/eukaryota/Athal10/genes/tRNA-Pro-TGG-2-12.html	Pro	TGG	5'	atttaacaagaataagaacaGGGCATTTGGTCTAGTGGTATGATTCTCGCTTTGGGTGCGAGAGGtCCCGAGTTCGATTCTCGGAATGCCCCattgactttttccaaaaaca	3'	5'	GGGCATTTGGTCTAGTGGTATGATTCTCGCTTTGGGTGCGAGAGGtCCCGAGTTCGATTCTCGGAATGCCCC	3'	C	72	atttaacaagaataagaaca	a	attgactttttccaaaaaca	6	6	>20	>20
	A. thaliana	http://gtrnadb.ucsc.edu/genomes/eukaryota/Athal10/genes/tRNA-Pro-TGG-2-13.html	Pro	TGG	5'	aactgaacaacatataaacaGGGCATTTGGTCTAGTGGTATGATTCTCGCTTTGGGTGCGAGAGGtCCCGAGTTCGATTCTCGGAATGCCCCcattgactttttgtaaaaca	3'	5'	GGGCATTTGGTCTAGTGGTATGATTCTCGCTTTGGGTGCGAGAGGtCCCGAGTTCGATTCTCGGAATGCCCC	3'	C	72	aactgaacaacatataaaca	a	cattgactttttgtaaaaca	7	7	>20	>20
	A. thaliana	http://gtrnadb.ucsc.edu/genomes/eukaryota/Athal10/genes/tRNA-Pro-TGG-2-14.html	Pro	TGG	5'	aactgaacaacatataaacaGGGCATTTGGTCTAGTGGTATGATTCTCGCTTTGGGTGCGAGAGGtCCCGAGTTCGATTCTCGGAATGCCCCtttgactttttgtgaaacca	3'	5'	GGGCATTTGGTCTAGTGGTATGATTCTCGCTTTGGGTGCGAGAGGtCCCGAGTTCGATTCTCGGAATGCCCC	3'	C	72	aactgaacaacatataaaca	a	tttgactttttgtgaaacca	6	6	>20	>20
	A. thaliana	http://gtrnadb.ucsc.edu/genomes/eukaryota/Athal10/genes/tRNA-Pro-TGG-2-15.html	Pro	TGG	5'	aactaaattgcttaataacaGGGCATTTGGTCTAGTGGTATGATTCTCGCTTTGGGTGCGAGAGGtCCCGAGTTCGATTCTCGGAATGCCCCattgacttttttgttaaatg	3'	5'	GGGCATTTGGTCTAGTGGTATGATTCTCGCTTTGGGTGCGAGAGGtCCCGAGTTCGATTCTCGGAATGCCCC	3'	C	72	aactaaattgcttaataaca	a	attgacttttttgttaaatg	6	6	6	>20
	A. thaliana	http://gtrnadb.ucsc.edu/genomes/eukaryota/Athal10/genes/tRNA-Pro-TGG-2-16.html	Pro	TGG	5'	atcaaaaggataagaaaacaGGGCATTTGGTCTAGTGGTATGATTCTCGCTTTGGGTGCGAGAGGtCCCGAGTTCGATTCTCGGAATGCCCCattgtctttttgtaaaacat	3'	5'	GGGCATTTGGTCTAGTGGTATGATTCTCGCTTTGGGTGCGAGAGGtCCCGAGTTCGATTCTCGGAATGCCCC	3'	C	72	atcaaaaggataagaaaaca	a	attgtctttttgtaaaacat	6	6	>20	>20
	A. thaliana	http://gtrnadb.ucsc.edu/genomes/eukaryota/Athal10/genes/tRNA-Pro-TGG-2-17.html	Pro	TGG	5'	accagatggcataaacaacaGGGCATTTGGTCTAGTGGTATGATTCTCGCTTTGGGTGCGAGAGGtCCCGAGTTCGATTCTCGGAATGCCCCtttgacttttttccaaaaca	3'	5'	GGGCATTTGGTCTAGTGGTATGATTCTCGCTTTGGGTGCGAGAGGtCCCGAGTTCGATTCTCGGAATGCCCC	3'	C	72	accagatggcataaacaaca	a	tttgacttttttccaaaaca	6	6	6	>20
	A. thaliana	http://gtrnadb.ucsc.edu/genomes/eukaryota/Athal10/genes/tRNA-Pro-TGG-2-18.html	Pro	TGG	5'	aactgaacaacatctacacaGGGCATTTGGTCTAGTGGTATGATTCTCGCTTTGGGTGCGAGAGGtCCCGAGTTCGATTCTCGGAATGCCCCtttgactttttgtaaaacct	3'	5'	GGGCATTTGGTCTAGTGGTATGATTCTCGCTTTGGGTGCGAGAGGtCCCGAGTTCGATTCTCGGAATGCCCC	3'	C	72	aactgaacaacatctacaca	a	tttgactttttgtaaaacct	6	6	>20	>20
	A. thaliana	http://gtrnadb.ucsc.edu/genomes/eukaryota/Athal10/genes/tRNA-Pro-TGG-2-19.html	Pro	TGG	5'	accataatgcatatacaacaGGGCATTTGGTCTAGTGGTATGATTCTCGCTTTGGGTGCGAGAGGtCCCGAGTTCGATTCTCGGAATGCCCCcattgactttttgtgaacca	3'	5'	GGGCATTTGGTCTAGTGGTATGATTCTCGCTTTGGGTGCGAGAGGtCCCGAGTTCGATTCTCGGAATGCCCC	3'	C	72	accataatgcatatacaaca	a	cattgactttttgtgaacca	7	7	>20	>20
	A. thaliana	http://gtrnadb.ucsc.edu/genomes/eukaryota/Athal10/genes/tRNA-Pro-TGG-2-20.html	Pro	TGG	5'	tgaacagcattataaaaacaGGGCATTTGGTCTAGTGGTATGATTCTCGCTTTGGGTGCGAGAGGtCCCGAGTTCGATTCTCGGAATGCCCCcattgactttttgtaaacca	3'	5'	GGGCATTTGGTCTAGTGGTATGATTCTCGCTTTGGGTGCGAGAGGtCCCGAGTTCGATTCTCGGAATGCCCC	3'	C	72	tgaacagcattataaaaaca	a	cattgactttttgtaaacca	7	7	>20	>20
	A. thaliana	http://gtrnadb.ucsc.edu/genomes/eukaryota/Athal10/genes/tRNA-Pro-TGG-2-21.html	Pro	TGG	5'	tcggatttatattaacaacaGGGCATTTGGTCTAGTGGTATGATTCTCGCTTTGGGTGCGAGAGGtCCCGAGTTCGATTCTCGGAATGCCCCcattgactttttgcaaaatg	3'	5'	GGGCATTTGGTCTAGTGGTATGATTCTCGCTTTGGGTGCGAGAGGtCCCGAGTTCGATTCTCGGAATGCCCC	3'	C	72	tcggatttatattaacaaca	a	cattgactttttgcaaaatg	7	7	>20	>20
	A. thaliana	http://gtrnadb.ucsc.edu/genomes/eukaryota/Athal10/genes/tRNA-Pro-TGG-2-22.html	Pro	TGG	5'	caattgtatacaaaacaacaGGGCATTTGGTCTAGTGGTATGATTCTCGCTTTGGGTGCGAGAGGtCCCGAGTTCGATTCTCGGAATGCCCCactgcatttttgagtacatt	3'	5'	GGGCATTTGGTCTAGTGGTATGATTCTCGCTTTGGGTGCGAGAGGtCCCGAGTTCGATTCTCGGAATGCCCC	3'	C	72	caattgtatacaaaacaaca	a	actgcatttttgagtacatt	6	6	>20	>20
	A. thaliana	http://gtrnadb.ucsc.edu/genomes/eukaryota/Athal10/genes/tRNA-Pro-TGG-2-23.html	Pro	TGG	5'	aactaaattgcttagcaacaGGGCATTTGGTCTAGTGGTATGATTCTCGCTTTGGGTGCGAGAGGtCCCGAGTTCGATTCTCGGAATGCCCCgttgacttttttggatgtct	3'	5'	GGGCATTTGGTCTAGTGGTATGATTCTCGCTTTGGGTGCGAGAGGtCCCGAGTTCGATTCTCGGAATGCCCC	3'	C	72	aactaaattgcttagcaaca	a	gttgacttttttggatgtct	6	6	6	>20
	A. thaliana	http://gtrnadb.ucsc.edu/genomes/eukaryota/Athal10/genes/tRNA-Pro-TGG-2-24.html	Pro	TGG	5'	aatgatttatatcaacaacaGGGCATTTGGTCTAGTGGTATGATTCTCGCTTTGGGTGCGAGAGGtCCCGAGTTCGATTCTCGGAATGCCCCattgactctttttttctagg	3'	5'	GGGCATTTGGTCTAGTGGTATGATTCTCGCTTTGGGTGCGAGAGGtCCCGAGTTCGATTCTCGGAATGCCCC	3'	C	72	aatgatttatatcaacaaca	a	attgactctttttttctagg	8	8	8	8
	A. thaliana	http://gtrnadb.ucsc.edu/genomes/eukaryota/Athal10/genes/tRNA-Pro-TGG-2-25.html	Pro	TGG	5'	gcttaaactatattgcaagaGGGCATTTGGTCTAGTGGTATGATTCTCGCTTTGGGTGCGAGAGGtCCCGAGTTCGATTCTCGGAATGCCCCattgacttttttagatgtct	3'	5'	GGGCATTTGGTCTAGTGGTATGATTCTCGCTTTGGGTGCGAGAGGtCCCGAGTTCGATTCTCGGAATGCCCC	3'	C	72	gcttaaactatattgcaaga	a	attgacttttttagatgtct	6	6	6	>20
	A. thaliana	http://gtrnadb.ucsc.edu/genomes/eukaryota/Athal10/genes/tRNA-Pro-TGG-2-26.html	Pro	TGG	5'	aatgatttatatcaacaacaGGGCATTTGGTCTAGTGGTATGATTCTCGCTTTGGGTGCGAGAGGtCCCGAGTTCGATTCTCGGAATGCCCCattgactttttttgggagat	3'	5'	GGGCATTTGGTCTAGTGGTATGATTCTCGCTTTGGGTGCGAGAGGtCCCGAGTTCGATTCTCGGAATGCCCC	3'	C	72	aatgatttatatcaacaaca	a	attgactttttttgggagat	6	6	6	6
	A. thaliana	http://gtrnadb.ucsc.edu/genomes/eukaryota/Athal10/genes/tRNA-Pro-TGG-2-27.html	Pro	TGG	5'	aactaaattgattagcaacaGGGCATTTGGTCTAGTGGTATGATTCTCGCTTTGGGTGCGAGAGGtCCCGAGTTCGATTCTCGGAATGCCCCgttgacctttttggatacca	3'	5'	GGGCATTTGGTCTAGTGGTATGATTCTCGCTTTGGGTGCGAGAGGtCCCGAGTTCGATTCTCGGAATGCCCC	3'	C	72	aactaaattgattagcaaca	a	gttgacctttttggatacca	7	7	>20	>20
	A. thaliana	http://gtrnadb.ucsc.edu/genomes/eukaryota/Athal10/genes/tRNA-Pro-TGG-2-28.html	Pro	TGG	5'	tactcatatctccaacaattGGGCATTTGGTCTAGTGGTATGATTCTCGCTTTGGGTGCGAGAGGtCCCGAGTTCGATTCTCGGAATGCCCCgttgactttttaaacagtgt	3'	5'	GGGCATTTGGTCTAGTGGTATGATTCTCGCTTTGGGTGCGAGAGGtCCCGAGTTCGATTCTCGGAATGCCCC	3'	C	72	tactcatatctccaacaatt	t	gttgactttttaaacagtgt	6	6	>20	>20
	A. thaliana	http://gtrnadb.ucsc.edu/genomes/eukaryota/Athal10/genes/tRNA-Pro-TGG-2-29.html	Pro	TGG	5'	gaactgaactactcaacaacGGGCATTTGGTCTAGTGGTATGATTCTCGCTTTGGGTGCGAGAGGtCCCGAGTTCGATTCTCGGAATGCCCCattgactttttgaaaagata	3'	5'	GGGCATTTGGTCTAGTGGTATGATTCTCGCTTTGGGTGCGAGAGGtCCCGAGTTCGATTCTCGGAATGCCCC	3'	C	72	gaactgaactactcaacaac	c	attgactttttgaaaagata	6	6	>20	>20
	A. thaliana	http://gtrnadb.ucsc.edu/genomes/eukaryota/Athal10/genes/tRNA-Pro-TGG-2-30.html	Pro	TGG	5'	aactatatttctcaacaacaGGGCATTTGGTCTAGTGGTATGATTCTCGCTTTGGGTGCGAGAGGtCCCGAGTTCGATTCTCGGAATGCCCCcaggttttttgatattttgt	3'	5'	GGGCATTTGGTCTAGTGGTATGATTCTCGCTTTGGGTGCGAGAGGtCCCGAGTTCGATTCTCGGAATGCCCC	3'	C	72	aactatatttctcaacaaca	a	caggttttttgatattttgt	4	4	4	>20
	A. thaliana	http://gtrnadb.ucsc.edu/genomes/eukaryota/Athal10/genes/tRNA-Pro-TGG-2-31.html	Pro	TGG	5'	actaaattacatcaacaacaGGGCATTTGGTCTAGTGGTATGATTCTCGCTTTGGGTGCGAGAGGtCCCGAGTTCGATTCTCGGAATGCCCCcactgactttttcaatagtc	3'	5'	GGGCATTTGGTCTAGTGGTATGATTCTCGCTTTGGGTGCGAGAGGtCCCGAGTTCGATTCTCGGAATGCCCC	3'	C	72	actaaattacatcaacaaca	a	cactgactttttcaatagtc	7	7	>20	>20
	A. thaliana	http://gtrnadb.ucsc.edu/genomes/eukaryota/Athal10/genes/tRNA-Pro-TGG-2-32.html	Pro	TGG	5'	aatgaattacatcaacaacaGGGCATTTGGTCTAGTGGTATGATTCTCGCTTTGGGTGCGAGAGGtCCCGAGTTCGATTCTCGGAATGCCCCatcaactaattttaattatt	3'	5'	GGGCATTTGGTCTAGTGGTATGATTCTCGCTTTGGGTGCGAGAGGtCCCGAGTTCGATTCTCGGAATGCCCC	3'	C	72	aatgaattacatcaacaaca	a	atcaactaattttaattatt	9	>20	>20	>20
	A. thaliana	http://gtrnadb.ucsc.edu/genomes/eukaryota/Athal10/genes/tRNA-Pro-TGG-2-33.html	Pro	TGG	5'	aatctgaattatcaacagttGGGCATTTGGTCTAGTGGTATGATTCTCGCTTTGGGTGCGAGAGGtCCCGAGTTCGATTCTCGGAATGCCCCgttgactttttaacagtgta	3'	5'	GGGCATTTGGTCTAGTGGTATGATTCTCGCTTTGGGTGCGAGAGGtCCCGAGTTCGATTCTCGGAATGCCCC	3'	C	72	aatctgaattatcaacagtt	t	gttgactttttaacagtgta	6	6	>20	>20
	A. thaliana	http://gtrnadb.ucsc.edu/genomes/eukaryota/Athal10/genes/tRNA-Pro-TGG-2-34.html	Pro	TGG	5'	tcttgttatgaacttcataaGGGCATTTGGTCTAGTGGTATGATTCTCGCTTTGGGTGCGAGAGGtCCCGAGTTCGATTCTCGGAATGCCCCattttaagtaactacacctg	3'	5'	GGGCATTTGGTCTAGTGGTATGATTCTCGCTTTGGGTGCGAGAGGtCCCGAGTTCGATTCTCGGAATGCCCC	3'	C	72	tcttgttatgaacttcataa	a	attttaagtaactacacctg	1	>20	>20	>20
	A. thaliana	http://gtrnadb.ucsc.edu/genomes/eukaryota/Athal10/genes/tRNA-Pro-TGG-4-1.html	Pro	TGG	5'	tgcttgctaaatcaataacaGGGCATTTGGTCTAGTGGTATGATTCTCGCTTTGGGTGCGAGAGGtCCCGAGTTCGATTCTCGCAATGCCCCtttgactttttgtcaaacat	3'	5'	GGGCATTTGGTCTAGTGGTATGATTCTCGCTTTGGGTGCGAGAGGtCCCGAGTTCGATTCTCGCAATGCCCC	3'	C	72	tgcttgctaaatcaataaca	a	tttgactttttgtcaaacat	6	6	>20	>20
	A. thaliana	http://gtrnadb.ucsc.edu/genomes/eukaryota/Athal10/genes/tRNA-Ser-GCT-9-1.html	Ser	GCT	5'	aaaattccgatcaacaacttGGAGGGATGGCTGAGTGGCttAAGGCATTGGTTTGCTAAATCGACATACAaGAAGATTGTATCATGGGTTCGAATCCCATTTCCTCCGgcgcggaagtgaaacgggcg	3'	5'	GGAGGGATGGCTGAGTGGCttAAGGCATTGGTTTGCTAAATCGACATACAaGAAGATTGTATCATGGGTTCGAATCCCATTTCCTCCG	3'	G	88	aaaattccgatcaacaactt	t	gcgcggaagtgaaacgggcg	>20	>20	>20	>20
	A. thaliana	http://gtrnadb.ucsc.edu/genomes/eukaryota/Athal10/genes/tRNA-Ser-GCT-9-2.html	Ser	GCT	5'	aaaattccgatcaacaacttGGAGGGATGGCTGAGTGGCttAAGGCATTGGTTTGCTAAATCGACATACAaGAAGATTGTATCATGGGTTCGAATCCCATTTCCTCCGgcgcggaagtgaaacgggcg	3'	5'	GGAGGGATGGCTGAGTGGCttAAGGCATTGGTTTGCTAAATCGACATACAaGAAGATTGTATCATGGGTTCGAATCCCATTTCCTCCG	3'	G	88	aaaattccgatcaacaactt	t	gcgcggaagtgaaacgggcg	>20	>20	>20	>20
	A. thaliana	http://gtrnadb.ucsc.edu/genomes/eukaryota/Athal10/genes/tRNA-Ser-GGA-2-1.html	Ser	GGA	5'	ggtttctgggtcataatgtaGGAGAGATGGCCGAGTGGTttAAGGCGTAGCATTGGAACTGCTATGTAGGCTTttgTTTAcCGAGGGTTCGAATCCCTCTCTTTCCGtacctttacctaattcacca	3'	5'	GGAGAGATGGCCGAGTGGTttAAGGCGTAGCATTGGAACTGCTATGTAGGCTTttgTTTAcCGAGGGTTCGAATCCCTCTCTTTCCG	3'	G	87	ggtttctgggtcataatgta	a	tacctttacctaattcacca	>20	>20	>20	>20
	A. thaliana	http://gtrnadb.ucsc.edu/genomes/eukaryota/Athal10/genes/tRNA-Ser-TGA-5-1.html	Ser	TGA	5'	tataattgaacaaaagcgagGGATGGATGTCTGAGCGGTtgAAAGAGTCGGTCTTGAAAACCGAAGTATTTCTAGGAATACCGGGGGTTCGAATCCCTCTCCATCCGcgaagtcataagttctctct	3'	5'	GGATGGATGTCTGAGCGGTtgAAAGAGTCGGTCTTGAAAACCGAAGTATTTCTAGGAATACCGGGGGTTCGAATCCCTCTCCATCCG	3'	G	87	tataattgaacaaaagcgag	g	cgaagtcataagttctctct	>20	>20	>20	>20
	A. thaliana	http://gtrnadb.ucsc.edu/genomes/eukaryota/Athal10/genes/tRNA-Ser-TGA-5-2.html	Ser	TGA	5'	tataattgaacaaaagcgagGGATGGATGTCTGAGCGGTtgAAAGAGTCGGTCTTGAAAACCGAAGTATTTCTAGGAATACCGGGGGTTCGAATCCCTCTCCATCCGcgaagtcataagttctctct	3'	5'	GGATGGATGTCTGAGCGGTtgAAAGAGTCGGTCTTGAAAACCGAAGTATTTCTAGGAATACCGGGGGTTCGAATCCCTCTCCATCCG	3'	G	87	tataattgaacaaaagcgag	g	cgaagtcataagttctctct	>20	>20	>20	>20
	A. thaliana	http://gtrnadb.ucsc.edu/genomes/eukaryota/Athal10/genes/tRNA-Ser-AGA-9-1.html	Ser	AGA	5'	aagtttagtttagagaaaaaGTGGACATGCCGGAGTGGTgttATCGGGCATAACTAGAAATCATGTGGGCTTTGCCCGCGCAGGTTCGAATCATGCCGTTTACGtttttattttgagtgttggt	3'	5'	GTGGACATGCCGGAGTGGTgttATCGGGCATAACTAGAAATCATGTGGGCTTTGCCCGCGCAGGTTCGAATCATGCCGTTTACG	3'	G	84	aagtttagtttagagaaaaa	a	tttttattttgagtgttggt	0	0	>20	>20
	A. thaliana	http://gtrnadb.ucsc.edu/genomes/eukaryota/Athal10/genes/tRNA-Ser-AGA-9-2.html	Ser	AGA	5'	aagtttagtttagagaaaaaGTGGACATGCCGGAGTGGTgttATCGGGCATAACTAGAAATCATGTGGGCTTTGCCCGCGCAGGTTCGAATCATGCCGTTTACGtttttattttgagtgttggt	3'	5'	GTGGACATGCCGGAGTGGTgttATCGGGCATAACTAGAAATCATGTGGGCTTTGCCCGCGCAGGTTCGAATCATGCCGTTTACG	3'	G	84	aagtttagtttagagaaaaa	a	tttttattttgagtgttggt	0	0	>20	>20
	A. thaliana	http://gtrnadb.ucsc.edu/genomes/eukaryota/Athal10/genes/tRNA-Ser-AGA-1-1.html	Ser	AGA	5'	aagtggtgacgttgtcaaaaGTAGGCGTGCCGGAGTGGTtATCGGGCATGACTAGAAATCATGTGGGCTTTGCCCGCGCAGGTTCGAATCCTGCCGCCTACGtttttccttttttttcgtat	3'	5'	GTAGGCGTGCCGGAGTGGTtATCGGGCATGACTAGAAATCATGTGGGCTTTGCCCGCGCAGGTTCGAATCCTGCCGCCTACG	3'	G	82	aagtggtgacgttgtcaaaa	a	tttttccttttttttcgtat	0	0	7	7
	A. thaliana	http://gtrnadb.ucsc.edu/genomes/eukaryota/Athal10/genes/tRNA-Ser-AGA-3-2.html	Ser	AGA	5'	aagtttagtttacagaaaaaGTGGACGTGCCGGAGTGGTtATCGGGCATGACTAGAAATCATGTGGGCTTTGCCCGCGCAGGTTCGAATCCTGCCGTTCACGtttttattttgagtgttggt	3'	5'	GTGGACGTGCCGGAGTGGTtATCGGGCATGACTAGAAATCATGTGGGCTTTGCCCGCGCAGGTTCGAATCCTGCCGTTCACG	3'	G	82	aagtttagtttacagaaaaa	a	tttttattttgagtgttggt	0	0	>20	>20
	A. thaliana	http://gtrnadb.ucsc.edu/genomes/eukaryota/Athal10/genes/tRNA-Ser-AGA-3-3.html	Ser	AGA	5'	aagtttagtttacagaaaaaGTGGACGTGCCGGAGTGGTtATCGGGCATGACTAGAAATCATGTGGGCTTTGCCCGCGCAGGTTCGAATCCTGCCGTTCACGtttttattttgagtgttggt	3'	5'	GTGGACGTGCCGGAGTGGTtATCGGGCATGACTAGAAATCATGTGGGCTTTGCCCGCGCAGGTTCGAATCCTGCCGTTCACG	3'	G	82	aagtttagtttacagaaaaa	a	tttttattttgagtgttggt	0	0	>20	>20
	A. thaliana	http://gtrnadb.ucsc.edu/genomes/eukaryota/Athal10/genes/tRNA-Ser-AGA-3-4.html	Ser	AGA	5'	aagtttagtttacagaaaaaGTGGACGTGCCGGAGTGGTtATCGGGCATGACTAGAAATCATGTGGGCTTTGCCCGCGCAGGTTCGAATCCTGCCGTTCACGtttttattttgagtgttggt	3'	5'	GTGGACGTGCCGGAGTGGTtATCGGGCATGACTAGAAATCATGTGGGCTTTGCCCGCGCAGGTTCGAATCCTGCCGTTCACG	3'	G	82	aagtttagtttacagaaaaa	a	tttttattttgagtgttggt	0	0	>20	>20
	A. thaliana	http://gtrnadb.ucsc.edu/genomes/eukaryota/Athal10/genes/tRNA-Ser-AGA-3-5.html	Ser	AGA	5'	aagtttagtttagagaaaaaGTGGACGTGCCGGAGTGGTtATCGGGCATGACTAGAAATCATGTGGGCTTTGCCCGCGCAGGTTCGAATCCTGCCGTTCACGtttttattttgagtgttggt	3'	5'	GTGGACGTGCCGGAGTGGTtATCGGGCATGACTAGAAATCATGTGGGCTTTGCCCGCGCAGGTTCGAATCCTGCCGTTCACG	3'	G	82	aagtttagtttagagaaaaa	a	tttttattttgagtgttggt	0	0	>20	>20
	A. thaliana	http://gtrnadb.ucsc.edu/genomes/eukaryota/Athal10/genes/tRNA-Ser-AGA-3-6.html	Ser	AGA	5'	aagtttagtttagagaaaaaGTGGACGTGCCGGAGTGGTtATCGGGCATGACTAGAAATCATGTGGGCTTTGCCCGCGCAGGTTCGAATCCTGCCGTTCACGtttttattttgagtgttggt	3'	5'	GTGGACGTGCCGGAGTGGTtATCGGGCATGACTAGAAATCATGTGGGCTTTGCCCGCGCAGGTTCGAATCCTGCCGTTCACG	3'	G	82	aagtttagtttagagaaaaa	a	tttttattttgagtgttggt	0	0	>20	>20
	A. thaliana	http://gtrnadb.ucsc.edu/genomes/eukaryota/Athal10/genes/tRNA-Ser-AGA-3-7.html	Ser	AGA	5'	aagtttagtttagagaaaaaGTGGACGTGCCGGAGTGGTtATCGGGCATGACTAGAAATCATGTGGGCTTTGCCCGCGCAGGTTCGAATCCTGCCGTTCACGtttttattttgagtgttggt	3'	5'	GTGGACGTGCCGGAGTGGTtATCGGGCATGACTAGAAATCATGTGGGCTTTGCCCGCGCAGGTTCGAATCCTGCCGTTCACG	3'	G	82	aagtttagtttagagaaaaa	a	tttttattttgagtgttggt	0	0	>20	>20
	A. thaliana	http://gtrnadb.ucsc.edu/genomes/eukaryota/Athal10/genes/tRNA-Ser-AGA-3-8.html	Ser	AGA	5'	aagtttagtttagagaaaaaGTGGACGTGCCGGAGTGGTtATCGGGCATGACTAGAAATCATGTGGGCTTTGCCCGCGCAGGTTCGAATCCTGCCGTTCACGtttttattttgagtgttggt	3'	5'	GTGGACGTGCCGGAGTGGTtATCGGGCATGACTAGAAATCATGTGGGCTTTGCCCGCGCAGGTTCGAATCCTGCCGTTCACG	3'	G	82	aagtttagtttagagaaaaa	a	tttttattttgagtgttggt	0	0	>20	>20
	A. thaliana	http://gtrnadb.ucsc.edu/genomes/eukaryota/Athal10/genes/tRNA-Ser-AGA-3-9.html	Ser	AGA	5'	aagtttagtttagagaaaaaGTGGACGTGCCGGAGTGGTtATCGGGCATGACTAGAAATCATGTGGGCTTTGCCCGCGCAGGTTCGAATCCTGCCGTTCACGtttttattttgagtgttggt	3'	5'	GTGGACGTGCCGGAGTGGTtATCGGGCATGACTAGAAATCATGTGGGCTTTGCCCGCGCAGGTTCGAATCCTGCCGTTCACG	3'	G	82	aagtttagtttagagaaaaa	a	tttttattttgagtgttggt	0	0	>20	>20
	A. thaliana	http://gtrnadb.ucsc.edu/genomes/eukaryota/Athal10/genes/tRNA-Ser-AGA-3-10.html	Ser	AGA	5'	aagtttagtttagagaaaaaGTGGACGTGCCGGAGTGGTtATCGGGCATGACTAGAAATCATGTGGGCTTTGCCCGCGCAGGTTCGAATCCTGCCGTTCACGtttttattttgagtgttggt	3'	5'	GTGGACGTGCCGGAGTGGTtATCGGGCATGACTAGAAATCATGTGGGCTTTGCCCGCGCAGGTTCGAATCCTGCCGTTCACG	3'	G	82	aagtttagtttagagaaaaa	a	tttttattttgagtgttggt	0	0	>20	>20
	A. thaliana	http://gtrnadb.ucsc.edu/genomes/eukaryota/Athal10/genes/tRNA-Ser-AGA-3-11.html	Ser	AGA	5'	aagtttagtttagagaaaaaGTGGACGTGCCGGAGTGGTtATCGGGCATGACTAGAAATCATGTGGGCTTTGCCCGCGCAGGTTCGAATCCTGCCGTTCACGtttttattttgagtgttggt	3'	5'	GTGGACGTGCCGGAGTGGTtATCGGGCATGACTAGAAATCATGTGGGCTTTGCCCGCGCAGGTTCGAATCCTGCCGTTCACG	3'	G	82	aagtttagtttagagaaaaa	a	tttttattttgagtgttggt	0	0	>20	>20
	A. thaliana	http://gtrnadb.ucsc.edu/genomes/eukaryota/Athal10/genes/tRNA-Ser-AGA-3-12.html	Ser	AGA	5'	aagtttagtttagagaaaaaGTGGACGTGCCGGAGTGGTtATCGGGCATGACTAGAAATCATGTGGGCTTTGCCCGCGCAGGTTCGAATCCTGCCGTTCACGtttttattttgagtgttggt	3'	5'	GTGGACGTGCCGGAGTGGTtATCGGGCATGACTAGAAATCATGTGGGCTTTGCCCGCGCAGGTTCGAATCCTGCCGTTCACG	3'	G	82	aagtttagtttagagaaaaa	a	tttttattttgagtgttggt	0	0	>20	>20
	A. thaliana	http://gtrnadb.ucsc.edu/genomes/eukaryota/Athal10/genes/tRNA-Ser-AGA-3-13.html	Ser	AGA	5'	aagtttagtttagagaaaaaGTGGACGTGCCGGAGTGGTtATCGGGCATGACTAGAAATCATGTGGGCTTTGCCCGCGCAGGTTCGAATCCTGCCGTTCACGtttttattttgagtgttggt	3'	5'	GTGGACGTGCCGGAGTGGTtATCGGGCATGACTAGAAATCATGTGGGCTTTGCCCGCGCAGGTTCGAATCCTGCCGTTCACG	3'	G	82	aagtttagtttagagaaaaa	a	tttttattttgagtgttggt	0	0	>20	>20
	A. thaliana	http://gtrnadb.ucsc.edu/genomes/eukaryota/Athal10/genes/tRNA-Ser-AGA-3-14.html	Ser	AGA	5'	aagtttagtttagagaaaaaGTGGACGTGCCGGAGTGGTtATCGGGCATGACTAGAAATCATGTGGGCTTTGCCCGCGCAGGTTCGAATCCTGCCGTTCACGtttttattttgagtgttggt	3'	5'	GTGGACGTGCCGGAGTGGTtATCGGGCATGACTAGAAATCATGTGGGCTTTGCCCGCGCAGGTTCGAATCCTGCCGTTCACG	3'	G	82	aagtttagtttagagaaaaa	a	tttttattttgagtgttggt	0	0	>20	>20
	A. thaliana	http://gtrnadb.ucsc.edu/genomes/eukaryota/Athal10/genes/tRNA-Ser-AGA-3-15.html	Ser	AGA	5'	tagtgaggaattaacaaaaaGTGGACGTGCCGGAGTGGTtATCGGGCATGACTAGAAATCATGTGGGCTTTGCCCGCGCAGGTTCGAATCCTGCCGTTCACGttttttcacttcttatttta	3'	5'	GTGGACGTGCCGGAGTGGTtATCGGGCATGACTAGAAATCATGTGGGCTTTGCCCGCGCAGGTTCGAATCCTGCCGTTCACG	3'	G	82	tagtgaggaattaacaaaaa	a	ttttttcacttcttatttta	0	0	0	>20
	A. thaliana	http://gtrnadb.ucsc.edu/genomes/eukaryota/Athal10/genes/tRNA-Ser-AGA-3-16.html	Ser	AGA	5'	tttaagttacatctcaaacaGTGGACGTGCCGGAGTGGTtATCGGGCATGACTAGAAATCATGTGGGCTTTGCCCGCGCAGGTTCGAATCCTGCCGTTCACGtttttagtttatttttttca	3'	5'	GTGGACGTGCCGGAGTGGTtATCGGGCATGACTAGAAATCATGTGGGCTTTGCCCGCGCAGGTTCGAATCCTGCCGTTCACG	3'	G	82	tttaagttacatctcaaaca	a	tttttagtttatttttttca	0	0	11	11
	A. thaliana	http://gtrnadb.ucsc.edu/genomes/eukaryota/Athal10/genes/tRNA-Ser-AGA-3-17.html	Ser	AGA	5'	agcaatacacttagcaaaagGTGGACGTGCCGGAGTGGTtATCGGGCATGACTAGAAATCATGTGGGCTTTGCCCGCGCAGGTTCGAATCCTGCCGTTCACGtttttcatttttttttctgt	3'	5'	GTGGACGTGCCGGAGTGGTtATCGGGCATGACTAGAAATCATGTGGGCTTTGCCCGCGCAGGTTCGAATCCTGCCGTTCACG	3'	G	82	agcaatacacttagcaaaag	g	tttttcatttttttttctgt	0	0	7	7
	A. thaliana	http://gtrnadb.ucsc.edu/genomes/eukaryota/Athal10/genes/tRNA-Ser-AGA-3-18.html	Ser	AGA	5'	aaatgattcaactagcaaagGTGGACGTGCCGGAGTGGTtATCGGGCATGACTAGAAATCATGTGGGCTTTGCCCGCGCAGGTTCGAATCCTGCCGTTCACGcttttttttaccaatttttt	3'	5'	GTGGACGTGCCGGAGTGGTtATCGGGCATGACTAGAAATCATGTGGGCTTTGCCCGCGCAGGTTCGAATCCTGCCGTTCACG	3'	G	82	aaatgattcaactagcaaag	g	cttttttttaccaatttttt	1	1	1	1
	A. thaliana	http://gtrnadb.ucsc.edu/genomes/eukaryota/Athal10/genes/tRNA-Ser-AGA-3-1.html	Ser	AGA	5'	gaggataagaatttcaacaaGTGGACGTGCCGGAGTGGTtATCGGGCATGACTAGAAATCATGTGGGCTTTGCCCGCGCAGGTTCGAATCCTGCCGTTCACGttttttgtttttattttacc	3'	5'	GTGGACGTGCCGGAGTGGTtATCGGGCATGACTAGAAATCATGTGGGCTTTGCCCGCGCAGGTTCGAATCCTGCCGTTCACG	3'	G	82	gaggataagaatttcaacaa	a	ttttttgtttttattttacc	0	0	0	>20
	A. thaliana	http://gtrnadb.ucsc.edu/genomes/eukaryota/Athal10/genes/tRNA-Ser-AGA-3-20.html	Ser	AGA	5'	gtatgctgtcatatcagcaaGTGGACGTGCCGGAGTGGTtATCGGGCATGACTAGAAATCATGTGGGCTTTGCCCGCGCAGGTTCGAATCCTGCCGTTCACGctttttctttttcaatttta	3'	5'	GTGGACGTGCCGGAGTGGTtATCGGGCATGACTAGAAATCATGTGGGCTTTGCCCGCGCAGGTTCGAATCCTGCCGTTCACG	3'	G	82	gtatgctgtcatatcagcaa	a	ctttttctttttcaatttta	1	1	>20	>20
	A. thaliana	http://gtrnadb.ucsc.edu/genomes/eukaryota/Athal10/genes/tRNA-Ser-AGA-3-19.html	Ser	AGA	5'	gatgattgagacaacaagtaGTGGACGTGCCGGAGTGGTtATCGGGCATGACTAGAAATCATGTGGGCTTTGCCCGCGCAGGTTCGAATCCTGCCGTTCACGaattttttaaatgcatactt	3'	5'	GTGGACGTGCCGGAGTGGTtATCGGGCATGACTAGAAATCATGTGGGCTTTGCCCGCGCAGGTTCGAATCCTGCCGTTCACG	3'	G	82	gatgattgagacaacaagta	a	aattttttaaatgcatactt	2	2	2	>20
	A. thaliana	http://gtrnadb.ucsc.edu/genomes/eukaryota/Athal10/genes/tRNA-Ser-AGA-4-1.html	Ser	AGA	5'	agatagttgtagacagacatGTGGACGTGCCGGAGTGGTtATCGGGCATGACTAGAAATCATGTGGGCTCTGCCCGCGCAGGTTCGAATCCTGCCGTTCACGtatttttaatttaattttgt	3'	5'	GTGGACGTGCCGGAGTGGTtATCGGGCATGACTAGAAATCATGTGGGCTCTGCCCGCGCAGGTTCGAATCCTGCCGTTCACG	3'	G	82	agatagttgtagacagacat	t	tatttttaatttaattttgt	2	2	>20	>20
	A. thaliana	http://gtrnadb.ucsc.edu/genomes/eukaryota/Athal10/genes/tRNA-Ser-AGA-2-1.html	Ser	AGA	5'	agaagtttataatcgtccttGTGGGCGTGCCGGAGTGGTtATCGGGCATGACTAGAAATCATGTGGGCTTTGCCCGCGCAGGTTCGAATCCTGCCGCTCACGtttttgtgtttcaatatgat	3'	5'	GTGGGCGTGCCGGAGTGGTtATCGGGCATGACTAGAAATCATGTGGGCTTTGCCCGCGCAGGTTCGAATCCTGCCGCTCACG	3'	G	82	agaagtttataatcgtcctt	t	tttttgtgtttcaatatgat	0	0	>20	>20
	A. thaliana	http://gtrnadb.ucsc.edu/genomes/eukaryota/Athal10/genes/tRNA-Ser-AGA-5-1.html	Ser	AGA	5'	aagtttagtttacagaaaagGTGGACGTGCCGGAGTGGTtATCGGGCATGACTAGAAATCATGTGGGTTTTGCCCGCGCAGGTTCGAATCCTGCCGTTCACGtttttattttgagtgttggt	3'	5'	GTGGACGTGCCGGAGTGGTtATCGGGCATGACTAGAAATCATGTGGGTTTTGCCCGCGCAGGTTCGAATCCTGCCGTTCACG	3'	G	82	aagtttagtttacagaaaag	g	tttttattttgagtgttggt	0	0	>20	>20
	A. thaliana	http://gtrnadb.ucsc.edu/genomes/eukaryota/Athal10/genes/tRNA-Ser-AGA-5-2.html	Ser	AGA	5'	aagtttagtttacagaaaagGTGGACGTGCCGGAGTGGTtATCGGGCATGACTAGAAATCATGTGGGTTTTGCCCGCGCAGGTTCGAATCCTGCCGTTCACGtttttattttgagtgttggt	3'	5'	GTGGACGTGCCGGAGTGGTtATCGGGCATGACTAGAAATCATGTGGGTTTTGCCCGCGCAGGTTCGAATCCTGCCGTTCACG	3'	G	82	aagtttagtttacagaaaag	g	tttttattttgagtgttggt	0	0	>20	>20
	A. thaliana	http://gtrnadb.ucsc.edu/genomes/eukaryota/Athal10/genes/tRNA-Ser-AGA-6-1.html	Ser	AGA	5'	aagtttagtttagagaaaaaGTGGACGTGCCGGAGTGGTtATCGGGCATAACTAGAAATCATGTGGGCTTTGCCCGCGCAGGTTCGAATCCTGCCGTTCACGtttttattttgagtgttggt	3'	5'	GTGGACGTGCCGGAGTGGTtATCGGGCATAACTAGAAATCATGTGGGCTTTGCCCGCGCAGGTTCGAATCCTGCCGTTCACG	3'	G	82	aagtttagtttagagaaaaa	a	tttttattttgagtgttggt	0	0	>20	>20
	A. thaliana	http://gtrnadb.ucsc.edu/genomes/eukaryota/Athal10/genes/tRNA-Ser-AGA-7-1.html	Ser	AGA	5'	aagtttagtttacagaaaaaGTGGAAGTGGCGGAGTGGTtATCGGGCATGACTAGAAATCATGTGGGCTTTGCCCGCGCAGGTTCGAATCCTGCCGTTCACGtttttattttgagtgttggt	3'	5'	GTGGAAGTGGCGGAGTGGTtATCGGGCATGACTAGAAATCATGTGGGCTTTGCCCGCGCAGGTTCGAATCCTGCCGTTCACG	3'	G	82	aagtttagtttacagaaaaa	a	tttttattttgagtgttggt	0	0	>20	>20
	A. thaliana	http://gtrnadb.ucsc.edu/genomes/eukaryota/Athal10/genes/tRNA-Ser-AGA-7-2.html	Ser	AGA	5'	aagtttagtttacagaaaaaGTGGAAGTGGCGGAGTGGTtATCGGGCATGACTAGAAATCATGTGGGCTTTGCCCGCGCAGGTTCGAATCCTGCCGTTCACGtttttattttgagtgttggt	3'	5'	GTGGAAGTGGCGGAGTGGTtATCGGGCATGACTAGAAATCATGTGGGCTTTGCCCGCGCAGGTTCGAATCCTGCCGTTCACG	3'	G	82	aagtttagtttacagaaaaa	a	tttttattttgagtgttggt	0	0	>20	>20
	A. thaliana	http://gtrnadb.ucsc.edu/genomes/eukaryota/Athal10/genes/tRNA-Ser-AGA-8-1.html	Ser	AGA	5'	aagtttagtttagagaaaaaGTGGACGTGCCGGAGTGGTtATCGGGAATGACTAGAAATCATGGGGGCTTTGCCCGCGCAGGTTTGAATCTTGCCGTTTACGtttttattttgagtgttggt	3'	5'	GTGGACGTGCCGGAGTGGTtATCGGGAATGACTAGAAATCATGGGGGCTTTGCCCGCGCAGGTTTGAATCTTGCCGTTTACG	3'	G	82	aagtttagtttagagaaaaa	a	tttttattttgagtgttggt	0	0	>20	>20
	A. thaliana	http://gtrnadb.ucsc.edu/genomes/eukaryota/Athal10/genes/tRNA-Ser-AGA-8-2.html	Ser	AGA	5'	aagtttagtttagagaaaaaGTGGACGTGCCGGAGTGGTtATCGGGAATGACTAGAAATCATGGGGGCTTTGCCCGCGCAGGTTTGAATCTTGCCGTTTACGtttttattttgagtgttggt	3'	5'	GTGGACGTGCCGGAGTGGTtATCGGGAATGACTAGAAATCATGGGGGCTTTGCCCGCGCAGGTTTGAATCTTGCCGTTTACG	3'	G	82	aagtttagtttagagaaaaa	a	tttttattttgagtgttggt	0	0	>20	>20
	A. thaliana	http://gtrnadb.ucsc.edu/genomes/eukaryota/Athal10/genes/tRNA-Ser-AGA-8-3.html	Ser	AGA	5'	aagtttagtttagagaaaaaGTGGACGTGCCGGAGTGGTtATCGGGAATGACTAGAAATCATGGGGGCTTTGCCCGCGCAGGTTTGAATCTTGCCGTTTACGtttttattttgagtgttggt	3'	5'	GTGGACGTGCCGGAGTGGTtATCGGGAATGACTAGAAATCATGGGGGCTTTGCCCGCGCAGGTTTGAATCTTGCCGTTTACG	3'	G	82	aagtttagtttagagaaaaa	a	tttttattttgagtgttggt	0	0	>20	>20
	A. thaliana	http://gtrnadb.ucsc.edu/genomes/eukaryota/Athal10/genes/tRNA-Ser-AGA-10-1.html	Ser	AGA	5'	aagtttagtttagagaaaaaGTGGAAGTGCCGGAGTGGTtATCGGGAATGACTAGAAATCATGGGGGCTTTGCCCGCGCAGGTTTGAATCTTGCCGTTTACGtttttattttgagtgttggt	3'	5'	GTGGAAGTGCCGGAGTGGTtATCGGGAATGACTAGAAATCATGGGGGCTTTGCCCGCGCAGGTTTGAATCTTGCCGTTTACG	3'	G	82	aagtttagtttagagaaaaa	a	tttttattttgagtgttggt	0	0	>20	>20
	A. thaliana	http://gtrnadb.ucsc.edu/genomes/eukaryota/Athal10/genes/tRNA-Ser-AGA-10-2.html	Ser	AGA	5'	aagtttagtttagagaaaaaGTGGAAGTGCCGGAGTGGTtATCGGGAATGACTAGAAATCATGGGGGCTTTGCCCGCGCAGGTTTGAATCTTGCCGTTTACGtttttattttgagtgttggt	3'	5'	GTGGAAGTGCCGGAGTGGTtATCGGGAATGACTAGAAATCATGGGGGCTTTGCCCGCGCAGGTTTGAATCTTGCCGTTTACG	3'	G	82	aagtttagtttagagaaaaa	a	tttttattttgagtgttggt	0	0	>20	>20
	A. thaliana	http://gtrnadb.ucsc.edu/genomes/eukaryota/Athal10/genes/tRNA-Ser-AGA-11-1.html	Ser	AGA	5'	aagtttagtttagagaaaaaGTGGACGTGCCGGAGTGGTtATCGGGAATGACTAGAAATCATGGAGGCTTTGCCCGCGCACGTTTGAATCTTGCCGTTTACGtttttattttgagtgttggt	3'	5'	GTGGACGTGCCGGAGTGGTtATCGGGAATGACTAGAAATCATGGAGGCTTTGCCCGCGCACGTTTGAATCTTGCCGTTTACG	3'	G	82	aagtttagtttagagaaaaa	a	tttttattttgagtgttggt	0	0	>20	>20
	A. thaliana	http://gtrnadb.ucsc.edu/genomes/eukaryota/Athal10/genes/tRNA-Ser-AGA-11-2.html	Ser	AGA	5'	aagtttagtttagagaaaaaGTGGACGTGCCGGAGTGGTtATCGGGAATGACTAGAAATCATGGAGGCTTTGCCCGCGCACGTTTGAATCTTGCCGTTTACGtttttattttgagtgttggt	3'	5'	GTGGACGTGCCGGAGTGGTtATCGGGAATGACTAGAAATCATGGAGGCTTTGCCCGCGCACGTTTGAATCTTGCCGTTTACG	3'	G	82	aagtttagtttagagaaaaa	a	tttttattttgagtgttggt	0	0	>20	>20
	A. thaliana	http://gtrnadb.ucsc.edu/genomes/eukaryota/Athal10/genes/tRNA-Ser-CGA-2-1.html	Ser	CGA	5'	tttcgtaaatatacaaataaGTCGATATGTCCGAGTGGTtAAGGAGATTGACTCGAAATCAATTGGGCTTTGCCCGCGCAGGTTCGAATCCTGCTGTCGACGatttttaattttaattttac	3'	5'	GTCGATATGTCCGAGTGGTtAAGGAGATTGACTCGAAATCAATTGGGCTTTGCCCGCGCAGGTTCGAATCCTGCTGTCGACG	3'	G	82	tttcgtaaatatacaaataa	a	atttttaattttaattttac	1	1	>20	>20
	A. thaliana	http://gtrnadb.ucsc.edu/genomes/eukaryota/Athal10/genes/tRNA-Ser-CGA-1-1.html	Ser	CGA	5'	agtagaaacaatgagcaaaaGTCAATATGTCCGAGTGGTtAAGGAGATTGACTCGAAATCAATTGGGCTTTGCCCGCGCAGGTTCGAATCCTGCTGTTGACGgaattgtttttctttttagc	3'	5'	GTCAATATGTCCGAGTGGTtAAGGAGATTGACTCGAAATCAATTGGGCTTTGCCCGCGCAGGTTCGAATCCTGCTGTTGACG	3'	G	82	agtagaaacaatgagcaaaa	a	gaattgtttttctttttagc	6	6	>20	>20
	A. thaliana	http://gtrnadb.ucsc.edu/genomes/eukaryota/Athal10/genes/tRNA-Ser-CGA-1-2.html	Ser	CGA	5'	agagtctgtctaacaaaattGTCAATATGTCCGAGTGGTtAAGGAGATTGACTCGAAATCAATTGGGCTTTGCCCGCGCAGGTTCGAATCCTGCTGTTGACGtattctattttgttttcttt	3'	5'	GTCAATATGTCCGAGTGGTtAAGGAGATTGACTCGAAATCAATTGGGCTTTGCCCGCGCAGGTTCGAATCCTGCTGTTGACG	3'	G	82	agagtctgtctaacaaaatt	t	tattctattttgttttcttt	7	>20	>20	>20
	A. thaliana	http://gtrnadb.ucsc.edu/genomes/eukaryota/Athal10/genes/tRNA-Ser-CGA-3-1.html	Ser	CGA	5'	tgttgcaattatcacgaaatGTCAATATGTCCGAGTGGTtAAGGAGACAGACTCGAAATCTGTTGGGCTTTGCCTGCGCAGGTTCGAATCCTGCTGTTGACGttcctaattaaatcgttttt	3'	5'	GTCAATATGTCCGAGTGGTtAAGGAGACAGACTCGAAATCTGTTGGGCTTTGCCTGCGCAGGTTCGAATCCTGCTGTTGACG	3'	G	82	tgttgcaattatcacgaaat	t	ttcctaattaaatcgttttt	15	15	>20	>20
	A. thaliana	http://gtrnadb.ucsc.edu/genomes/eukaryota/Athal10/genes/tRNA-Ser-GCT-1-1.html	Ser	GCT	5'	tgttgttgactggacaaaacGTCGCTTTGGCCGAGTGGTtAAGGCGTTTGCCTGCTAAGTAAATGGGGTTTCCCCGCGAGAGTTCGAATCTCTCAGGCGACGaattctattttacattttta	3'	5'	GTCGCTTTGGCCGAGTGGTtAAGGCGTTTGCCTGCTAAGTAAATGGGGTTTCCCCGCGAGAGTTCGAATCTCTCAGGCGACG	3'	G	82	tgttgttgactggacaaaac	c	aattctattttacattttta	7	14	>20	>20
	A. thaliana	http://gtrnadb.ucsc.edu/genomes/eukaryota/Athal10/genes/tRNA-Ser-GCT-1-2.html	Ser	GCT	5'	ttcattaattgagcatcatcGTCGCTTTGGCCGAGTGGTtAAGGCGTTTGCCTGCTAAGTAAATGGGGTTTCCCCGCGAGAGTTCGAATCTCTCAGGCGACGaattttttcacctttttttt	3'	5'	GTCGCTTTGGCCGAGTGGTtAAGGCGTTTGCCTGCTAAGTAAATGGGGTTTCCCCGCGAGAGTTCGAATCTCTCAGGCGACG	3'	G	82	ttcattaattgagcatcatc	c	aattttttcacctttttttt	2	2	2	12
	A. thaliana	http://gtrnadb.ucsc.edu/genomes/eukaryota/Athal10/genes/tRNA-Ser-GCT-2-1.html	Ser	GCT	5'	atgaagcaacgtaacaataaGACACTTTGGCCGAGTGGTtAAGGCGTTTGCCTGCTAAGTAAATGGGGTTTCCCCGCGAGAGTTCGAATCTCTCAGGTGTCGtattatttttattttctttt	3'	5'	GACACTTTGGCCGAGTGGTtAAGGCGTTTGCCTGCTAAGTAAATGGGGTTTCCCCGCGAGAGTTCGAATCTCTCAGGTGTCG	3'	G	82	atgaagcaacgtaacaataa	a	tattatttttattttctttt	5	5	>20	>20
	A. thaliana	http://gtrnadb.ucsc.edu/genomes/eukaryota/Athal10/genes/tRNA-Ser-GCT-3-1.html	Ser	GCT	5'	tttcaaaactacagcaagaaGTCGCTTTGGCCGAGTGGTtAAGGCGTGTGCCTGCTAAGTACATGGGGTTTCCCCGCGAGAGTTCGAATCTCTCAGGCGACGacttatttttttccaaatta	3'	5'	GTCGCTTTGGCCGAGTGGTtAAGGCGTGTGCCTGCTAAGTACATGGGGTTTCCCCGCGAGAGTTCGAATCTCTCAGGCGACG	3'	G	82	tttcaaaactacagcaagaa	a	acttatttttttccaaatta	5	5	5	5
	A. thaliana	http://gtrnadb.ucsc.edu/genomes/eukaryota/Athal10/genes/tRNA-Ser-GCT-3-2.html	Ser	GCT	5'	attgattcatgatcaataaaGTCGCTTTGGCCGAGTGGTtAAGGCGTGTGCCTGCTAAGTACATGGGGTTTCCCCGCGAGAGTTCGAATCTCTCAGGCGACGttatcattttatttttgata	3'	5'	GTCGCTTTGGCCGAGTGGTtAAGGCGTGTGCCTGCTAAGTACATGGGGTTTCCCCGCGAGAGTTCGAATCTCTCAGGCGACG	3'	G	82	attgattcatgatcaataaa	a	ttatcattttatttttgata	6	11	>20	>20
	A. thaliana	http://gtrnadb.ucsc.edu/genomes/eukaryota/Athal10/genes/tRNA-Ser-GCT-3-3.html	Ser	GCT	5'	atccttcagcaaacaacataGTCGCTTTGGCCGAGTGGTtAAGGCGTGTGCCTGCTAAGTACATGGGGTTTCCCCGCGAGAGTTCGAATCTCTCAGGCGACGatatttttttaatattttgt	3'	5'	GTCGCTTTGGCCGAGTGGTtAAGGCGTGTGCCTGCTAAGTACATGGGGTTTCCCCGCGAGAGTTCGAATCTCTCAGGCGACG	3'	G	82	atccttcagcaaacaacata	a	atatttttttaatattttgt	3	3	3	3
	A. thaliana	http://gtrnadb.ucsc.edu/genomes/eukaryota/Athal10/genes/tRNA-Ser-GCT-4-1.html	Ser	GCT	5'	cttcgatttaaaaacaataaGTCGCTTTGGCCGAGTGGTtAAGGCGTGTGCCTGCTAAGTACATGGGCTCTGCCCGCGAGAGTTCGAATCTCTCAGGCGACGttatccttttcgttttttcg	3'	5'	GTCGCTTTGGCCGAGTGGTtAAGGCGTGTGCCTGCTAAGTACATGGGCTCTGCCCGCGAGAGTTCGAATCTCTCAGGCGACG	3'	G	82	cttcgatttaaaaacaataa	a	ttatccttttcgttttttcg	6	12	12	>20
	A. thaliana	http://gtrnadb.ucsc.edu/genomes/eukaryota/Athal10/genes/tRNA-Ser-GCT-4-2.html	Ser	GCT	5'	tgtctaactcatagcaacaaGTCGCTTTGGCCGAGTGGTtAAGGCGTGTGCCTGCTAAGTACATGGGCTCTGCCCGCGAGAGTTCGAATCTCTCAGGCGACGtttcttttgttttcggccat	3'	5'	GTCGCTTTGGCCGAGTGGTtAAGGCGTGTGCCTGCTAAGTACATGGGCTCTGCCCGCGAGAGTTCGAATCTCTCAGGCGACG	3'	G	82	tgtctaactcatagcaacaa	a	tttcttttgttttcggccat	4	>20	>20	>20
	A. thaliana	http://gtrnadb.ucsc.edu/genomes/eukaryota/Athal10/genes/tRNA-Ser-GCT-6-1.html	Ser	GCT	5'	tgagaaaccttatcaaaacaGTCGCTTTGGCCGAGTGGTtAAGGCGTGTGCCTGCTAAGTACATGGGATTTTCCCGCGAGAGTTCGAATCTCTCAGGCGACGtttattttttttacttttct	3'	5'	GTCGCTTTGGCCGAGTGGTtAAGGCGTGTGCCTGCTAAGTACATGGGATTTTCCCGCGAGAGTTCGAATCTCTCAGGCGACG	3'	G	82	tgagaaaccttatcaaaaca	a	tttattttttttacttttct	4	4	4	4
	A. thaliana	http://gtrnadb.ucsc.edu/genomes/eukaryota/Athal10/genes/tRNA-Ser-GCT-5-1.html	Ser	GCT	5'	accaagcaaatcagcaagtaGTCGCTTTGGCCGAGTGGTtAAGGCGCTCGCCTGCTAAGTGAGTGGGATTTTCCCGCGAGAGTTCGAATCTCTCAGGCGACGaatatttttatactcatacc	3'	5'	GTCGCTTTGGCCGAGTGGTtAAGGCGCTCGCCTGCTAAGTGAGTGGGATTTTCCCGCGAGAGTTCGAATCTCTCAGGCGACG	3'	G	82	accaagcaaatcagcaagta	a	aatatttttatactcatacc	4	4	>20	>20
	A. thaliana	http://gtrnadb.ucsc.edu/genomes/eukaryota/Athal10/genes/tRNA-Ser-GCT-7-1.html	Ser	GCT	5'	aacgtgtaaaaacatcaaaaGTCGCTTTGGCCGAGTGGTtAAGGCGTGTTCCTGCTAAGTACATGGGGTTTCCCCGCGAGAGTTCGAATCTGTCAGGCGACGtatttatttttttagtggca	3'	5'	GTCGCTTTGGCCGAGTGGTtAAGGCGTGTTCCTGCTAAGTACATGGGGTTTCCCCGCGAGAGTTCGAATCTGTCAGGCGACG	3'	G	82	aacgtgtaaaaacatcaaaa	a	tatttatttttttagtggca	6	6	6	6
	A. thaliana	http://gtrnadb.ucsc.edu/genomes/eukaryota/Athal10/genes/tRNA-Ser-TGA-4-1.html	Ser	TGA	5'	ttacgaaacaaatacaacaaGTCGATATGTCCGAGTGGTtAAGGAGATAGACTTGAAATCTATTGGGCTTCGCCCGCGCAGGTTCGAACCCTGCTGTCGACGtttttttttattattgatct	3'	5'	GTCGATATGTCCGAGTGGTtAAGGAGATAGACTTGAAATCTATTGGGCTTCGCCCGCGCAGGTTCGAACCCTGCTGTCGACG	3'	G	82	ttacgaaacaaatacaacaa	a	tttttttttattattgatct	0	0	0	0
	A. thaliana	http://gtrnadb.ucsc.edu/genomes/eukaryota/Athal10/genes/tRNA-Ser-TGA-4-2.html	Ser	TGA	5'	aattgtgcttttaacgagatGTCGATATGTCCGAGTGGTtAAGGAGATAGACTTGAAATCTATTGGGCTTCGCCCGCGCAGGTTCGAACCCTGCTGTCGACGatagttttttgaatattttt	3'	5'	GTCGATATGTCCGAGTGGTtAAGGAGATAGACTTGAAATCTATTGGGCTTCGCCCGCGCAGGTTCGAACCCTGCTGTCGACG	3'	G	82	aattgtgcttttaacgagat	t	atagttttttgaatattttt	4	4	4	>20
	A. thaliana	http://gtrnadb.ucsc.edu/genomes/eukaryota/Athal10/genes/tRNA-Ser-TGA-2-1.html	Ser	TGA	5'	tttcaaagatttaacaagttGTCAATATGTCCGAGTGGTtAAGGAGATAGACTTGAAATCTATTGGGCTTCGCCCGCGCAGGTTCGAACCCTGCTGTTGACGatatttttttaaattttcat	3'	5'	GTCAATATGTCCGAGTGGTtAAGGAGATAGACTTGAAATCTATTGGGCTTCGCCCGCGCAGGTTCGAACCCTGCTGTTGACG	3'	G	82	tttcaaagatttaacaagtt	t	atatttttttaaattttcat	3	3	3	3
	A. thaliana	http://gtrnadb.ucsc.edu/genomes/eukaryota/Athal10/genes/tRNA-Ser-TGA-3-1.html	Ser	TGA	5'	cgttcgattctgcacaacaaGTCGATATGTCCGAGTGGTtAAGGAGACAGACTTGAAATCTGTTGGGCTTCGCCCGCGCAGGTTCGAACCCTGCTGTCGACGatgcgttttcctttttttgg	3'	5'	GTCGATATGTCCGAGTGGTtAAGGAGACAGACTTGAAATCTGTTGGGCTTCGCCCGCGCAGGTTCGAACCCTGCTGTCGACG	3'	G	82	cgttcgattctgcacaacaa	a	atgcgttttcctttttttgg	5	11	11	11
	A. thaliana	http://gtrnadb.ucsc.edu/genomes/eukaryota/Athal10/genes/tRNA-Ser-TGA-3-2.html	Ser	TGA	5'	tcgtcgtggttaaacaagaaGTCGATATGTCCGAGTGGTtAAGGAGACAGACTTGAAATCTGTTGGGCTTCGCCCGCGCAGGTTCGAACCCTGCTGTCGACGataatttttactccttttgt	3'	5'	GTCGATATGTCCGAGTGGTtAAGGAGACAGACTTGAAATCTGTTGGGCTTCGCCCGCGCAGGTTCGAACCCTGCTGTCGACG	3'	G	82	tcgtcgtggttaaacaagaa	a	ataatttttactccttttgt	4	4	>20	>20
	A. thaliana	http://gtrnadb.ucsc.edu/genomes/eukaryota/Athal10/genes/tRNA-Ser-TGA-3-3.html	Ser	TGA	5'	aagtgtaatttcatcaaattGTCGATATGTCCGAGTGGTtAAGGAGACAGACTTGAAATCTGTTGGGCTTCGCCCGCGCAGGTTCGAACCCTGCTGTCGACGgatttatttttgtagaccca	3'	5'	GTCGATATGTCCGAGTGGTtAAGGAGACAGACTTGAAATCTGTTGGGCTTCGCCCGCGCAGGTTCGAACCCTGCTGTCGACG	3'	G	82	aagtgtaatttcatcaaatt	t	gatttatttttgtagaccca	6	6	>20	>20
	A. thaliana	http://gtrnadb.ucsc.edu/genomes/eukaryota/Athal10/genes/tRNA-Ser-TGA-1-1.html	Ser	TGA	5'	ctcagttcattaaacaaacaGTCAATATGTCCGAGTGGTtAAGGAGACAGACTTGAAATCTGTTGGGCTTCGCCCGCGCAGGTTCGAACCCTGCTGTTGACGtttactttttcctttttttc	3'	5'	GTCAATATGTCCGAGTGGTtAAGGAGACAGACTTGAAATCTGTTGGGCTTCGCCCGCGCAGGTTCGAACCCTGCTGTTGACG	3'	G	82	ctcagttcattaaacaaaca	a	tttactttttcctttttttc	5	5	12	12
	A. thaliana	http://gtrnadb.ucsc.edu/genomes/eukaryota/Athal10/genes/tRNA-Sup-TTA-1-1.html	Sup	TTA	5'	taggcaaggtttgtgctaatAGATCTGTaAGCTCAaaATGGTAGAGCTCTCATTATGAGAGGtTGGTGGTTCGAATCCATCCAGATCTGtcgactttctatcctctttt	3'	5'	AGATCTGTaAGCTCAaaATGGTAGAGCTCTCATTATGAGAGGtTGGTGGTTCGAATCCATCCAGATCTG	3'	G	69	taggcaaggtttgtgctaat	t	tcgactttctatcctctttt	16	>20	>20	>20
	A. thaliana	http://gtrnadb.ucsc.edu/genomes/eukaryota/Athal10/genes/tRNA-Thr-AGT-1-1.html	Thr	AGT	5'	ttggttttgatcagcaagcaGCTCTCGTAGCTCAGTTGGTtAGAGCACCCGTTTAGTAAGCGGGAGGtCTTGAGTTCAACTCTCAACGAGAGCAtgcttatttttatttttatt	3'	5'	GCTCTCGTAGCTCAGTTGGTtAGAGCACCCGTTTAGTAAGCGGGAGGtCTTGAGTTCAACTCTCAACGAGAGCA	3'	A	74	ttggttttgatcagcaagca	a	tgcttatttttatttttatt	6	6	>20	>20
	A. thaliana	http://gtrnadb.ucsc.edu/genomes/eukaryota/Athal10/genes/tRNA-Thr-AGT-1-2.html	Thr	AGT	5'	gaagaatacaacagcaagaaGCTCTCGTAGCTCAGTTGGTtAGAGCACCCGTTTAGTAAGCGGGAGGtCTTGAGTTCAACTCTCAACGAGAGCAacatttttggtctgagctaa	3'	5'	GCTCTCGTAGCTCAGTTGGTtAGAGCACCCGTTTAGTAAGCGGGAGGtCTTGAGTTCAACTCTCAACGAGAGCA	3'	A	74	gaagaatacaacagcaagaa	a	acatttttggtctgagctaa	3	3	>20	>20
	A. thaliana	http://gtrnadb.ucsc.edu/genomes/eukaryota/Athal10/genes/tRNA-Thr-AGT-1-3.html	Thr	AGT	5'	tagggctttagtaacaagatGCTCTCGTAGCTCAGTTGGTtAGAGCACCCGTTTAGTAAGCGGGAGGtCTTGAGTTCAACTCTCAACGAGAGCAtttatttattatgtgttgct	3'	5'	GCTCTCGTAGCTCAGTTGGTtAGAGCACCCGTTTAGTAAGCGGGAGGtCTTGAGTTCAACTCTCAACGAGAGCA	3'	A	74	tagggctttagtaacaagat	t	tttatttattatgtgttgct	>20	>20	>20	>20
	A. thaliana	http://gtrnadb.ucsc.edu/genomes/eukaryota/Athal10/genes/tRNA-Thr-AGT-2-1.html	Thr	AGT	5'	aacaggacaggtaagcaaaaGCTTTCATAGCTCAGTTGGTtAGAGCACCCGTTTAGTAAGCGGGAGGtCTTGAGTTCAACTCTCAATGAAAGCAataatctcttttttagtttt	3'	5'	GCTTTCATAGCTCAGTTGGTtAGAGCACCCGTTTAGTAAGCGGGAGGtCTTGAGTTCAACTCTCAATGAAAGCA	3'	A	74	aacaggacaggtaagcaaaa	a	ataatctcttttttagtttt	8	8	8	>20
	A. thaliana	http://gtrnadb.ucsc.edu/genomes/eukaryota/Athal10/genes/tRNA-Thr-AGT-2-3.html	Thr	AGT	5'	ggaataatatgttgcaagaaGCTTTCATAGCTCAGTTGGTtAGAGCACCCGTTTAGTAAGCGGGAGGtCTTGAGTTCAACTCTCAATGAAAGCAatatttgttttattttcttc	3'	5'	GCTTTCATAGCTCAGTTGGTtAGAGCACCCGTTTAGTAAGCGGGAGGtCTTGAGTTCAACTCTCAATGAAAGCA	3'	A	74	ggaataatatgttgcaagaa	a	atatttgttttattttcttc	7	>20	>20	>20
	A. thaliana	http://gtrnadb.ucsc.edu/genomes/eukaryota/Athal10/genes/tRNA-Thr-AGT-2-4.html	Thr	AGT	5'	aattaattgtaacagcaaaaGCTTTCATAGCTCAGTTGGTtAGAGCACCCGTTTAGTAAGCGGGAGGtCTTGAGTTCAACTCTCAATGAAAGCAaatttttgttattttacaat	3'	5'	GCTTTCATAGCTCAGTTGGTtAGAGCACCCGTTTAGTAAGCGGGAGGtCTTGAGTTCAACTCTCAATGAAAGCA	3'	A	74	aattaattgtaacagcaaaa	a	aatttttgttattttacaat	2	2	>20	>20
	A. thaliana	http://gtrnadb.ucsc.edu/genomes/eukaryota/Athal10/genes/tRNA-Thr-AGT-2-2.html	Thr	AGT	5'	tgtgcaacagttaacgtgtaGCTTTCATAGCTCAGTTGGTtAGAGCACCCGTTTAGTAAGCGGGAGGtCTTGAGTTCAACTCTCAATGAAAGCAattagtaaaattatttttgc	3'	5'	GCTTTCATAGCTCAGTTGGTtAGAGCACCCGTTTAGTAAGCGGGAGGtCTTGAGTTCAACTCTCAATGAAAGCA	3'	A	74	tgtgcaacagttaacgtgta	a	attagtaaaattatttttgc	13	13	>20	>20
	A. thaliana	http://gtrnadb.ucsc.edu/genomes/eukaryota/Athal10/genes/tRNA-Thr-AGT-2-5.html	Thr	AGT	5'	atactaaatgtaacatcaaaGCTTTCATAGCTCAGTTGGTtAGAGCACCCGTTTAGTAAGCGGGAGGtCTTGAGTTCAACTCTCAATGAAAGCAtttttctccttcttcttttt	3'	5'	GCTTTCATAGCTCAGTTGGTtAGAGCACCCGTTTAGTAAGCGGGAGGtCTTGAGTTCAACTCTCAATGAAAGCA	3'	A	74	atactaaatgtaacatcaaa	a	tttttctccttcttcttttt	0	0	>20	>20
	A. thaliana	http://gtrnadb.ucsc.edu/genomes/eukaryota/Athal10/genes/tRNA-Thr-AGT-3-1.html	Thr	AGT	5'	gaacacgcaaagaacaaataGCTCTCGTAGCTCAGTTGGTtAGAGCACCCGTTTAGTAAGCGGGAGGtCTTGAGTTCAACTCTCAACGAAAGCAattttttaaacaaatttaca	3'	5'	GCTCTCGTAGCTCAGTTGGTtAGAGCACCCGTTTAGTAAGCGGGAGGtCTTGAGTTCAACTCTCAACGAAAGCA	3'	A	74	gaacacgcaaagaacaaata	a	attttttaaacaaatttaca	1	1	1	>20
	A. thaliana	http://gtrnadb.ucsc.edu/genomes/eukaryota/Athal10/genes/tRNA-Thr-AGT-3-2.html	Thr	AGT	5'	tctactagctcaacagaaagGCTCTCGTAGCTCAGTTGGTtAGAGCACCCGTTTAGTAAGCGGGAGGtCTTGAGTTCAACTCTCAACGAAAGCAgaattaattttgcatctcgt	3'	5'	GCTCTCGTAGCTCAGTTGGTtAGAGCACCCGTTTAGTAAGCGGGAGGtCTTGAGTTCAACTCTCAACGAAAGCA	3'	A	74	tctactagctcaacagaaag	g	gaattaattttgcatctcgt	7	>20	>20	>20
	A. thaliana	http://gtrnadb.ucsc.edu/genomes/eukaryota/Athal10/genes/tRNA-Thr-TGT-4-1.html	Thr	TGT	5'	gtgaaatgcgtggaacaaaaGCCCGTATAGCTCAGTGGTAGAGCGTCAGTCTTGTAAACTGAAGGtCCGTAGTTCGATCCTGCGTGTGGcACTtttttattttcctctccttt	3'	5'	GCCCGTATAGCTCAGTGGTAGAGCGTCAGTCTTGTAAACTGAAGGtCCGTAGTTCGATCCTGCGTGTGGcACT	3'	T	73	gtgaaatgcgtggaacaaaa	a	tttttattttcctctccttt	0	0	>20	>20
	A. thaliana	http://gtrnadb.ucsc.edu/genomes/eukaryota/Athal10/genes/tRNA-Thr-TGT-1-1.html	Thr	TGT	5'	gtattatttaagacagaaatGCCCTTATAGCTCAGTGGTAGAGCGTCAGTCTTGTAAACTGAAGGtCCGTAGTTCGATCCTGCGTGAGGGCAcctttttaccatttttacta	3'	5'	GCCCTTATAGCTCAGTGGTAGAGCGTCAGTCTTGTAAACTGAAGGtCCGTAGTTCGATCCTGCGTGAGGGCA	3'	A	72	gtattatttaagacagaaat	t	cctttttaccatttttacta	2	2	>20	>20
	A. thaliana	http://gtrnadb.ucsc.edu/genomes/eukaryota/Athal10/genes/tRNA-Thr-TGT-1-2.html	Thr	TGT	5'	acagataactgagcaaagttGCCCTTATAGCTCAGTGGTAGAGCGTCAGTCTTGTAAACTGAAGGtCCGTAGTTCGATCCTGCGTGAGGGCAcctttttttaatttctcatc	3'	5'	GCCCTTATAGCTCAGTGGTAGAGCGTCAGTCTTGTAAACTGAAGGtCCGTAGTTCGATCCTGCGTGAGGGCA	3'	A	72	acagataactgagcaaagtt	t	cctttttttaatttctcatc	2	2	2	2
	A. thaliana	http://gtrnadb.ucsc.edu/genomes/eukaryota/Athal10/genes/tRNA-Thr-CGT-1-2.html	Thr	CGT	5'	ttgtcagagattatcgaaaaGCCTCCGTAGCATAGTGGTATTGCGTTCGCTTCGTAAGCGAAAGGcCGCGAGTTCGATCCTCGCCGGGGGCTttcagttctttattttttcc	3'	5'	GCCTCCGTAGCATAGTGGTATTGCGTTCGCTTCGTAAGCGAAAGGcCGCGAGTTCGATCCTCGCCGGGGGCT	3'	T	72	ttgtcagagattatcgaaaa	a	ttcagttctttattttttcc	12	12	12	>20
	A. thaliana	http://gtrnadb.ucsc.edu/genomes/eukaryota/Athal10/genes/tRNA-Thr-CGT-1-1.html	Thr	CGT	5'	tgaacaagcattccaaaaagGCCTCCGTAGCATAGTGGTATTGCGTTCGCTTCGTAAGCGAAAGGcCGCGAGTTCGATCCTCGCCGGGGGCTtcttttactcactctttttt	3'	5'	GCCTCCGTAGCATAGTGGTATTGCGTTCGCTTCGTAAGCGAAAGGcCGCGAGTTCGATCCTCGCCGGGGGCT	3'	T	72	tgaacaagcattccaaaaag	g	tcttttactcactctttttt	2	14	14	>20
	A. thaliana	http://gtrnadb.ucsc.edu/genomes/eukaryota/Athal10/genes/tRNA-Thr-CGT-1-3.html	Thr	CGT	5'	atacctttataatttcggatGCCTCCGTAGCATAGTGGTATTGCGTTCGCTTCGTAAGCGAAAGGcCGCGAGTTCGATCCTCGCCGGGGGCTcatattgattttgtcttctt	3'	5'	GCCTCCGTAGCATAGTGGTATTGCGTTCGCTTCGTAAGCGAAAGGcCGCGAGTTCGATCCTCGCCGGGGGCT	3'	T	72	atacctttataatttcggat	t	catattgattttgtcttctt	8	>20	>20	>20
	A. thaliana	http://gtrnadb.ucsc.edu/genomes/eukaryota/Athal10/genes/tRNA-Thr-CGT-2-1.html	Thr	CGT	5'	tatacttattaagcatcaatGCCTCTGTAGCATAGTGGTATTGCGTTCGCTTCGTAAGCGAAAGGcCGCGAGTTCGATCCTCGCCGGAGGCTtttgccaattttattaacta	3'	5'	GCCTCTGTAGCATAGTGGTATTGCGTTCGCTTCGTAAGCGAAAGGcCGCGAGTTCGATCCTCGCCGGAGGCT	3'	T	72	tatacttattaagcatcaat	t	tttgccaattttattaacta	8	>20	>20	>20
	A. thaliana	http://gtrnadb.ucsc.edu/genomes/eukaryota/Athal10/genes/tRNA-Thr-CGT-3-1.html	Thr	CGT	5'	ttctataaaatgaacaaattGCCTCCGTAGCATAGTGGTATTGCGTTCGCTTCGTAAGCGAAAGGtCGTGAGTTCGATCCTCACCGTAGGCTttttttaaattcaatttttt	3'	5'	GCCTCCGTAGCATAGTGGTATTGCGTTCGCTTCGTAAGCGAAAGGtCGTGAGTTCGATCCTCACCGTAGGCT	3'	T	72	ttctataaaatgaacaaatt	t	ttttttaaattcaatttttt	0	0	0	>20
	A. thaliana	http://gtrnadb.ucsc.edu/genomes/eukaryota/Athal10/genes/tRNA-Thr-TGT-2-1.html	Thr	TGT	5'	attggattccattatcaatgGCCCGTATAGCTCAGTGGTAGAGCGTCAGTCTTGTAAACTGAAGGtCCGTAGTTCGATCCTGCGTGTGGGCActtttttatttttcaacctt	3'	5'	GCCCGTATAGCTCAGTGGTAGAGCGTCAGTCTTGTAAACTGAAGGtCCGTAGTTCGATCCTGCGTGTGGGCA	3'	A	72	attggattccattatcaatg	g	cttttttatttttcaacctt	1	1	1	>20
	A. thaliana	http://gtrnadb.ucsc.edu/genomes/eukaryota/Athal10/genes/tRNA-Thr-TGT-2-2.html	Thr	TGT	5'	actgaaagattaaatcaaagGCCCGTATAGCTCAGTGGTAGAGCGTCAGTCTTGTAAACTGAAGGtCCGTAGTTCGATCCTGCGTGTGGGCActttttatccattgctttaa	3'	5'	GCCCGTATAGCTCAGTGGTAGAGCGTCAGTCTTGTAAACTGAAGGtCCGTAGTTCGATCCTGCGTGTGGGCA	3'	A	72	actgaaagattaaatcaaag	g	ctttttatccattgctttaa	1	1	>20	>20
	A. thaliana	http://gtrnadb.ucsc.edu/genomes/eukaryota/Athal10/genes/tRNA-Thr-TGT-2-3.html	Thr	TGT	5'	aattgatttcttatcaaatgGCCCGTATAGCTCAGTGGTAGAGCGTCAGTCTTGTAAACTGAAGGtCCGTAGTTCGATCCTGCGTGTGGGCActttttgtcattttgtacaa	3'	5'	GCCCGTATAGCTCAGTGGTAGAGCGTCAGTCTTGTAAACTGAAGGtCCGTAGTTCGATCCTGCGTGTGGGCA	3'	A	72	aattgatttcttatcaaatg	g	ctttttgtcattttgtacaa	1	1	>20	>20
	A. thaliana	http://gtrnadb.ucsc.edu/genomes/eukaryota/Athal10/genes/tRNA-Thr-TGT-2-4.html	Thr	TGT	5'	cttgaaagaataatcaagtaGCCCGTATAGCTCAGTGGTAGAGCGTCAGTCTTGTAAACTGAAGGtCCGTAGTTCGATCCTGCGTGTGGGCAcctttttgtttttttttccc	3'	5'	GCCCGTATAGCTCAGTGGTAGAGCGTCAGTCTTGTAAACTGAAGGtCCGTAGTTCGATCCTGCGTGTGGGCA	3'	A	72	cttgaaagaataatcaagta	a	cctttttgtttttttttccc	2	2	8	8
	A. thaliana	http://gtrnadb.ucsc.edu/genomes/eukaryota/Athal10/genes/tRNA-Thr-TGT-3-1.html	Thr	TGT	5'	taagaagaaacaaagcaaaaGCCCGTATAGCTCAGTGGTAGAGCGTCAGTCTTGTAAACTGAAGGtCCGTAGTTCTATCCTGCGTGTGGGCAccttttttttattaattttg	3'	5'	GCCCGTATAGCTCAGTGGTAGAGCGTCAGTCTTGTAAACTGAAGGtCCGTAGTTCTATCCTGCGTGTGGGCA	3'	A	72	taagaagaaacaaagcaaaa	a	ccttttttttattaattttg	2	2	2	2
	A. thaliana	http://gtrnadb.ucsc.edu/genomes/eukaryota/Athal10/genes/tRNA-Trp-CCA-4-1.html	Trp	CCA	5'	ttatcaattgtgataagaaaGCGCTCTTAGTTCAGTTcGGTAGAACGTGGGTCTCCAAAACCCAATGtCGTAGGTTCAAATCCTACAGAGCGTGattccgttgctcttgttagg	3'	5'	GCGCTCTTAGTTCAGTTcGGTAGAACGTGGGTCTCCAAAACCCAATGtCGTAGGTTCAAATCCTACAGAGCGTG	3'	G	74	ttatcaattgtgataagaaa	a	attccgttgctcttgttagg	>20	>20	>20	>20
	A. thaliana	http://gtrnadb.ucsc.edu/genomes/eukaryota/Athal10/genes/tRNA-Trp-CCA-1-3.html	Trp	CCA	5'	tagagagactattaattaccGGATCCGTGGCGCAATGGTAGCGCGTCTGACTCCAGATCAGAAGGtTGCGTGTTCGATTCACGTCGGGTTCAattccccgaacaaatccgga	3'	5'	GGATCCGTGGCGCAATGGTAGCGCGTCTGACTCCAGATCAGAAGGtTGCGTGTTCGATTCACGTCGGGTTCA	3'	A	72	tagagagactattaattacc	c	attccccgaacaaatccgga	>20	>20	>20	>20
	A. thaliana	http://gtrnadb.ucsc.edu/genomes/eukaryota/Athal10/genes/tRNA-Trp-CCA-1-4.html	Trp	CCA	5'	gtatagatgtaattacctgaGGATCCGTGGCGCAATGGTAGCGCGTCTGACTCCAGATCAGAAGGtTGCGTGTTCGATTCACGTCGGGTTCAaacccccgaactatatcctc	3'	5'	GGATCCGTGGCGCAATGGTAGCGCGTCTGACTCCAGATCAGAAGGtTGCGTGTTCGATTCACGTCGGGTTCA	3'	A	72	gtatagatgtaattacctga	a	aacccccgaactatatcctc	>20	>20	>20	>20
	A. thaliana	http://gtrnadb.ucsc.edu/genomes/eukaryota/Athal10/genes/tRNA-Trp-CCA-1-1.html	Trp	CCA	5'	ttggtgcttgtaatcacaagGGATCCGTGGCGCAATGGTAGCGCGTCTGACTCCAGATCAGAAGGtTGCGTGTTCGATTCACGTCGGGTTCAaacccccggtttaaacatga	3'	5'	GGATCCGTGGCGCAATGGTAGCGCGTCTGACTCCAGATCAGAAGGtTGCGTGTTCGATTCACGTCGGGTTCA	3'	A	72	ttggtgcttgtaatcacaag	g	aacccccggtttaaacatga	>20	>20	>20	>20
	A. thaliana	http://gtrnadb.ucsc.edu/genomes/eukaryota/Athal10/genes/tRNA-Trp-CCA-1-2.html	Trp	CCA	5'	gatgaactttatagtacaaaGGATCCGTGGCGCAATGGTAGCGCGTCTGACTCCAGATCAGAAGGtTGCGTGTTCGATTCACGTCGGGTTCAaatatcccgaatcttgatcc	3'	5'	GGATCCGTGGCGCAATGGTAGCGCGTCTGACTCCAGATCAGAAGGtTGCGTGTTCGATTCACGTCGGGTTCA	3'	A	72	gatgaactttatagtacaaa	a	aatatcccgaatcttgatcc	>20	>20	>20	>20
	A. thaliana	http://gtrnadb.ucsc.edu/genomes/eukaryota/Athal10/genes/tRNA-Trp-CCA-1-5.html	Trp	CCA	5'	tgagtaatcattgtatatccGGATCCGTGGCGCAATGGTAGCGCGTCTGACTCCAGATCAGAAGGtTGCGTGTTCGATTCACGTCGGGTTCAaatcccccgaactatatatt	3'	5'	GGATCCGTGGCGCAATGGTAGCGCGTCTGACTCCAGATCAGAAGGtTGCGTGTTCGATTCACGTCGGGTTCA	3'	A	72	tgagtaatcattgtatatcc	c	aatcccccgaactatatatt	>20	>20	>20	>20
	A. thaliana	http://gtrnadb.ucsc.edu/genomes/eukaryota/Athal10/genes/tRNA-Trp-CCA-1-6.html	Trp	CCA	5'	taaggttaagagtattatccGGATCCGTGGCGCAATGGTAGCGCGTCTGACTCCAGATCAGAAGGtTGCGTGTTCGATTCACGTCGGGTTCAaatcccccgaacaataaatt	3'	5'	GGATCCGTGGCGCAATGGTAGCGCGTCTGACTCCAGATCAGAAGGtTGCGTGTTCGATTCACGTCGGGTTCA	3'	A	72	taaggttaagagtattatcc	c	aatcccccgaacaataaatt	>20	>20	>20	>20
	A. thaliana	http://gtrnadb.ucsc.edu/genomes/eukaryota/Athal10/genes/tRNA-Trp-CCA-1-9.html	Trp	CCA	5'	atgaagccaacagtacaacaGGATCCGTGGCGCAATGGTAGCGCGTCTGACTCCAGATCAGAAGGtTGCGTGTTCGATTCACGTCGGGTTCAaataccccgaaaattagatc	3'	5'	GGATCCGTGGCGCAATGGTAGCGCGTCTGACTCCAGATCAGAAGGtTGCGTGTTCGATTCACGTCGGGTTCA	3'	A	72	atgaagccaacagtacaaca	a	aataccccgaaaattagatc	>20	>20	>20	>20
	A. thaliana	http://gtrnadb.ucsc.edu/genomes/eukaryota/Athal10/genes/tRNA-Trp-CCA-1-7.html	Trp	CCA	5'	aatgcaacataataacatccGGATCCGTGGCGCAATGGTAGCGCGTCTGACTCCAGATCAGAAGGtTGCGTGTTCGATTCACGTCGGGTTCAatcccccgaacaatttccgg	3'	5'	GGATCCGTGGCGCAATGGTAGCGCGTCTGACTCCAGATCAGAAGGtTGCGTGTTCGATTCACGTCGGGTTCA	3'	A	72	aatgcaacataataacatcc	c	atcccccgaacaatttccgg	>20	>20	>20	>20
	A. thaliana	http://gtrnadb.ucsc.edu/genomes/eukaryota/Athal10/genes/tRNA-Trp-CCA-1-8.html	Trp	CCA	5'	aatatacatgttacacatccGGATCCGTGGCGCAATGGTAGCGCGTCTGACTCCAGATCAGAAGGtTGCGTGTTCGATTCACGTCGGGTTCAatcccccgaactatacaccc	3'	5'	GGATCCGTGGCGCAATGGTAGCGCGTCTGACTCCAGATCAGAAGGtTGCGTGTTCGATTCACGTCGGGTTCA	3'	A	72	aatatacatgttacacatcc	c	atcccccgaactatacaccc	>20	>20	>20	>20
	A. thaliana	http://gtrnadb.ucsc.edu/genomes/eukaryota/Athal10/genes/tRNA-Trp-CCA-1-10.html	Trp	CCA	5'	aagtggaacatctaacatccGGATCCGTGGCGCAATGGTAGCGCGTCTGACTCCAGATCAGAAGGtTGCGTGTTCGATTCACGTCGGGTTCAatcccccgaactttattccg	3'	5'	GGATCCGTGGCGCAATGGTAGCGCGTCTGACTCCAGATCAGAAGGtTGCGTGTTCGATTCACGTCGGGTTCA	3'	A	72	aagtggaacatctaacatcc	c	atcccccgaactttattccg	>20	>20	>20	>20
	A. thaliana	http://gtrnadb.ucsc.edu/genomes/eukaryota/Athal10/genes/tRNA-Trp-CCA-1-11.html	Trp	CCA	5'	aagtggaacatataacatccGGATCCGTGGCGCAATGGTAGCGCGTCTGACTCCAGATCAGAAGGtTGCGTGTTCGATTCACGTCGGGTTCAattccccgaactttactccg	3'	5'	GGATCCGTGGCGCAATGGTAGCGCGTCTGACTCCAGATCAGAAGGtTGCGTGTTCGATTCACGTCGGGTTCA	3'	A	72	aagtggaacatataacatcc	c	attccccgaactttactccg	>20	>20	>20	>20
	A. thaliana	http://gtrnadb.ucsc.edu/genomes/eukaryota/Athal10/genes/tRNA-Trp-CCA-2-1.html	Trp	CCA	5'	aatgtaacagataagcaaggGGATTCGTGGCGCAATGGTAGCGCGTCTGACTCCAGATCAGAAGGtTGCGTGTTCGATTCACGTCGGGTTCAaaaaatcccgaaacattatt	3'	5'	GGATTCGTGGCGCAATGGTAGCGCGTCTGACTCCAGATCAGAAGGtTGCGTGTTCGATTCACGTCGGGTTCA	3'	A	72	aatgtaacagataagcaagg	g	aaaaatcccgaaacattatt	>20	>20	>20	>20
	A. thaliana	http://gtrnadb.ucsc.edu/genomes/eukaryota/Athal10/genes/tRNA-Trp-CCA-5-1.html	Trp	CCA	5'	aagtggaacatctaacatccGGATCCGTGGCGCAATGGTAGCGCGTCTGACTCCAGATCAGAAGGtTGCTTGTTCGATTCACGTCGGGTTCAatcccccgaactttactccg	3'	5'	GGATCCGTGGCGCAATGGTAGCGCGTCTGACTCCAGATCAGAAGGtTGCTTGTTCGATTCACGTCGGGTTCA	3'	A	72	aagtggaacatctaacatcc	c	atcccccgaactttactccg	>20	>20	>20	>20
	A. thaliana	http://gtrnadb.ucsc.edu/genomes/eukaryota/Athal10/genes/tRNA-Tyr-GTA-14-1.html	Tyr	GTA	5'	agttagaatagattcttcctGGGTCGATGCCCGAGCGGTtaATGGGGACGGACTGTAAATTCGTTGGCAATATGtCTaCGCTGGTTCAAATCCAGCTCGGCCCAataattagctgtctacataa	3'	5'	GGGTCGATGCCCGAGCGGTtaATGGGGACGGACTGTAAATTCGTTGGCAATATGtCTaCGCTGGTTCAAATCCAGCTCGGCCCA	3'	A	84	agttagaatagattcttcct	t	ataattagctgtctacataa	>20	>20	>20	>20
	A. thaliana	http://gtrnadb.ucsc.edu/genomes/eukaryota/Athal10/genes/tRNA-Tyr-GTA-12-1.html	Tyr	GTA	5'	gggggcctcggcccgggaagGGGAGAGTGGCCGAGTGGTcaAAAGCGGCAGACTGTAAATCTGTTGAAGTTTtTCTACGTAGGTTCGAATCCTGCCTCTCCCActtgttgtagttttagcttg	3'	5'	GGGAGAGTGGCCGAGTGGTcaAAAGCGGCAGACTGTAAATCTGTTGAAGTTTtTCTACGTAGGTTCGAATCCTGCCTCTCCCA	3'	A	83	gggggcctcggcccgggaag	g	cttgttgtagttttagcttg	10	>20	>20	>20
	A. thaliana	http://gtrnadb.ucsc.edu/genomes/eukaryota/Athal10/genes/tRNA-Tyr-GTA-19-1.html	Tyr	GTA	5'	aggcagaaggtaagagaaaaGGGAAAGGGGAGAGTGGTcaAAAGCGGCAGACTGTAAATCTGTTGAAGTTTtTCTACGTAGGTTCGAATCCTGCCTCTCCCActtgttgtagactgaagaga	3'	5'	GGGAAAGGGGAGAGTGGTcaAAAGCGGCAGACTGTAAATCTGTTGAAGTTTtTCTACGTAGGTTCGAATCCTGCCTCTCCCA	3'	A	82	aggcagaaggtaagagaaaa	a	cttgttgtagactgaagaga	>20	>20	>20	>20
	A. thaliana	http://gtrnadb.ucsc.edu/genomes/eukaryota/Athal10/genes/tRNA-Tyr-GTA-18-1.html	Tyr	GTA	5'	taagttgagaacaaagtggtTCACAGGTAGCTCAGATGGTtAGAGCAAAGGACTGTAAATCCTTGTGtTAGTGGTTCGAttccacAACCACTTCTATGCGttcctcggacgctaataacg	3'	5'	TCACAGGTAGCTCAGATGGTtAGAGCAAAGGACTGTAAATCCTTGTGtTAGTGGTTCGAttccacAACCACTTCTATGCG	3'	G	80	taagttgagaacaaagtggt	t	ttcctcggacgctaataacg	>20	>20	>20	>20
	A. thaliana	http://gtrnadb.ucsc.edu/genomes/eukaryota/Athal10/genes/tRNA-Tyr-GTA-16-1.html	Tyr	GTA	5'	aaaagaagagacttttggaaAAGTGGTTcAGCTCAGCTGGTtAGAGCAAAGGACTGTAAATCCTTGTGtCAGTGGTTCGAATCCACAACCACTTCtattctcggagctgaggtat	3'	5'	AAGTGGTTcAGCTCAGCTGGTtAGAGCAAAGGACTGTAAATCCTTGTGtCAGTGGTTCGAATCCACAACCACTTC	3'	C	75	aaaagaagagacttttggaa	a	tattctcggagctgaggtat	>20	>20	>20	>20
	A. thaliana	http://gtrnadb.ucsc.edu/genomes/eukaryota/Athal10/genes/tRNA-Tyr-GTA-16-2.html	Tyr	GTA	5'	aaaagaagagacttttggaaAAGTGGTTcAGCTCAGCTGGTtAGAGCAAAGGACTGTAAATCCTTGTGtCAGTGGTTCGAATCCACAACCACTTCtattctcggagctgaggtat	3'	5'	AAGTGGTTcAGCTCAGCTGGTtAGAGCAAAGGACTGTAAATCCTTGTGtCAGTGGTTCGAATCCACAACCACTTC	3'	C	75	aaaagaagagacttttggaa	a	tattctcggagctgaggtat	>20	>20	>20	>20
	A. thaliana	http://gtrnadb.ucsc.edu/genomes/eukaryota/Athal10/genes/tRNA-Tyr-GTA-7-1.html	Tyr	GTA	5'	aacttaatattaatatcaaaCCGACCTTAGCTCAGTTGGTAGAGCGGAAGACTGTAAtgggtaattccaaagaaATCTTTAGGtCGCTGGTTCGATTCCGGCAGGTTGAAtatttttaacattttatttc	3'	5'	CCGACCTTAGCTCAGTTGGTAGAGCGGAAGACTGTAAATCTTTAGGtCGCTGGTTCGATTCCGGCAGGTTGAA	3'	A	73	aacttaatattaatatcaaa	a	tatttttaacattttatttc	2	2	>20	>20
	A. thaliana	http://gtrnadb.ucsc.edu/genomes/eukaryota/Athal10/genes/tRNA-Tyr-GTA-2-3.html	Tyr	GTA	5'	gtgttgaatcatatcatcatCCGACCTTAGCTCAGTTGGTAGAGCGGAAGACTGTAGttgtttaaaacagataATCTTTAGGtCGCTGGTTCGATTCCGGCAGGTCGGAtcttctttttcctatttttg	3'	5'	CCGACCTTAGCTCAGTTGGTAGAGCGGAAGACTGTAGATCTTTAGGtCGCTGGTTCGATTCCGGCAGGTCGGA	3'	A	73	gtgttgaatcatatcatcat	t	tcttctttttcctatttttg	5	5	>20	>20
	A. thaliana	http://gtrnadb.ucsc.edu/genomes/eukaryota/Athal10/genes/tRNA-Tyr-GTA-2-14.html	Tyr	GTA	5'	aagttgattagattgtaaatCCGACCTTAGCTCAGTTGGTAGAGCGGAAGACTGTAGttgtttgcaacagaaaATCTTTAGGtCGCTGGTTCGATTCCGGCAGGTCGGAtatttttatcctaattctaa	3'	5'	CCGACCTTAGCTCAGTTGGTAGAGCGGAAGACTGTAGATCTTTAGGtCGCTGGTTCGATTCCGGCAGGTCGGA	3'	A	73	aagttgattagattgtaaat	t	tatttttatcctaattctaa	2	2	>20	>20
	A. thaliana	http://gtrnadb.ucsc.edu/genomes/eukaryota/Athal10/genes/tRNA-Tyr-GTA-2-2.html	Tyr	GTA	5'	aatgtcacgttattgcaataCCGACCTTAGCTCAGTTGGTAGAGCGGAAGACTGTAGATCTTTAGGtCGCTGGTTCGATTCCGGCAGGTCGGAtcttttttatttattaaatt	3'	5'	CCGACCTTAGCTCAGTTGGTAGAGCGGAAGACTGTAGATCTTTAGGtCGCTGGTTCGATTCCGGCAGGTCGGA	3'	A	73	aatgtcacgttattgcaata	a	tcttttttatttattaaatt	2	2	2	>20
	A. thaliana	http://gtrnadb.ucsc.edu/genomes/eukaryota/Athal10/genes/tRNA-Tyr-GTA-2-8.html	Tyr	GTA	5'	aagcgaatgtattgcagcatCCGACCTTAGCTCAGTTGGTAGAGCGGAAGACTGTAGATCTTTAGGtCGCTGGTTCGATTCCGGCAGGTCGGAttttttgttttttgtgggat	3'	5'	CCGACCTTAGCTCAGTTGGTAGAGCGGAAGACTGTAGATCTTTAGGtCGCTGGTTCGATTCCGGCAGGTCGGA	3'	A	73	aagcgaatgtattgcagcat	t	ttttttgttttttgtgggat	0	0	0	>20
	A. thaliana	http://gtrnadb.ucsc.edu/genomes/eukaryota/Athal10/genes/tRNA-Tyr-GTA-2-10.html	Tyr	GTA	5'	ctagcagaagtaaacaacatCCGACCTTAGCTCAGTTGGTAGAGCGGAAGACTGTAGATCTTTAGGtCGCTGGTTCGATTCCGGCAGGTCGGAttttttcttttgtttaatta	3'	5'	CCGACCTTAGCTCAGTTGGTAGAGCGGAAGACTGTAGATCTTTAGGtCGCTGGTTCGATTCCGGCAGGTCGGA	3'	A	73	ctagcagaagtaaacaacat	t	ttttttcttttgtttaatta	0	0	0	>20
	A. thaliana	http://gtrnadb.ucsc.edu/genomes/eukaryota/Athal10/genes/tRNA-Tyr-GTA-2-13.html	Tyr	GTA	5'	tttgtattagtaatcaataaCCGACCTTAGCTCAGTTGGTAGAGCGGAAGACTGTAGATCTTTAGGtCGCTGGTTCGATTCCGGCAGGTCGGAtttttttcacaaaaacgctt	3'	5'	CCGACCTTAGCTCAGTTGGTAGAGCGGAAGACTGTAGATCTTTAGGtCGCTGGTTCGATTCCGGCAGGTCGGA	3'	A	73	tttgtattagtaatcaataa	a	tttttttcacaaaaacgctt	0	0	0	0
	A. thaliana	http://gtrnadb.ucsc.edu/genomes/eukaryota/Athal10/genes/tRNA-Tyr-GTA-3-1.html	Tyr	GTA	5'	tgcatgaaatagaatacaatCCGACCTTAGCTCAGTTGGTAGAGCGGAGGACTGTAGATCCTTAGGtCACTGGTTCGAATCCGGTAGGTCGGAatttgctcccacatgagagc	3'	5'	CCGACCTTAGCTCAGTTGGTAGAGCGGAGGACTGTAGATCCTTAGGtCACTGGTTCGAATCCGGTAGGTCGGA	3'	A	73	tgcatgaaatagaatacaat	t	atttgctcccacatgagagc	>20	>20	>20	>20
	A. thaliana	http://gtrnadb.ucsc.edu/genomes/eukaryota/Athal10/genes/tRNA-Tyr-GTA-3-2.html	Tyr	GTA	5'	tgcatgaaatagaatacaatCCGACCTTAGCTCAGTTGGTAGAGCGGAGGACTGTAGATCCTTAGGtCACTGGTTCGAATCCGGTAGGTCGGAatttgctcccacatgagagc	3'	5'	CCGACCTTAGCTCAGTTGGTAGAGCGGAGGACTGTAGATCCTTAGGtCACTGGTTCGAATCCGGTAGGTCGGA	3'	A	73	tgcatgaaatagaatacaat	t	atttgctcccacatgagagc	>20	>20	>20	>20
	A. thaliana	http://gtrnadb.ucsc.edu/genomes/eukaryota/Athal10/genes/tRNA-Tyr-GTA-3-3.html	Tyr	GTA	5'	tgcatgaaatagaatacaatCCGACCTTAGCTCAGTTGGTAGAGCGGAGGACTGTAGATCCTTAGGtCACTGGTTCGAATCCGGTAGGTCGGAatttgctcccacatgagagc	3'	5'	CCGACCTTAGCTCAGTTGGTAGAGCGGAGGACTGTAGATCCTTAGGtCACTGGTTCGAATCCGGTAGGTCGGA	3'	A	73	tgcatgaaatagaatacaat	t	atttgctcccacatgagagc	>20	>20	>20	>20
	A. thaliana	http://gtrnadb.ucsc.edu/genomes/eukaryota/Athal10/genes/tRNA-Tyr-GTA-3-4.html	Tyr	GTA	5'	tgcatgaaatagaatacaatCCGACCTTAGCTCAGTTGGTAGAGCGGAGGACTGTAGATCCTTAGGtCACTGGTTCGAATCCGGTAGGTCGGAatttgctcccacatgagagc	3'	5'	CCGACCTTAGCTCAGTTGGTAGAGCGGAGGACTGTAGATCCTTAGGtCACTGGTTCGAATCCGGTAGGTCGGA	3'	A	73	tgcatgaaatagaatacaat	t	atttgctcccacatgagagc	>20	>20	>20	>20
	A. thaliana	http://gtrnadb.ucsc.edu/genomes/eukaryota/Athal10/genes/tRNA-Tyr-GTA-3-5.html	Tyr	GTA	5'	taaagtgttataatacaaaaCCGACCTTAGCTCAGTTGGTAGAGCGGAGGACTGTAGATCCTTAGGtCACTGGTTCGAATCCGGTAGGTCGGAtcataaaagtttaaagtttt	3'	5'	CCGACCTTAGCTCAGTTGGTAGAGCGGAGGACTGTAGATCCTTAGGtCACTGGTTCGAATCCGGTAGGTCGGA	3'	A	73	taaagtgttataatacaaaa	a	tcataaaagtttaaagtttt	16	>20	>20	>20
	A. thaliana	http://gtrnadb.ucsc.edu/genomes/eukaryota/Athal10/genes/tRNA-Tyr-GTA-3-6.html	Tyr	GTA	5'	tgcatgaaatagaatacaatCCGACCTTAGCTCAGTTGGTAGAGCGGAGGACTGTAGATCCTTAGGtCACTGGTTCGAATCCGGTAGGTCGGAatttgctcccacaggagagc	3'	5'	CCGACCTTAGCTCAGTTGGTAGAGCGGAGGACTGTAGATCCTTAGGtCACTGGTTCGAATCCGGTAGGTCGGA	3'	A	73	tgcatgaaatagaatacaat	t	atttgctcccacaggagagc	>20	>20	>20	>20
	A. thaliana	http://gtrnadb.ucsc.edu/genomes/eukaryota/Athal10/genes/tRNA-Tyr-GTA-3-7.html	Tyr	GTA	5'	tgcatgaaatagaatacaatCCGACCTTAGCTCAGTTGGTAGAGCGGAGGACTGTAGATCCTTAGGtCACTGGTTCGAATCCGGTAGGTCGGAatttgctcccacatgagagc	3'	5'	CCGACCTTAGCTCAGTTGGTAGAGCGGAGGACTGTAGATCCTTAGGtCACTGGTTCGAATCCGGTAGGTCGGA	3'	A	73	tgcatgaaatagaatacaat	t	atttgctcccacatgagagc	>20	>20	>20	>20
	A. thaliana	http://gtrnadb.ucsc.edu/genomes/eukaryota/Athal10/genes/tRNA-Tyr-GTA-3-8.html	Tyr	GTA	5'	taaagtgttataatacaaaaCCGACCTTAGCTCAGTTGGTAGAGCGGAGGACTGTAGATCCTTAGGtCACTGGTTCGAATCCGGTAGGTCGGAtcataaaagtttaaagtttt	3'	5'	CCGACCTTAGCTCAGTTGGTAGAGCGGAGGACTGTAGATCCTTAGGtCACTGGTTCGAATCCGGTAGGTCGGA	3'	A	73	taaagtgttataatacaaaa	a	tcataaaagtttaaagtttt	16	>20	>20	>20
	A. thaliana	http://gtrnadb.ucsc.edu/genomes/eukaryota/Athal10/genes/tRNA-Tyr-GTA-3-9.html	Tyr	GTA	5'	tgcatgaaatagaatacaatCCGACCTTAGCTCAGTTGGTAGAGCGGAGGACTGTAGATCCTTAGGtCACTGGTTCGAATCCGGTAGGTCGGAatttgctcccacaggagagc	3'	5'	CCGACCTTAGCTCAGTTGGTAGAGCGGAGGACTGTAGATCCTTAGGtCACTGGTTCGAATCCGGTAGGTCGGA	3'	A	73	tgcatgaaatagaatacaat	t	atttgctcccacaggagagc	>20	>20	>20	>20
	A. thaliana	http://gtrnadb.ucsc.edu/genomes/eukaryota/Athal10/genes/tRNA-Tyr-GTA-3-10.html	Tyr	GTA	5'	taaagtgttataatacaaaaCCGACCTTAGCTCAGTTGGTAGAGCGGAGGACTGTAGATCCTTAGGtCACTGGTTCGAATCCGGTAGGTCGGAtcattaaaattgaaagtttt	3'	5'	CCGACCTTAGCTCAGTTGGTAGAGCGGAGGACTGTAGATCCTTAGGtCACTGGTTCGAATCCGGTAGGTCGGA	3'	A	73	taaagtgttataatacaaaa	a	tcattaaaattgaaagtttt	16	>20	>20	>20
	A. thaliana	http://gtrnadb.ucsc.edu/genomes/eukaryota/Athal10/genes/tRNA-Tyr-GTA-3-11.html	Tyr	GTA	5'	tgcatgaaatagaatacaatCCGACCTTAGCTCAGTTGGTAGAGCGGAGGACTGTAGATCCTTAGGtCACTGGTTCGAATCCGGTAGGTCGGAatttgctcccacatgagagc	3'	5'	CCGACCTTAGCTCAGTTGGTAGAGCGGAGGACTGTAGATCCTTAGGtCACTGGTTCGAATCCGGTAGGTCGGA	3'	A	73	tgcatgaaatagaatacaat	t	atttgctcccacatgagagc	>20	>20	>20	>20
	A. thaliana	http://gtrnadb.ucsc.edu/genomes/eukaryota/Athal10/genes/tRNA-Tyr-GTA-3-12.html	Tyr	GTA	5'	taaagtgttataatacaaaaCCGACCTTAGCTCAGTTGGTAGAGCGGAGGACTGTAGttgacgcagataATCCTTAGGtCACTGGTTCGAATCCGGTAGGTCGGAtcattaaaattgaaagtttt	3'	5'	CCGACCTTAGCTCAGTTGGTAGAGCGGAGGACTGTAGATCCTTAGGtCACTGGTTCGAATCCGGTAGGTCGGA	3'	A	73	taaagtgttataatacaaaa	a	tcattaaaattgaaagtttt	16	>20	>20	>20
	A. thaliana	http://gtrnadb.ucsc.edu/genomes/eukaryota/Athal10/genes/tRNA-Tyr-GTA-3-13.html	Tyr	GTA	5'	taaagtgttataatacaaaaCCGACCTTAGCTCAGTTGGTAGAGCGGAGGACTGTAGttgacgcagataATCCTTAGGtCACTGGTTCGAATCCGGTAGGTCGGAtcattaaaattgaaagtttt	3'	5'	CCGACCTTAGCTCAGTTGGTAGAGCGGAGGACTGTAGATCCTTAGGtCACTGGTTCGAATCCGGTAGGTCGGA	3'	A	73	taaagtgttataatacaaaa	a	tcattaaaattgaaagtttt	16	>20	>20	>20
	A. thaliana	http://gtrnadb.ucsc.edu/genomes/eukaryota/Athal10/genes/tRNA-Tyr-GTA-3-14.html	Tyr	GTA	5'	tgcatgaaatagaatacaatCCGACCTTAGCTCAGTTGGTAGAGCGGAGGACTGTAGtagacgcagattATCCTTAGGtCACTGGTTCGAATCCGGTAGGTCGGAatttgctcccacatgagagc	3'	5'	CCGACCTTAGCTCAGTTGGTAGAGCGGAGGACTGTAGATCCTTAGGtCACTGGTTCGAATCCGGTAGGTCGGA	3'	A	73	tgcatgaaatagaatacaat	t	atttgctcccacatgagagc	>20	>20	>20	>20
	A. thaliana	http://gtrnadb.ucsc.edu/genomes/eukaryota/Athal10/genes/tRNA-Tyr-GTA-3-15.html	Tyr	GTA	5'	taaagtgttataatacaaaaCCGACCTTAGCTCAGTTGGTAGAGCGGAGGACTGTAGttgacgcagataATCCTTAGGtCACTGGTTCGAATCCGGTAGGTCGGAtcattaaaattgaaattttt	3'	5'	CCGACCTTAGCTCAGTTGGTAGAGCGGAGGACTGTAGATCCTTAGGtCACTGGTTCGAATCCGGTAGGTCGGA	3'	A	73	taaagtgttataatacaaaa	a	tcattaaaattgaaattttt	15	15	>20	>20
	A. thaliana	http://gtrnadb.ucsc.edu/genomes/eukaryota/Athal10/genes/tRNA-Tyr-GTA-3-16.html	Tyr	GTA	5'	tgcatgaaatagaatacaatCCGACCTTAGCTCAGTTGGTAGAGCGGAGGACTGTAGtagacgcagattATCCTTAGGtCACTGGTTCGAATCCGGTAGGTCGGAatttgctcccacatgagagc	3'	5'	CCGACCTTAGCTCAGTTGGTAGAGCGGAGGACTGTAGATCCTTAGGtCACTGGTTCGAATCCGGTAGGTCGGA	3'	A	73	tgcatgaaatagaatacaat	t	atttgctcccacatgagagc	>20	>20	>20	>20
	A. thaliana	http://gtrnadb.ucsc.edu/genomes/eukaryota/Athal10/genes/tRNA-Tyr-GTA-3-17.html	Tyr	GTA	5'	taaagtgttataatacaaaaCCGACCTTAGCTCAGTTGGTAGAGCGGAGGACTGTAGttgacgcagataATCCTTAGGtCACTGGTTCGAATCCGGTAGGTCGGAtcattaaaattgaaattttt	3'	5'	CCGACCTTAGCTCAGTTGGTAGAGCGGAGGACTGTAGATCCTTAGGtCACTGGTTCGAATCCGGTAGGTCGGA	3'	A	73	taaagtgttataatacaaaa	a	tcattaaaattgaaattttt	15	15	>20	>20
	A. thaliana	http://gtrnadb.ucsc.edu/genomes/eukaryota/Athal10/genes/tRNA-Tyr-GTA-3-18.html	Tyr	GTA	5'	tgcatgaaatagaatacaatCCGACCTTAGCTCAGTTGGTAGAGCGGAGGACTGTAGtagacgcagattATCCTTAGGtCACTGGTTCGAATCCGGTAGGTCGGAatttgctcccacatgagagc	3'	5'	CCGACCTTAGCTCAGTTGGTAGAGCGGAGGACTGTAGATCCTTAGGtCACTGGTTCGAATCCGGTAGGTCGGA	3'	A	73	tgcatgaaatagaatacaat	t	atttgctcccacatgagagc	>20	>20	>20	>20
	A. thaliana	http://gtrnadb.ucsc.edu/genomes/eukaryota/Athal10/genes/tRNA-Tyr-GTA-3-19.html	Tyr	GTA	5'	taaagtgttataatacaaaaCCGACCTTAGCTCAGTTGGTAGAGCGGAGGACTGTAGttgacgcagataATCCTTAGGtCACTGGTTCGAATCCGGTAGGTCGGAtcattaaaattgaaattttt	3'	5'	CCGACCTTAGCTCAGTTGGTAGAGCGGAGGACTGTAGATCCTTAGGtCACTGGTTCGAATCCGGTAGGTCGGA	3'	A	73	taaagtgttataatacaaaa	a	tcattaaaattgaaattttt	15	15	>20	>20
	A. thaliana	http://gtrnadb.ucsc.edu/genomes/eukaryota/Athal10/genes/tRNA-Tyr-GTA-3-20.html	Tyr	GTA	5'	tgcatgaaatagaatacaatCCGACCTTAGCTCAGTTGGTAGAGCGGAGGACTGTAGtagacgcagattATCCTTAGGtCACTGGTTCGAATCCGGTAGGTCGGAatttgctcccacatgagagc	3'	5'	CCGACCTTAGCTCAGTTGGTAGAGCGGAGGACTGTAGATCCTTAGGtCACTGGTTCGAATCCGGTAGGTCGGA	3'	A	73	tgcatgaaatagaatacaat	t	atttgctcccacatgagagc	>20	>20	>20	>20
	A. thaliana	http://gtrnadb.ucsc.edu/genomes/eukaryota/Athal10/genes/tRNA-Tyr-GTA-3-21.html	Tyr	GTA	5'	ataaagtgttataatacaaaCCGACCTTAGCTCAGTTGGTAGAGCGGAGGACTGTAGttgacgcagataATCCTTAGGtCACTGGTTCGAATCCGGTAGGTCGGAtcattaaaattgaaagtttt	3'	5'	CCGACCTTAGCTCAGTTGGTAGAGCGGAGGACTGTAGATCCTTAGGtCACTGGTTCGAATCCGGTAGGTCGGA	3'	A	73	ataaagtgttataatacaaa	a	tcattaaaattgaaagtttt	16	>20	>20	>20
	A. thaliana	http://gtrnadb.ucsc.edu/genomes/eukaryota/Athal10/genes/tRNA-Tyr-GTA-3-22.html	Tyr	GTA	5'	tgcatgaaatagaatacaatCCGACCTTAGCTCAGTTGGTAGAGCGGAGGACTGTAGtagacgcagattATCCTTAGGtCACTGGTTCGAATCCGGTAGGTCGGAatttgctcccacatgagagc	3'	5'	CCGACCTTAGCTCAGTTGGTAGAGCGGAGGACTGTAGATCCTTAGGtCACTGGTTCGAATCCGGTAGGTCGGA	3'	A	73	tgcatgaaatagaatacaat	t	atttgctcccacatgagagc	>20	>20	>20	>20
	A. thaliana	http://gtrnadb.ucsc.edu/genomes/eukaryota/Athal10/genes/tRNA-Tyr-GTA-3-23.html	Tyr	GTA	5'	tgcatgaaatataatacaatCCGACCTTAGCTCAGTTGGTAGAGCGGAGGACTGTAGtagacgcagattATCCTTAGGtCACTGGTTCGAATCCGGTAGGTCGGAatttgctcccacatgagagc	3'	5'	CCGACCTTAGCTCAGTTGGTAGAGCGGAGGACTGTAGATCCTTAGGtCACTGGTTCGAATCCGGTAGGTCGGA	3'	A	73	tgcatgaaatataatacaat	t	atttgctcccacatgagagc	>20	>20	>20	>20
	A. thaliana	http://gtrnadb.ucsc.edu/genomes/eukaryota/Athal10/genes/tRNA-Tyr-GTA-3-24.html	Tyr	GTA	5'	tgcatgaaatataatacaatCCGACCTTAGCTCAGTTGGTAGAGCGGAGGACTGTAGtagacgcagattATCCTTAGGtCACTGGTTCGAATCCGGTAGGTCGGAatttgctcccacatgagagc	3'	5'	CCGACCTTAGCTCAGTTGGTAGAGCGGAGGACTGTAGATCCTTAGGtCACTGGTTCGAATCCGGTAGGTCGGA	3'	A	73	tgcatgaaatataatacaat	t	atttgctcccacatgagagc	>20	>20	>20	>20
	A. thaliana	http://gtrnadb.ucsc.edu/genomes/eukaryota/Athal10/genes/tRNA-Tyr-GTA-3-25.html	Tyr	GTA	5'	tgcatgaaatagaatacaatCCGACCTTAGCTCAGTTGGTAGAGCGGAGGACTGTAGtagacgcagattATCCTTAGGtCACTGGTTCGAATCCGGTAGGTCGGAatttgctcccacatgagagc	3'	5'	CCGACCTTAGCTCAGTTGGTAGAGCGGAGGACTGTAGATCCTTAGGtCACTGGTTCGAATCCGGTAGGTCGGA	3'	A	73	tgcatgaaatagaatacaat	t	atttgctcccacatgagagc	>20	>20	>20	>20
	A. thaliana	http://gtrnadb.ucsc.edu/genomes/eukaryota/Athal10/genes/tRNA-Tyr-GTA-3-26.html	Tyr	GTA	5'	tgcatgaaatagaatacaatCCGACCTTAGCTCAGTTGGTAGAGCGGAGGACTGTAGtagacgcagattATCCTTAGGtCACTGGTTCGAATCCGGTAGGTCGGAatttgctcccacatgagagc	3'	5'	CCGACCTTAGCTCAGTTGGTAGAGCGGAGGACTGTAGATCCTTAGGtCACTGGTTCGAATCCGGTAGGTCGGA	3'	A	73	tgcatgaaatagaatacaat	t	atttgctcccacatgagagc	>20	>20	>20	>20
	A. thaliana	http://gtrnadb.ucsc.edu/genomes/eukaryota/Athal10/genes/tRNA-Tyr-GTA-3-27.html	Tyr	GTA	5'	taaagtgttataatacaaaaCCGACCTTAGCTCAGTTGGTAGAGCGGAGGACTGTAGttgaagcagataATCCTTAGGtCACTGGTTCGAATCCGGTAGGTCGGAtcattaaaattgaaagtttt	3'	5'	CCGACCTTAGCTCAGTTGGTAGAGCGGAGGACTGTAGATCCTTAGGtCACTGGTTCGAATCCGGTAGGTCGGA	3'	A	73	taaagtgttataatacaaaa	a	tcattaaaattgaaagtttt	16	>20	>20	>20
	A. thaliana	http://gtrnadb.ucsc.edu/genomes/eukaryota/Athal10/genes/tRNA-Tyr-GTA-3-28.html	Tyr	GTA	5'	tgcatgaaatagaatacaatCCGACCTTAGCTCAGTTGGTAGAGCGGAGGACTGTAGtagacgcagattATCCTTAGGtCACTGGTTCGAATCCGGTAGGTCGGAatttgctcccacatgagagc	3'	5'	CCGACCTTAGCTCAGTTGGTAGAGCGGAGGACTGTAGATCCTTAGGtCACTGGTTCGAATCCGGTAGGTCGGA	3'	A	73	tgcatgaaatagaatacaat	t	atttgctcccacatgagagc	>20	>20	>20	>20
	A. thaliana	http://gtrnadb.ucsc.edu/genomes/eukaryota/Athal10/genes/tRNA-Tyr-GTA-3-29.html	Tyr	GTA	5'	tgcatgaaatagaatacaatCCGACCTTAGCTCAGTTGGTAGAGCGGAGGACTGTAGtagacgcagattATCCTTAGGtCACTGGTTCGAATCCGGTAGGTCGGAatttgctcccacacgagatc	3'	5'	CCGACCTTAGCTCAGTTGGTAGAGCGGAGGACTGTAGATCCTTAGGtCACTGGTTCGAATCCGGTAGGTCGGA	3'	A	73	tgcatgaaatagaatacaat	t	atttgctcccacacgagatc	>20	>20	>20	>20
	A. thaliana	http://gtrnadb.ucsc.edu/genomes/eukaryota/Athal10/genes/tRNA-Tyr-GTA-3-30.html	Tyr	GTA	5'	taaagtgttataatacaaaaCCGACCTTAGCTCAGTTGGTAGAGCGGAGGACTGTAGttgaagcagataATCCTTAGGtCACTGGTTCGAATCCGGTAGGTCGGAtcattaaaattgaaagtttt	3'	5'	CCGACCTTAGCTCAGTTGGTAGAGCGGAGGACTGTAGATCCTTAGGtCACTGGTTCGAATCCGGTAGGTCGGA	3'	A	73	taaagtgttataatacaaaa	a	tcattaaaattgaaagtttt	16	>20	>20	>20
	A. thaliana	http://gtrnadb.ucsc.edu/genomes/eukaryota/Athal10/genes/tRNA-Tyr-GTA-3-31.html	Tyr	GTA	5'	tgcatgaaatagaatacaatCCGACCTTAGCTCAGTTGGTAGAGCGGAGGACTGTAGtagacgcagattATCCTTAGGtCACTGGTTCGAATCCGGTAGGTCGGAatttgctcccacatgagagc	3'	5'	CCGACCTTAGCTCAGTTGGTAGAGCGGAGGACTGTAGATCCTTAGGtCACTGGTTCGAATCCGGTAGGTCGGA	3'	A	73	tgcatgaaatagaatacaat	t	atttgctcccacatgagagc	>20	>20	>20	>20
	A. thaliana	http://gtrnadb.ucsc.edu/genomes/eukaryota/Athal10/genes/tRNA-Tyr-GTA-3-32.html	Tyr	GTA	5'	tgcatgaaatagaatacaatCCGACCTTAGCTCAGTTGGTAGAGCGGAGGACTGTAGtagacgcagattATCCTTAGGtCACTGGTTCGAATCCGGTAGGTCGGAatttgctcccacacgagatc	3'	5'	CCGACCTTAGCTCAGTTGGTAGAGCGGAGGACTGTAGATCCTTAGGtCACTGGTTCGAATCCGGTAGGTCGGA	3'	A	73	tgcatgaaatagaatacaat	t	atttgctcccacacgagatc	>20	>20	>20	>20
	A. thaliana	http://gtrnadb.ucsc.edu/genomes/eukaryota/Athal10/genes/tRNA-Tyr-GTA-2-1.html	Tyr	GTA	5'	ttctgaaatattaagcacaaCCGACCTTAGCTCAGTTGGTAGAGCGGAAGACTGTAGtgtttgcagacaATCTTTAGGtCGCTGGTTCGATTCCGGCAGGTCGGAtttttaatgttttggtggtt	3'	5'	CCGACCTTAGCTCAGTTGGTAGAGCGGAAGACTGTAGATCTTTAGGtCGCTGGTTCGATTCCGGCAGGTCGGA	3'	A	73	ttctgaaatattaagcacaa	a	tttttaatgttttggtggtt	0	0	>20	>20
	A. thaliana	http://gtrnadb.ucsc.edu/genomes/eukaryota/Athal10/genes/tRNA-Tyr-GTA-2-7.html	Tyr	GTA	5'	tgtcttgaggattaatgtaaCCGACCTTAGCTCAGTTGGTAGAGCGGAAGACTGTAGgcgttgcagataATCTTTAGGtCGCTGGTTCGATTCCGGCAGGTCGGAttttttttttttcttttttt	3'	5'	CCGACCTTAGCTCAGTTGGTAGAGCGGAAGACTGTAGATCTTTAGGtCGCTGGTTCGATTCCGGCAGGTCGGA	3'	A	73	tgtcttgaggattaatgtaa	a	ttttttttttttcttttttt	0	0	0	0
	A. thaliana	http://gtrnadb.ucsc.edu/genomes/eukaryota/Athal10/genes/tRNA-Tyr-GTA-1-1.html	Tyr	GTA	5'	tttttaattgcaattaacaaCCGACCTTAGCTCAGTTGGTAGAGCGGAAGACTGTAAATCTTTAGGtCGCTGGTTCGATTCCGGCAGGTCGGAtttttttctttgatcttata	3'	5'	CCGACCTTAGCTCAGTTGGTAGAGCGGAAGACTGTAAATCTTTAGGtCGCTGGTTCGATTCCGGCAGGTCGGA	3'	A	73	tttttaattgcaattaacaa	a	tttttttctttgatcttata	0	0	0	0
	A. thaliana	http://gtrnadb.ucsc.edu/genomes/eukaryota/Athal10/genes/tRNA-Tyr-GTA-4-1.html	Tyr	GTA	5'	taaagtgttataatacaaaaCCGACCTTAGCTCAGTTGGTAGAGCGGAGGACTGTAGATCCTTAGGtCATTGGTTCGAATCCGGTAGGTCGGAtcataaaagtttaaagattt	3'	5'	CCGACCTTAGCTCAGTTGGTAGAGCGGAGGACTGTAGATCCTTAGGtCATTGGTTCGAATCCGGTAGGTCGGA	3'	A	73	taaagtgttataatacaaaa	a	tcataaaagtttaaagattt	>20	>20	>20	>20
	A. thaliana	http://gtrnadb.ucsc.edu/genomes/eukaryota/Athal10/genes/tRNA-Tyr-GTA-4-2.html	Tyr	GTA	5'	taaagtgttataatacaaaaCCGACCTTAGCTCAGTTGGTAGAGCGGAGGACTGTAGATCCTTAGGtCATTGGTTCGAATCCGGTAGGTCGGAtcataaaagtttaaagattt	3'	5'	CCGACCTTAGCTCAGTTGGTAGAGCGGAGGACTGTAGATCCTTAGGtCATTGGTTCGAATCCGGTAGGTCGGA	3'	A	73	taaagtgttataatacaaaa	a	tcataaaagtttaaagattt	>20	>20	>20	>20
	A. thaliana	http://gtrnadb.ucsc.edu/genomes/eukaryota/Athal10/genes/tRNA-Tyr-GTA-4-3.html	Tyr	GTA	5'	taaagtgttataatacaaaaCCGACCTTAGCTCAGTTGGTAGAGCGGAGGACTGTAGATCCTTAGGtCATTGGTTCGAATCCGGTAGGTCGGAtcataaaagtttaaagattt	3'	5'	CCGACCTTAGCTCAGTTGGTAGAGCGGAGGACTGTAGATCCTTAGGtCATTGGTTCGAATCCGGTAGGTCGGA	3'	A	73	taaagtgttataatacaaaa	a	tcataaaagtttaaagattt	>20	>20	>20	>20
	A. thaliana	http://gtrnadb.ucsc.edu/genomes/eukaryota/Athal10/genes/tRNA-Tyr-GTA-4-4.html	Tyr	GTA	5'	taaagtgttataatacaaaaCCGACCTTAGCTCAGTTGGTAGAGCGGAGGACTGTAGATCCTTAGGtCATTGGTTCGAATCCGGTAGGTCGGAtcataaaagtttaaagattt	3'	5'	CCGACCTTAGCTCAGTTGGTAGAGCGGAGGACTGTAGATCCTTAGGtCATTGGTTCGAATCCGGTAGGTCGGA	3'	A	73	taaagtgttataatacaaaa	a	tcataaaagtttaaagattt	>20	>20	>20	>20
	A. thaliana	http://gtrnadb.ucsc.edu/genomes/eukaryota/Athal10/genes/tRNA-Tyr-GTA-4-5.html	Tyr	GTA	5'	taaagtgttataatacaaaaCCGACCTTAGCTCAGTTGGTAGAGCGGAGGACTGTAGATCCTTAGGtCATTGGTTCGAATCCGGTAGGTCGGAtcataaaagtttaaagattt	3'	5'	CCGACCTTAGCTCAGTTGGTAGAGCGGAGGACTGTAGATCCTTAGGtCATTGGTTCGAATCCGGTAGGTCGGA	3'	A	73	taaagtgttataatacaaaa	a	tcataaaagtttaaagattt	>20	>20	>20	>20
	A. thaliana	http://gtrnadb.ucsc.edu/genomes/eukaryota/Athal10/genes/tRNA-Tyr-GTA-5-1.html	Tyr	GTA	5'	taaagtgttataatacaaaaCCGACCTTAGCTCAGTTGGTAGAGCGGAGGACTGTAGATCCTTAGGtCACTGGTTCGAATTCGGTAGGTCGGAtcattaaaattgaaagttgt	3'	5'	CCGACCTTAGCTCAGTTGGTAGAGCGGAGGACTGTAGATCCTTAGGtCACTGGTTCGAATTCGGTAGGTCGGA	3'	A	73	taaagtgttataatacaaaa	a	tcattaaaattgaaagttgt	>20	>20	>20	>20
	A. thaliana	http://gtrnadb.ucsc.edu/genomes/eukaryota/Athal10/genes/tRNA-Tyr-GTA-5-2.html	Tyr	GTA	5'	taaagtgttataatacaaaaCCGACCTTAGCTCAGTTGGTAGAGCGGAGGACTGTAGATCCTTAGGtCACTGGTTCGAATTCGGTAGGTCGGAtcattaaaattgaaagttgt	3'	5'	CCGACCTTAGCTCAGTTGGTAGAGCGGAGGACTGTAGATCCTTAGGtCACTGGTTCGAATTCGGTAGGTCGGA	3'	A	73	taaagtgttataatacaaaa	a	tcattaaaattgaaagttgt	>20	>20	>20	>20
	A. thaliana	http://gtrnadb.ucsc.edu/genomes/eukaryota/Athal10/genes/tRNA-Tyr-GTA-8-1.html	Tyr	GTA	5'	tgcatgaaatagaatacaatCCGACTTTAGCTCAGTTGGTAGAGCGGAGGACAGTAGATCCTTAGGtCACTGGTTCGAATCCGGTAGGTCGGAatttgctcccacatgagagc	3'	5'	CCGACTTTAGCTCAGTTGGTAGAGCGGAGGACAGTAGATCCTTAGGtCACTGGTTCGAATCCGGTAGGTCGGA	3'	A	73	tgcatgaaatagaatacaat	t	atttgctcccacatgagagc	>20	>20	>20	>20
	A. thaliana	http://gtrnadb.ucsc.edu/genomes/eukaryota/Athal10/genes/tRNA-Tyr-GTA-8-2.html	Tyr	GTA	5'	tgcatgaaatagaatacaatCCGACTTTAGCTCAGTTGGTAGAGCGGAGGACAGTAGATCCTTAGGtCACTGGTTCGAATCCGGTAGGTCGGAatttgctcccacatgagagc	3'	5'	CCGACTTTAGCTCAGTTGGTAGAGCGGAGGACAGTAGATCCTTAGGtCACTGGTTCGAATCCGGTAGGTCGGA	3'	A	73	tgcatgaaatagaatacaat	t	atttgctcccacatgagagc	>20	>20	>20	>20
	A. thaliana	http://gtrnadb.ucsc.edu/genomes/eukaryota/Athal10/genes/tRNA-Tyr-GTA-6-1.html	Tyr	GTA	5'	taaagtgttatgatacaaaaCCGACCTTAGCTCAGTTGGTAGAGCGGAGGACTGTAGATCCTTAGGtCATTGGTTCGAATCCGCTAGGTCGGAtcataaaagtttaaagattt	3'	5'	CCGACCTTAGCTCAGTTGGTAGAGCGGAGGACTGTAGATCCTTAGGtCATTGGTTCGAATCCGCTAGGTCGGA	3'	A	73	taaagtgttatgatacaaaa	a	tcataaaagtttaaagattt	>20	>20	>20	>20
	A. thaliana	http://gtrnadb.ucsc.edu/genomes/eukaryota/Athal10/genes/tRNA-Tyr-GTA-6-2.html	Tyr	GTA	5'	taaagtgttatgatacaaaaCCGACCTTAGCTCAGTTGGTAGAGCGGAGGACTGTAGATCCTTAGGtCATTGGTTCGAATCCGCTAGGTCGGAtcataaaagtttaaagattt	3'	5'	CCGACCTTAGCTCAGTTGGTAGAGCGGAGGACTGTAGATCCTTAGGtCATTGGTTCGAATCCGCTAGGTCGGA	3'	A	73	taaagtgttatgatacaaaa	a	tcataaaagtttaaagattt	>20	>20	>20	>20
	A. thaliana	http://gtrnadb.ucsc.edu/genomes/eukaryota/Athal10/genes/tRNA-Tyr-GTA-6-3.html	Tyr	GTA	5'	taaagtgttatgatacaaaaCCGACCTTAGCTCAGTTGGTAGAGCGGAGGACTGTAGATCCTTAGGtCATTGGTTCGAATCCGCTAGGTCGGAtcataaaagtttaaagattt	3'	5'	CCGACCTTAGCTCAGTTGGTAGAGCGGAGGACTGTAGATCCTTAGGtCATTGGTTCGAATCCGCTAGGTCGGA	3'	A	73	taaagtgttatgatacaaaa	a	tcataaaagtttaaagattt	>20	>20	>20	>20
	A. thaliana	http://gtrnadb.ucsc.edu/genomes/eukaryota/Athal10/genes/tRNA-Tyr-GTA-6-4.html	Tyr	GTA	5'	taaagtgttatgatacaaaaCCGACCTTAGCTCAGTTGGTAGAGCGGAGGACTGTAGATCCTTAGGtCATTGGTTCGAATCCGCTAGGTCGGAtcataaaagtttaaagattt	3'	5'	CCGACCTTAGCTCAGTTGGTAGAGCGGAGGACTGTAGATCCTTAGGtCATTGGTTCGAATCCGCTAGGTCGGA	3'	A	73	taaagtgttatgatacaaaa	a	tcataaaagtttaaagattt	>20	>20	>20	>20
	A. thaliana	http://gtrnadb.ucsc.edu/genomes/eukaryota/Athal10/genes/tRNA-Tyr-GTA-6-5.html	Tyr	GTA	5'	taaagtgttatgatacaaaaCCGACCTTAGCTCAGTTGGTAGAGCGGAGGACTGTAGATCCTTAGGtCATTGGTTCGAATCCGCTAGGTCGGAtcataaaagtttaaagattt	3'	5'	CCGACCTTAGCTCAGTTGGTAGAGCGGAGGACTGTAGATCCTTAGGtCATTGGTTCGAATCCGCTAGGTCGGA	3'	A	73	taaagtgttatgatacaaaa	a	tcataaaagtttaaagattt	>20	>20	>20	>20
	A. thaliana	http://gtrnadb.ucsc.edu/genomes/eukaryota/Athal10/genes/tRNA-Tyr-GTA-10-1.html	Tyr	GTA	5'	tgcatgaaatagaatacaatCCGACCTTAGCTCAGTTGGTAGAGCGGAGGACAGTAGATCCTTAGGtCACAGGTTCGAATCCGGTAGGTCGGAatttgctcccacatgagagc	3'	5'	CCGACCTTAGCTCAGTTGGTAGAGCGGAGGACAGTAGATCCTTAGGtCACAGGTTCGAATCCGGTAGGTCGGA	3'	A	73	tgcatgaaatagaatacaat	t	atttgctcccacatgagagc	>20	>20	>20	>20
	A. thaliana	http://gtrnadb.ucsc.edu/genomes/eukaryota/Athal10/genes/tRNA-Tyr-GTA-10-2.html	Tyr	GTA	5'	tgcatgaaatagaatacaatCCGACCTTAGCTCAGTTGGTAGAGCGGAGGACAGTAGATCCTTAGGtCACAGGTTCGAATCCGGTAGGTCGGAatttgctcccacatgagagc	3'	5'	CCGACCTTAGCTCAGTTGGTAGAGCGGAGGACAGTAGATCCTTAGGtCACAGGTTCGAATCCGGTAGGTCGGA	3'	A	73	tgcatgaaatagaatacaat	t	atttgctcccacatgagagc	>20	>20	>20	>20
	A. thaliana	http://gtrnadb.ucsc.edu/genomes/eukaryota/Athal10/genes/tRNA-Tyr-GTA-15-1.html	Tyr	GTA	5'	tgcatgaaatagaatacaatCCGACCTTAGCTCAGTTGGTAGAGCGGAGGACAGTAGATCCTTAGGtCATAGGTTCGAATCCGGTAGGTCGGAatttgctcccacatgagagc	3'	5'	CCGACCTTAGCTCAGTTGGTAGAGCGGAGGACAGTAGATCCTTAGGtCATAGGTTCGAATCCGGTAGGTCGGA	3'	A	73	tgcatgaaatagaatacaat	t	atttgctcccacatgagagc	>20	>20	>20	>20
	A. thaliana	http://gtrnadb.ucsc.edu/genomes/eukaryota/Athal10/genes/tRNA-Tyr-GTA-9-1.html	Tyr	GTA	5'	tgcatgaaatagaatacaatCCGACCTTAGCTCAGTTGGTAGAGCGGAGGACTGTAGtagacgcagattATCCTTAGGtCACTGGTTCGAATCTGGTAGGTTTGAatttgctcccacatgagagc	3'	5'	CCGACCTTAGCTCAGTTGGTAGAGCGGAGGACTGTAGATCCTTAGGtCACTGGTTCGAATCTGGTAGGTTTGA	3'	A	73	tgcatgaaatagaatacaat	t	atttgctcccacatgagagc	>20	>20	>20	>20
	A. thaliana	http://gtrnadb.ucsc.edu/genomes/eukaryota/Athal10/genes/tRNA-Tyr-GTA-13-1.html	Tyr	GTA	5'	taaagtgttataatacaaaaCCAACCTTAGCTCAGTTGGTAGAGCGGAGGACTGTAGttgacgcagataATCCTTAGGtCACTGGTTCGAATTTGGTAGGTCGGAtcattaaaattgaaagtttt	3'	5'	CCAACCTTAGCTCAGTTGGTAGAGCGGAGGACTGTAGATCCTTAGGtCACTGGTTCGAATTTGGTAGGTCGGA	3'	A	73	taaagtgttataatacaaaa	a	tcattaaaattgaaagtttt	16	>20	>20	>20
	A. thaliana	http://gtrnadb.ucsc.edu/genomes/eukaryota/Athal10/genes/tRNA-Tyr-GTA-13-2.html	Tyr	GTA	5'	taaagtgttataatacaaaaCCAACCTTAGCTCAGTTGGTAGAGCGGAGGACTGTAGttgacgcagataATCCTTAGGtCACTGGTTCGAATTTGGTAGGTCGGAtcattaaaattgaaagtttt	3'	5'	CCAACCTTAGCTCAGTTGGTAGAGCGGAGGACTGTAGATCCTTAGGtCACTGGTTCGAATTTGGTAGGTCGGA	3'	A	73	taaagtgttataatacaaaa	a	tcattaaaattgaaagtttt	16	>20	>20	>20
	A. thaliana	http://gtrnadb.ucsc.edu/genomes/eukaryota/Athal10/genes/tRNA-Tyr-GTA-11-2.html	Tyr	GTA	5'	taaagtgttataatacaaaaCCGACCTTAGCTCTGTTGGTATAGCGGAGGACTGTAGttgacgcagataATCCTTAGGtCACTGGTTCGAATTCGGTAGGTCGGAtcattaaaattgaaagtttt	3'	5'	CCGACCTTAGCTCTGTTGGTATAGCGGAGGACTGTAGATCCTTAGGtCACTGGTTCGAATTCGGTAGGTCGGA	3'	A	73	taaagtgttataatacaaaa	a	tcattaaaattgaaagtttt	16	>20	>20	>20
	A. thaliana	http://gtrnadb.ucsc.edu/genomes/eukaryota/Athal10/genes/tRNA-Tyr-GTA-2-5.html	Tyr	GTA	5'	ttaggctaattagcatcaatCCGACCTTAGCTCAGTTGGTAGAGCGGAAGACTGTAGtagttgctgtaATCTTTAGGtCGCTGGTTCGATTCCGGCAGGTCGGAtaatcttttttatttttgtt	3'	5'	CCGACCTTAGCTCAGTTGGTAGAGCGGAAGACTGTAGATCTTTAGGtCGCTGGTTCGATTCCGGCAGGTCGGA	3'	A	73	ttaggctaattagcatcaat	t	taatcttttttatttttgtt	5	5	5	>20
	A. thaliana	http://gtrnadb.ucsc.edu/genomes/eukaryota/Athal10/genes/tRNA-Tyr-GTA-2-6.html	Tyr	GTA	5'	aaacaaagaaactgtcagtaCCGACCTTAGCTCAGTTGGTAGAGCGGAAGACTGTAGtagtagctgtaATCTTTAGGtCGCTGGTTCGATTCCGGCAGGTCGGAttttaagtttttaaatttcc	3'	5'	CCGACCTTAGCTCAGTTGGTAGAGCGGAAGACTGTAGATCTTTAGGtCGCTGGTTCGATTCCGGCAGGTCGGA	3'	A	73	aaacaaagaaactgtcagta	a	ttttaagtttttaaatttcc	0	7	>20	>20
	A. thaliana	http://gtrnadb.ucsc.edu/genomes/eukaryota/Athal10/genes/tRNA-Tyr-GTA-2-4.html	Tyr	GTA	5'	aattatgcgtaatgaacataCCGACCTTAGCTCAGTTGGTAGAGCGGAAGACTGTAGtagttgctgtgATCTTTAGGtCGCTGGTTCGATTCCGGCAGGTCGGAttttttgtcacgtgacacaa	3'	5'	CCGACCTTAGCTCAGTTGGTAGAGCGGAAGACTGTAGATCTTTAGGtCGCTGGTTCGATTCCGGCAGGTCGGA	3'	A	73	aattatgcgtaatgaacata	a	ttttttgtcacgtgacacaa	0	0	0	>20
	A. thaliana	http://gtrnadb.ucsc.edu/genomes/eukaryota/Athal10/genes/tRNA-Tyr-GTA-2-11.html	Tyr	GTA	5'	gtgagtatactaataattatCCGACCTTAGCTCAGTTGGTAGAGCGGAAGACTGTAGtagttgctgtaATCTTTAGGtCGCTGGTTCGATTCCGGCAGGTCGGActttgttccctttttatttt	3'	5'	CCGACCTTAGCTCAGTTGGTAGAGCGGAAGACTGTAGATCTTTAGGtCGCTGGTTCGATTCCGGCAGGTCGGA	3'	A	73	gtgagtatactaataattat	t	ctttgttccctttttatttt	10	10	>20	>20
	A. thaliana	http://gtrnadb.ucsc.edu/genomes/eukaryota/Athal10/genes/tRNA-Tyr-GTA-2-9.html	Tyr	GTA	5'	aattcgagtgtaaacacatgCCGACCTTAGCTCAGTTGGTAGAGCGGAAGACTGTAGtagttgctgaaATCTTTAGGtCGCTGGTTCGATTCCGGCAGGTCGGAtttttttttccctcaacaca	3'	5'	CCGACCTTAGCTCAGTTGGTAGAGCGGAAGACTGTAGATCTTTAGGtCGCTGGTTCGATTCCGGCAGGTCGGA	3'	A	73	aattcgagtgtaaacacatg	g	tttttttttccctcaacaca	0	0	0	0
	A. thaliana	http://gtrnadb.ucsc.edu/genomes/eukaryota/Athal10/genes/tRNA-Tyr-GTA-2-12.html	Tyr	GTA	5'	ttatcagtagcttaacaaaaCCGACCTTAGCTCAGTTGGTAGAGCGGAAGACTGTAGtagtagctgtaATCTTTAGGtCGCTGGTTCGATTCCGGCAGGTCGGAtttttttcatctatttggaa	3'	5'	CCGACCTTAGCTCAGTTGGTAGAGCGGAAGACTGTAGATCTTTAGGtCGCTGGTTCGATTCCGGCAGGTCGGA	3'	A	73	ttatcagtagcttaacaaaa	a	tttttttcatctatttggaa	0	0	0	0
	A. thaliana	http://gtrnadb.ucsc.edu/genomes/eukaryota/Athal10/genes/tRNA-Tyr-GTA-11-1.html	Tyr	GTA	5'	taaagtgttataatacaaaaCCGACCTTAGCTCTGTTGGTATAGCGGAGGACTGTAGttgacgcATCCTTAGGtCACTGGTTCGAATTCGGTAGGTCGGAtcattaaaattgaaagtttt	3'	5'	CCGACCTTAGCTCTGTTGGTATAGCGGAGGACTGTAGATCCTTAGGtCACTGGTTCGAATTCGGTAGGTCGGA	3'	A	73	taaagtgttataatacaaaa	a	tcattaaaattgaaagtttt	16	>20	>20	>20
	A. thaliana	http://gtrnadb.ucsc.edu/genomes/eukaryota/Athal10/genes/tRX-Und-NNN-2-1.html	Und	NNN	5'	gtcacgagaatgtcaataaaGTTAGGActtaggaTGGCCGAGTGGAcacAAGTTCTGGTCCTCGTAAGAGGgTGTGGGTTCAAACCCCACTTCTGACAttttaatcttttttttttgg	3'	5'	GTTAGGActtaggaTGGCCGAGTGGAcacAAGTTCTGGTCCTCGTAAGAGGgTGTGGGTTCAAACCCCACTTCTGACA	3'	A	78	gtcacgagaatgtcaataaa	a	ttttaatcttttttttttgg	0	8	8	8
	A. thaliana	http://gtrnadb.ucsc.edu/genomes/eukaryota/Athal10/genes/tRX-Und-NNN-1-1.html	Und	NNN	5'	ctagttcactcgctctctttGCATCCATGGCTGAATGGTtAAAGCGCCCAAcctaataaAGAGGcaAGTAGGTTCGATTCCTGCTGGATGCActtggaacgttcagttcaat	3'	5'	GCATCCATGGCTGAATGGTtAAAGCGCCCAAcctaataaAGAGGcaAGTAGGTTCGATTCCTGCTGGATGCA	3'	A	72	ctagttcactcgctctcttt	t	cttggaacgttcagttcaat	>20	>20	>20	>20
	A. thaliana	http://gtrnadb.ucsc.edu/genomes/eukaryota/Athal10/genes/tRX-Und-NNN-1-2.html	Und	NNN	5'	ctagttcactcgctctctttGCATCCATGGCTGAATGGTtAAAGCGCCCAAcctaataaAGAGGcaAGTAGGTTCGATTCCTGCTGGATGCActtggaacgttcagttcaat	3'	5'	GCATCCATGGCTGAATGGTtAAAGCGCCCAAcctaataaAGAGGcaAGTAGGTTCGATTCCTGCTGGATGCA	3'	A	72	ctagttcactcgctctcttt	t	cttggaacgttcagttcaat	>20	>20	>20	>20
	A. thaliana	http://gtrnadb.ucsc.edu/genomes/eukaryota/Athal10/genes/tRNA-Val-AAC-1-4.html	Val	AAC	5'	caacatcaagaagacaaaaaGGTTTCGTGGTGTAGTTGGTtATCACGTCAGTCTAACACACTGAAGGtCTCCGGTTCGAACCCGGGCGAAGCCAgttaattgctttttatttca	3'	5'	GGTTTCGTGGTGTAGTTGGTtATCACGTCAGTCTAACACACTGAAGGtCTCCGGTTCGAACCCGGGCGAAGCCA	3'	A	74	caacatcaagaagacaaaaa	a	gttaattgctttttatttca	9	9	>20	>20
	A. thaliana	http://gtrnadb.ucsc.edu/genomes/eukaryota/Athal10/genes/tRNA-Val-AAC-1-1.html	Val	AAC	5'	tatctaatcaatgttcaacaGGTTTCGTGGTGTAGTTGGTtATCACGTCAGTCTAACACACTGAAGGtCTCCGGTTCGAACCCGGGCGAAGCCAttttgcttttgtaatagtat	3'	5'	GGTTTCGTGGTGTAGTTGGTtATCACGTCAGTCTAACACACTGAAGGtCTCCGGTTCGAACCCGGGCGAAGCCA	3'	A	74	tatctaatcaatgttcaaca	a	ttttgcttttgtaatagtat	0	>20	>20	>20
	A. thaliana	http://gtrnadb.ucsc.edu/genomes/eukaryota/Athal10/genes/tRNA-Val-AAC-1-2.html	Val	AAC	5'	atcaaataaaaaactaaaagGGTTTCGTGGTGTAGTTGGTtATCACGTCAGTCTAACACACTGAAGGtCTCCGGTTCGAACCCGGGCGAAGCCAttatgttttttcatatatgt	3'	5'	GGTTTCGTGGTGTAGTTGGTtATCACGTCAGTCTAACACACTGAAGGtCTCCGGTTCGAACCCGGGCGAAGCCA	3'	A	74	atcaaataaaaaactaaaag	g	ttatgttttttcatatatgt	5	5	5	>20
	A. thaliana	http://gtrnadb.ucsc.edu/genomes/eukaryota/Athal10/genes/tRNA-Val-AAC-1-3.html	Val	AAC	5'	tgttatctatgttcagacaaGGTTTCGTGGTGTAGTTGGTtATCACGTCAGTCTAACACACTGAAGGtCTCCGGTTCGAACCCGGGCGAAGCCAtatctttcgttttttatctt	3'	5'	GGTTTCGTGGTGTAGTTGGTtATCACGTCAGTCTAACACACTGAAGGtCTCCGGTTCGAACCCGGGCGAAGCCA	3'	A	74	tgttatctatgttcagacaa	a	tatctttcgttttttatctt	9	9	9	>20
	A. thaliana	http://gtrnadb.ucsc.edu/genomes/eukaryota/Athal10/genes/tRNA-Val-AAC-1-5.html	Val	AAC	5'	tgatgtttagttgttaaaaaGGTTTCGTGGTGTAGTTGGTtATCACGTCAGTCTAACACACTGAAGGtCTCCGGTTCGAACCCGGGCGAAGCCAttatctttatattattactc	3'	5'	GGTTTCGTGGTGTAGTTGGTtATCACGTCAGTCTAACACACTGAAGGtCTCCGGTTCGAACCCGGGCGAAGCCA	3'	A	74	tgatgtttagttgttaaaaa	a	ttatctttatattattactc	>20	>20	>20	>20
	A. thaliana	http://gtrnadb.ucsc.edu/genomes/eukaryota/Athal10/genes/tRNA-Val-AAC-1-6.html	Val	AAC	5'	taaggaaacatagtcaaaaaGGTTTCGTGGTGTAGTTGGTtATCACGTCAGTCTAACACACTGAAGGtCTCCGGTTCGAACCCGGGCGAAGCCAtttattaattttgatttttt	3'	5'	GGTTTCGTGGTGTAGTTGGTtATCACGTCAGTCTAACACACTGAAGGtCTCCGGTTCGAACCCGGGCGAAGCCA	3'	A	74	taaggaaacatagtcaaaaa	a	tttattaattttgatttttt	8	14	14	>20
	A. thaliana	http://gtrnadb.ucsc.edu/genomes/eukaryota/Athal10/genes/tRNA-Val-AAC-1-7.html	Val	AAC	5'	acggacgtgtaacaacaaaaGGTTTCGTGGTGTAGTTGGTtATCACGTCAGTCTAACACACTGAAGGtCTCCGGTTCGAACCCGGGCGAAGCCAtttcttcttttaattttttt	3'	5'	GGTTTCGTGGTGTAGTTGGTtATCACGTCAGTCTAACACACTGAAGGtCTCCGGTTCGAACCCGGGCGAAGCCA	3'	A	74	acggacgtgtaacaacaaaa	a	tttcttcttttaattttttt	7	13	13	13
	A. thaliana	http://gtrnadb.ucsc.edu/genomes/eukaryota/Athal10/genes/tRNA-Val-AAC-1-8.html	Val	AAC	5'	attttattaaatgaacaaaaGGTTTCGTGGTGTAGTTGGTtATCACGTCAGTCTAACACACTGAAGGtCTCCGGTTCGAACCCGGGCGAAGCCAttatttgctttttcttataa	3'	5'	GGTTTCGTGGTGTAGTTGGTtATCACGTCAGTCTAACACACTGAAGGtCTCCGGTTCGAACCCGGGCGAAGCCA	3'	A	74	attttattaaatgaacaaaa	a	ttatttgctttttcttataa	8	8	>20	>20
	A. thaliana	http://gtrnadb.ucsc.edu/genomes/eukaryota/Athal10/genes/tRNA-Val-AAC-1-9.html	Val	AAC	5'	acaaatgttacaagcaaaaaGGTTTCGTGGTGTAGTTGGTtATCACGTCAGTCTAACACACTGAAGGtCTCCGGTTCGAACCCGGGCGAAGCCAataacatatgtttttgtttt	3'	5'	GGTTTCGTGGTGTAGTTGGTtATCACGTCAGTCTAACACACTGAAGGtCTCCGGTTCGAACCCGGGCGAAGCCA	3'	A	74	acaaatgttacaagcaaaaa	a	ataacatatgtttttgtttt	10	10	>20	>20
	A. thaliana	http://gtrnadb.ucsc.edu/genomes/eukaryota/Athal10/genes/tRNA-Val-AAC-1-12.html	Val	AAC	5'	aggttagaaagaagcatgtaGGTTTCGTGGTGTAGTTGGTtATCACGTCAGTCTAACACACTGAAGGtCTCCGGTTCGAACCCGGGCGAAGCCAttattttgacatatttttac	3'	5'	GGTTTCGTGGTGTAGTTGGTtATCACGTCAGTCTAACACACTGAAGGtCTCCGGTTCGAACCCGGGCGAAGCCA	3'	A	74	aggttagaaagaagcatgta	a	ttattttgacatatttttac	3	13	>20	>20
	A. thaliana	http://gtrnadb.ucsc.edu/genomes/eukaryota/Athal10/genes/tRNA-Val-AAC-1-13.html	Val	AAC	5'	tttttgatgttacatgcaaaGGTTTCGTGGTGTAGTTGGTtATCACGTCAGTCTAACACACTGAAGGtCTCCGGTTCGAACCCGGGCGAAGCCAttgtcaatacttttatttta	3'	5'	GGTTTCGTGGTGTAGTTGGTtATCACGTCAGTCTAACACACTGAAGGtCTCCGGTTCGAACCCGGGCGAAGCCA	3'	A	74	tttttgatgttacatgcaaa	a	ttgtcaatacttttatttta	10	>20	>20	>20
	A. thaliana	http://gtrnadb.ucsc.edu/genomes/eukaryota/Athal10/genes/tRNA-Val-AAC-1-11.html	Val	AAC	5'	tttggactagagtgcacaaaGGTTTCGTGGTGTAGTTGGTtATCACGTCAGTCTAACACACTGAAGGtCTCCGGTTCGAACCCGGGCGAAGCCAaatttatttttcgtttttta	3'	5'	GGTTTCGTGGTGTAGTTGGTtATCACGTCAGTCTAACACACTGAAGGtCTCCGGTTCGAACCCGGGCGAAGCCA	3'	A	74	tttggactagagtgcacaaa	a	aatttatttttcgtttttta	6	6	13	>20
	A. thaliana	http://gtrnadb.ucsc.edu/genomes/eukaryota/Athal10/genes/tRNA-Val-AAC-1-10.html	Val	AAC	5'	tttatgaatgaatgtcaaatGGTTTCGTGGTGTAGTTGGTtATCACGTCAGTCTAACACACTGAAGGtCTCCGGTTCGAACCCGGGCGAAGCCAatttcttttattttatttta	3'	5'	GGTTTCGTGGTGTAGTTGGTtATCACGTCAGTCTAACACACTGAAGGtCTCCGGTTCGAACCCGGGCGAAGCCA	3'	A	74	tttatgaatgaatgtcaaat	t	atttcttttattttatttta	5	>20	>20	>20
	A. thaliana	http://gtrnadb.ucsc.edu/genomes/eukaryota/Athal10/genes/tRNA-Val-AAC-2-1.html	Val	AAC	5'	attttactttgccgcatgaaGGTTTCGTGGTGTAGTTGGTtATCACGTCAGTCTAACACACTAAAGGtCTCCGGTTCGAACCCGGGCGAAGCCAaatgaattattatttttaca	3'	5'	GGTTTCGTGGTGTAGTTGGTtATCACGTCAGTCTAACACACTAAAGGtCTCCGGTTCGAACCCGGGCGAAGCCA	3'	A	74	attttactttgccgcatgaa	a	aatgaattattatttttaca	12	12	>20	>20
	A. thaliana	http://gtrnadb.ucsc.edu/genomes/eukaryota/Athal10/genes/tRNA-Val-AAC-3-1.html	Val	AAC	5'	acgttgggcagaagcatacaGGTTTCGTGGTGTAGTTGTTtATCACGTCATTCTAACACAACTAAGGtTTCTGGTTCGAACCCGGTCAAAACCActatttttagacaaattttg	3'	5'	GGTTTCGTGGTGTAGTTGTTtATCACGTCATTCTAACACAACTAAGGtTTCTGGTTCGAACCCGGTCAAAACCA	3'	A	74	acgttgggcagaagcataca	a	ctatttttagacaaattttg	3	3	>20	>20
	A. thaliana	http://gtrnadb.ucsc.edu/genomes/eukaryota/Athal10/genes/tRNA-Val-CAC-2-1.html	Val	CAC	5'	aacattcaatggacattaacGTCTGGGTAGTGTAGTCGGTtATCACGCTAGTCTCACACACTAGAGGtCCCCGGTTCGAACCCGGGCTCAGACAtttttttctccttcatattt	3'	5'	GTCTGGGTAGTGTAGTCGGTtATCACGCTAGTCTCACACACTAGAGGtCCCCGGTTCGAACCCGGGCTCAGACA	3'	A	74	aacattcaatggacattaac	c	tttttttctccttcatattt	0	0	0	0
	A. thaliana	http://gtrnadb.ucsc.edu/genomes/eukaryota/Athal10/genes/tRNA-Val-CAC-1-1.html	Val	CAC	5'	gtaaagagtctaacaaaaacGTCTGGGTGGTGTAGTCGGTtATCACGCTAGTCTCACACACTAGAGGtCCCCGGTTCGAACCCGGGCTCAGACAtgcttttttttttgcaacac	3'	5'	GTCTGGGTGGTGTAGTCGGTtATCACGCTAGTCTCACACACTAGAGGtCCCCGGTTCGAACCCGGGCTCAGACA	3'	A	74	gtaaagagtctaacaaaaac	c	tgcttttttttttgcaacac	3	3	3	3
	A. thaliana	http://gtrnadb.ucsc.edu/genomes/eukaryota/Athal10/genes/tRNA-Val-CAC-1-2.html	Val	CAC	5'	tacacaatatacccatcaaaGTCTGGGTGGTGTAGTCGGTtATCACGCTAGTCTCACACACTAGAGGtCCCCGGTTCGAACCCGGGCTCAGACAtatctaaaatatctggagat	3'	5'	GTCTGGGTGGTGTAGTCGGTtATCACGCTAGTCTCACACACTAGAGGtCCCCGGTTCGAACCCGGGCTCAGACA	3'	A	74	tacacaatatacccatcaaa	a	tatctaaaatatctggagat	>20	>20	>20	>20
	A. thaliana	http://gtrnadb.ucsc.edu/genomes/eukaryota/Athal10/genes/tRNA-Val-CAC-1-3.html	Val	CAC	5'	ctgaacctatgatcaacaatGTCTGGGTGGTGTAGTCGGTtATCACGCTAGTCTCACACACTAGAGGtCCCCGGTTCGAACCCGGGCTCAGACAtaatttttttatttttattt	3'	5'	GTCTGGGTGGTGTAGTCGGTtATCACGCTAGTCTCACACACTAGAGGtCCCCGGTTCGAACCCGGGCTCAGACA	3'	A	74	ctgaacctatgatcaacaat	t	taatttttttatttttattt	3	3	3	3
	A. thaliana	http://gtrnadb.ucsc.edu/genomes/eukaryota/Athal10/genes/tRNA-Val-CAC-1-6.html	Val	CAC	5'	tctcaaattattaacaaatcGTCTGGGTGGTGTAGTCGGTtATCACGCTAGTCTCACACACTAGAGGtCCCCGGTTCGAACCCGGGCTCAGACAattttttgtcacttttttaa	3'	5'	GTCTGGGTGGTGTAGTCGGTtATCACGCTAGTCTCACACACTAGAGGtCCCCGGTTCGAACCCGGGCTCAGACA	3'	A	74	tctcaaattattaacaaatc	c	attttttgtcacttttttaa	1	1	1	>20
	A. thaliana	http://gtrnadb.ucsc.edu/genomes/eukaryota/Athal10/genes/tRNA-Val-CAC-1-4.html	Val	CAC	5'	cttaattgaattaataaaaaGTCTGGGTGGTGTAGTCGGTtATCACGCTAGTCTCACACACTAGAGGtCCCCGGTTCGAACCCGGGCTCAGACAtttttttactcttttttttg	3'	5'	GTCTGGGTGGTGTAGTCGGTtATCACGCTAGTCTCACACACTAGAGGtCCCCGGTTCGAACCCGGGCTCAGACA	3'	A	74	cttaattgaattaataaaaa	a	tttttttactcttttttttg	0	0	0	0
	A. thaliana	http://gtrnadb.ucsc.edu/genomes/eukaryota/Athal10/genes/tRNA-Val-CAC-1-7.html	Val	CAC	5'	ttgttaaactaagtatcaaaGTCTGGGTGGTGTAGTCGGTtATCACGCTAGTCTCACACACTAGAGGtCCCCGGTTCGAACCCGGGCTCAGACAtatctacttaatataattcc	3'	5'	GTCTGGGTGGTGTAGTCGGTtATCACGCTAGTCTCACACACTAGAGGtCCCCGGTTCGAACCCGGGCTCAGACA	3'	A	74	ttgttaaactaagtatcaaa	a	tatctacttaatataattcc	>20	>20	>20	>20
	A. thaliana	http://gtrnadb.ucsc.edu/genomes/eukaryota/Athal10/genes/tRNA-Val-CAC-1-5.html	Val	CAC	5'	taagaaacattgtcatcaaaGTCTGGGTGGTGTAGTCGGTtATCACGCTAGTCTCACACACTAGAGGtCCCCGGTTCGAACCCGGGCTCAGACAtttttttttcttcatttttt	3'	5'	GTCTGGGTGGTGTAGTCGGTtATCACGCTAGTCTCACACACTAGAGGtCCCCGGTTCGAACCCGGGCTCAGACA	3'	A	74	taagaaacattgtcatcaaa	a	tttttttttcttcatttttt	0	0	0	0
	A. thaliana	http://gtrnadb.ucsc.edu/genomes/eukaryota/Athal10/genes/tRNA-Val-TAC-2-1.html	Val	TAC	5'	aaagttaccaatttgttgaaGATTCTGTGGTGTAGTGGTtATCACGTTTGCCTTACACGCAAAAGGtCTCCAGTTCGATCCTGGGCAGAATCAgttttttcatataatgctaa	3'	5'	GATTCTGTGGTGTAGTGGTtATCACGTTTGCCTTACACGCAAAAGGtCTCCAGTTCGATCCTGGGCAGAATCA	3'	A	73	aaagttaccaatttgttgaa	a	gttttttcatataatgctaa	1	1	1	>20
	A. thaliana	http://gtrnadb.ucsc.edu/genomes/eukaryota/Athal10/genes/tRNA-Val-TAC-1-1.html	Val	TAC	5'	ctctatagataatgccacaaGGTGCTGTGGTGTAGTGGTtATCACGTTTGCCTTACACGCAAAAGGtCTCCAGTTCGATCCTGGGCAGCACCAattgtgttttgcaatttttt	3'	5'	GGTGCTGTGGTGTAGTGGTtATCACGTTTGCCTTACACGCAAAAGGtCTCCAGTTCGATCCTGGGCAGCACCA	3'	A	73	ctctatagataatgccacaa	a	attgtgttttgcaatttttt	6	14	14	>20
	A. thaliana	http://gtrnadb.ucsc.edu/genomes/eukaryota/Athal10/genes/tRNA-Val-TAC-1-2.html	Val	TAC	5'	gagagaataaggagacatcaGGTGCTGTGGTGTAGTGGTtATCACGTTTGCCTTACACGCAAAAGGtCTCCAGTTCGATCCTGGGCAGCACCAgttttttgtaattaggattg	3'	5'	GGTGCTGTGGTGTAGTGGTtATCACGTTTGCCTTACACGCAAAAGGtCTCCAGTTCGATCCTGGGCAGCACCA	3'	A	73	gagagaataaggagacatca	a	gttttttgtaattaggattg	1	1	1	>20
	A. thaliana	http://gtrnadb.ucsc.edu/genomes/eukaryota/Athal10/genes/tRNA-Val-TAC-1-3.html	Val	TAC	5'	atgataatcttgaacagcaaGGTGCTGTGGTGTAGTGGTtATCACGTTTGCCTTACACGCAAAAGGtCTCCAGTTCGATCCTGGGCAGCACCAtctttttcctcttttttttt	3'	5'	GGTGCTGTGGTGTAGTGGTtATCACGTTTGCCTTACACGCAAAAGGtCTCCAGTTCGATCCTGGGCAGCACCA	3'	A	73	atgataatcttgaacagcaa	a	tctttttcctcttttttttt	2	2	11	11
	A. thaliana	http://gtrnadb.ucsc.edu/genomes/eukaryota/Athal10/genes/tRNA-Val-TAC-1-4.html	Val	TAC	5'	atatcagaatataagtatctGGTGCTGTGGTGTAGTGGTtATCACGTTTGCCTTACACGCAAAAGGtCTCCAGTTCGATCCTGGGCAGCACCAttttttactctcagagatat	3'	5'	GGTGCTGTGGTGTAGTGGTtATCACGTTTGCCTTACACGCAAAAGGtCTCCAGTTCGATCCTGGGCAGCACCA	3'	A	73	atatcagaatataagtatct	t	ttttttactctcagagatat	0	0	0	>20
	A. thaliana	http://gtrnadb.ucsc.edu/genomes/eukaryota/Athal10/genes/tRNA-Val-TAC-1-5.html	Val	TAC	5'	cattataatctcaacatcaaGGTGCTGTGGTGTAGTGGTtATCACGTTTGCCTTACACGCAAAAGGtCTCCAGTTCGATCCTGGGCAGCACCAtatttttttatacctattcc	3'	5'	GGTGCTGTGGTGTAGTGGTtATCACGTTTGCCTTACACGCAAAAGGtCTCCAGTTCGATCCTGGGCAGCACCA	3'	A	73	cattataatctcaacatcaa	a	tatttttttatacctattcc	2	2	2	2
	A. thaliana	http://gtrnadb.ucsc.edu/genomes/eukaryota/Athal10/genes/tRNA-Val-TAC-3-1.html	Val	TAC	5'	aaatcacaactcaatcatcaGGTGCTGTGGTGTAGTGGTtATCACGTTTGCCTTACACGCAAAAGGtCTCCAGTTCGACCCTGGGCAGCACCAaaccatagacaattttataa	3'	5'	GGTGCTGTGGTGTAGTGGTtATCACGTTTGCCTTACACGCAAAAGGtCTCCAGTTCGACCCTGGGCAGCACCA	3'	A	73	aaatcacaactcaatcatca	a	aaccatagacaattttataa	12	>20	>20	>20
	D. melanogaster	http://gtrnadb.ucsc.edu/genomes/eukaryota/Dmela6/genes/tRNA-Ala-AGC-2-1.html	Ala	AGC	5'	aagcacgtgtgccgttatgtGGGGATGTAGCTCAGATGGTAGAGCGCTCGCTTAGCATGTGAGAGGtACGGGGATCGATGCCCCGCATCTCCAagttgataactttttttttc	3'	5'	GGGGATGTAGCTCAGATGGTAGAGCGCTCGCTTAGCATGTGAGAGGtACGGGGATCGATGCCCCGCATCTCCA	3'	A	73	aagcacgtgtgccgttatgt	t	agttgataactttttttttc	10	10	10	10
	D. melanogaster	http://gtrnadb.ucsc.edu/genomes/eukaryota/Dmela6/genes/tRNA-Ala-AGC-2-2.html	Ala	AGC	5'	tcggtgaccgcttgatataaGGGGATGTAGCTCAGATGGTAGAGCGCTCGCTTAGCATGTGAGAGGtACGGGGATCGATGCCCCGCATCTCCAggaataagtcttatattttc	3'	5'	GGGGATGTAGCTCAGATGGTAGAGCGCTCGCTTAGCATGTGAGAGGtACGGGGATCGATGCCCCGCATCTCCA	3'	A	73	tcggtgaccgcttgatataa	a	ggaataagtcttatattttc	15	>20	>20	>20
	D. melanogaster	http://gtrnadb.ucsc.edu/genomes/eukaryota/Dmela6/genes/tRNA-Ala-AGC-2-3.html	Ala	AGC	5'	ttgacacaacagtttctgacGGGGATGTAGCTCAGATGGTAGAGCGCTCGCTTAGCATGTGAGAGGtACGGGGATCGATGCCCCGCATCTCCAattgataataatttttgtta	3'	5'	GGGGATGTAGCTCAGATGGTAGAGCGCTCGCTTAGCATGTGAGAGGtACGGGGATCGATGCCCCGCATCTCCA	3'	A	73	ttgacacaacagtttctgac	c	attgataataatttttgtta	11	11	>20	>20
	D. melanogaster	http://gtrnadb.ucsc.edu/genomes/eukaryota/Dmela6/genes/tRNA-Ala-AGC-2-4.html	Ala	AGC	5'	tagttagcggcgctcacatcGGGGATGTAGCTCAGATGGTAGAGCGCTCGCTTAGCATGTGAGAGGtACGGGGATCGATGCCCCGCATCTCCAgaaggtttatttttatttta	3'	5'	GGGGATGTAGCTCAGATGGTAGAGCGCTCGCTTAGCATGTGAGAGGtACGGGGATCGATGCCCCGCATCTCCA	3'	A	73	tagttagcggcgctcacatc	c	gaaggtttatttttatttta	9	9	>20	>20
	D. melanogaster	http://gtrnadb.ucsc.edu/genomes/eukaryota/Dmela6/genes/tRNA-Ala-AGC-2-5.html	Ala	AGC	5'	aaaacgccaaaaaccatgaaGGGGATGTAGCTCAGATGGTAGAGCGCTCGCTTAGCATGTGAGAGGtACGGGGATCGATGCCCCGCATCTCCAgttggttttttttttctttc	3'	5'	GGGGATGTAGCTCAGATGGTAGAGCGCTCGCTTAGCATGTGAGAGGtACGGGGATCGATGCCCCGCATCTCCA	3'	A	73	aaaacgccaaaaaccatgaa	a	gttggttttttttttctttc	5	5	5	5
	D. melanogaster	http://gtrnadb.ucsc.edu/genomes/eukaryota/Dmela6/genes/tRNA-Ala-AGC-2-6.html	Ala	AGC	5'	ccgcgaatgaatcactaaggGGGGATGTAGCTCAGATGGTAGAGCGCTCGCTTAGCATGTGAGAGGtACGGGGATCGATGCCCCGCATCTCCAataaagcttcctgttttatt	3'	5'	GGGGATGTAGCTCAGATGGTAGAGCGCTCGCTTAGCATGTGAGAGGtACGGGGATCGATGCCCCGCATCTCCA	3'	A	73	ccgcgaatgaatcactaagg	g	ataaagcttcctgttttatt	13	>20	>20	>20
	D. melanogaster	http://gtrnadb.ucsc.edu/genomes/eukaryota/Dmela6/genes/tRNA-Ala-AGC-2-7.html	Ala	AGC	5'	ataatcaaatgccgttatatGGGGATGTAGCTCAGATGGTAGAGCGCTCGCTTAGCATGTGAGAGGtACGGGGATCGATGCCCCGCATCTCCAaggatgtttccttttttctc	3'	5'	GGGGATGTAGCTCAGATGGTAGAGCGCTCGCTTAGCATGTGAGAGGtACGGGGATCGATGCCCCGCATCTCCA	3'	A	73	ataatcaaatgccgttatat	t	aggatgtttccttttttctc	11	11	11	>20
	D. melanogaster	http://gtrnadb.ucsc.edu/genomes/eukaryota/Dmela6/genes/tRNA-Ala-AGC-2-8.html	Ala	AGC	5'	ttggcaaatcgcgatcactcGGGGATGTAGCTCAGATGGTAGAGCGCTCGCTTAGCATGTGAGAGGtACGGGGATCGATGCCCCGCATCTCCAagtctcgatagtgaactatc	3'	5'	GGGGATGTAGCTCAGATGGTAGAGCGCTCGCTTAGCATGTGAGAGGtACGGGGATCGATGCCCCGCATCTCCA	3'	A	73	ttggcaaatcgcgatcactc	c	agtctcgatagtgaactatc	>20	>20	>20	>20
	D. melanogaster	http://gtrnadb.ucsc.edu/genomes/eukaryota/Dmela6/genes/tRNA-Ala-AGC-2-9.html	Ala	AGC	5'	ttttcaggaatccacaacacGGGGATGTAGCTCAGATGGTAGAGCGCTCGCTTAGCATGTGAGAGGtACGGGGATCGATGCCCCGCATCTCCAaactacgttttcttttttgt	3'	5'	GGGGATGTAGCTCAGATGGTAGAGCGCTCGCTTAGCATGTGAGAGGtACGGGGATCGATGCCCCGCATCTCCA	3'	A	73	ttttcaggaatccacaacac	c	aactacgttttcttttttgt	7	12	12	>20
	D. melanogaster	http://gtrnadb.ucsc.edu/genomes/eukaryota/Dmela6/genes/tRNA-Ala-AGC-2-10.html	Ala	AGC	5'	ataagagtgacattcatgacGGGGATGTAGCTCAGATGGTAGAGCGCTCGCTTAGCATGTGAGAGGtACGGGGATCGATGCCCCGCATCTCCAaaggattttttccatatatt	3'	5'	GGGGATGTAGCTCAGATGGTAGAGCGCTCGCTTAGCATGTGAGAGGtACGGGGATCGATGCCCCGCATCTCCA	3'	A	73	ataagagtgacattcatgac	c	aaggattttttccatatatt	5	5	5	>20
	D. melanogaster	http://gtrnadb.ucsc.edu/genomes/eukaryota/Dmela6/genes/tRNA-Ala-AGC-2-11.html	Ala	AGC	5'	acggcattcgtatggtatcaGGGGATGTAGCTCAGATGGTAGAGCGCTCGCTTAGCATGTGAGAGGtACGGGGATCGATGCCCCGCATCTCCAgttgactttttttttcacca	3'	5'	GGGGATGTAGCTCAGATGGTAGAGCGCTCGCTTAGCATGTGAGAGGtACGGGGATCGATGCCCCGCATCTCCA	3'	A	73	acggcattcgtatggtatca	a	gttgactttttttttcacca	6	6	6	6
	D. melanogaster	http://gtrnadb.ucsc.edu/genomes/eukaryota/Dmela6/genes/tRNA-Ala-AGC-1-1.html	Ala	AGC	5'	tcggccgcccacaatgcatgGGGGATGTAGCTCAGATGGTAGAGCGCTCGCTTAGCATGTGAGAGGtACGGGGATCGATACCCCGCATCTCCAattggattatttcccttttt	3'	5'	GGGGATGTAGCTCAGATGGTAGAGCGCTCGCTTAGCATGTGAGAGGtACGGGGATCGATACCCCGCATCTCCA	3'	A	73	tcggccgcccacaatgcatg	g	attggattatttcccttttt	15	15	>20	>20
	D. melanogaster	http://gtrnadb.ucsc.edu/genomes/eukaryota/Dmela6/genes/tRNA-Ala-CGC-1-1.html	Ala	CGC	5'	taggcagcactcatgaccaaGGGGACGTAGCTCAGTGGTAGAGCGCTCGCTTCGCATGTGAGAAGtCCCGGGTTCAAACCCCGGCGTCTCCAcatgaatcacctcttttttg	3'	5'	GGGGACGTAGCTCAGTGGTAGAGCGCTCGCTTCGCATGTGAGAAGtCCCGGGTTCAAACCCCGGCGTCTCCA	3'	A	72	taggcagcactcatgaccaa	a	catgaatcacctcttttttg	13	13	13	>20
	D. melanogaster	http://gtrnadb.ucsc.edu/genomes/eukaryota/Dmela6/genes/tRNA-Ala-CGC-1-2.html	Ala	CGC	5'	tggtcaccaggaagacgcaaGGGGACGTAGCTCAGTGGTAGAGCGCTCGCTTCGCATGTGAGAAGtCCCGGGTTCAAACCCCGGCGTCTCCAacagagttgtcaattatttt	3'	5'	GGGGACGTAGCTCAGTGGTAGAGCGCTCGCTTCGCATGTGAGAAGtCCCGGGTTCAAACCCCGGCGTCTCCA	3'	A	72	tggtcaccaggaagacgcaa	a	acagagttgtcaattatttt	16	>20	>20	>20
	D. melanogaster	http://gtrnadb.ucsc.edu/genomes/eukaryota/Dmela6/genes/tRNA-Ala-CGC-1-3.html	Ala	CGC	5'	tgataataatgcggttctatGGGGACGTAGCTCAGTGGTAGAGCGCTCGCTTCGCATGTGAGAAGtCCCGGGTTCAAACCCCGGCGTCTCCAtgttcaggagatattgttct	3'	5'	GGGGACGTAGCTCAGTGGTAGAGCGCTCGCTTCGCATGTGAGAAGtCCCGGGTTCAAACCCCGGCGTCTCCA	3'	A	72	tgataataatgcggttctat	t	tgttcaggagatattgttct	>20	>20	>20	>20
	D. melanogaster	http://gtrnadb.ucsc.edu/genomes/eukaryota/Dmela6/genes/tRNA-Ala-TGC-1-1.html	Ala	TGC	5'	tggtcaagctgtttcacatcGGGGATGTAGCTCAGTGGTAGAGCGCTCGCTTTGCATGTGAGAGGcCCCGGGTTCGATCCCCGGCATCTCCAaagtatattttttgttttta	3'	5'	GGGGATGTAGCTCAGTGGTAGAGCGCTCGCTTTGCATGTGAGAGGcCCCGGGTTCGATCCCCGGCATCTCCA	3'	A	72	tggtcaagctgtttcacatc	c	aagtatattttttgttttta	7	7	7	>20
	D. melanogaster	http://gtrnadb.ucsc.edu/genomes/eukaryota/Dmela6/genes/tRNA-Ala-TGC-2-1.html	Ala	TGC	5'	tggctcgcaagttattcaacGGGGATGTAGCTCAGTGGTAGAGCGCTCGCTTTGCATGTGAGAGGcCCCGGGTTCAATCCCCGGCATCTCCAagtacaattttttgcttttc	3'	5'	GGGGATGTAGCTCAGTGGTAGAGCGCTCGCTTTGCATGTGAGAGGcCCCGGGTTCAATCCCCGGCATCTCCA	3'	A	72	tggctcgcaagttattcaac	c	agtacaattttttgcttttc	7	7	7	>20
	D. melanogaster	http://gtrnadb.ucsc.edu/genomes/eukaryota/Dmela6/genes/tRNA-Arg-CCT-1-1.html	Arg	CCT	5'	agtgatagaataaaccacatGCCCCAGTGGCCTAATGGAtAAGGCATCGGCCTCCTAAGCCGGGGAtTGTGGGTTCGAGTCCCATCTGGGGTAagagttgtatcctttttttt	3'	5'	GCCCCAGTGGCCTAATGGAtAAGGCATCGGCCTCCTAAGCCGGGGAtTGTGGGTTCGAGTCCCATCTGGGGTA	3'	A	73	agtgatagaataaaccacat	t	agagttgtatcctttttttt	12	12	12	12
	D. melanogaster	http://gtrnadb.ucsc.edu/genomes/eukaryota/Dmela6/genes/tRNA-Arg-CCT-1-2.html	Arg	CCT	5'	tctgtcaacgaatataacacGCCCCAGTGGCCTAATGGAtAAGGCATCGGCCTCCTAAGCCGGGGAtTGTGGGTTCGAGTCCCATCTGGGGTAaagttgttctcttttttatt	3'	5'	GCCCCAGTGGCCTAATGGAtAAGGCATCGGCCTCCTAAGCCGGGGAtTGTGGGTTCGAGTCCCATCTGGGGTA	3'	A	73	tctgtcaacgaatataacac	c	aagttgttctcttttttatt	11	11	11	>20
	D. melanogaster	http://gtrnadb.ucsc.edu/genomes/eukaryota/Dmela6/genes/tRNA-Arg-CCT-1-3.html	Arg	CCT	5'	tttgccggccactaaaacaaGCCCCAGTGGCCTAATGGAtAAGGCATCGGCCTCCTAAGCCGGGGAtTGTGGGTTCGAGTCCCATCTGGGGTAaagtttgataactttttttt	3'	5'	GCCCCAGTGGCCTAATGGAtAAGGCATCGGCCTCCTAAGCCGGGGAtTGTGGGTTCGAGTCCCATCTGGGGTA	3'	A	73	tttgccggccactaaaacaa	a	aagtttgataactttttttt	12	12	12	12
	D. melanogaster	http://gtrnadb.ucsc.edu/genomes/eukaryota/Dmela6/genes/tRNA-Arg-ACG-1-1.html	Arg	ACG	5'	aaaacttaatcttgacaaccGGTCCTGTGGCGCAATGGAtAACGCGTCTGACTACGGATCAGAAGAtTCCAGGTTCGACTCCTGGCAGGATCGtgaaaaataatttttttatt	3'	5'	GGTCCTGTGGCGCAATGGAtAACGCGTCTGACTACGGATCAGAAGAtTCCAGGTTCGACTCCTGGCAGGATCG	3'	G	73	aaaacttaatcttgacaacc	c	tgaaaaataatttttttatt	10	10	10	10
	D. melanogaster	http://gtrnadb.ucsc.edu/genomes/eukaryota/Dmela6/genes/tRNA-Arg-ACG-1-2.html	Arg	ACG	5'	gaaacgccgcaacatcaaagGGTCCTGTGGCGCAATGGAtAACGCGTCTGACTACGGATCAGAAGAtTCCAGGTTCGACTCCTGGCAGGATCGgattgtttttttttataccc	3'	5'	GGTCCTGTGGCGCAATGGAtAACGCGTCTGACTACGGATCAGAAGAtTCCAGGTTCGACTCCTGGCAGGATCG	3'	G	73	gaaacgccgcaacatcaaag	g	gattgtttttttttataccc	5	5	5	5
	D. melanogaster	http://gtrnadb.ucsc.edu/genomes/eukaryota/Dmela6/genes/tRNA-Arg-ACG-1-3.html	Arg	ACG	5'	gttacacttgcacgccaagcGGTCCTGTGGCGCAATGGAtAACGCGTCTGACTACGGATCAGAAGAtTCCAGGTTCGACTCCTGGCAGGATCGaattttttggcgtattttaa	3'	5'	GGTCCTGTGGCGCAATGGAtAACGCGTCTGACTACGGATCAGAAGAtTCCAGGTTCGACTCCTGGCAGGATCG	3'	G	73	gttacacttgcacgccaagc	c	aattttttggcgtattttaa	2	2	2	>20
	D. melanogaster	http://gtrnadb.ucsc.edu/genomes/eukaryota/Dmela6/genes/tRNA-Arg-ACG-1-4.html	Arg	ACG	5'	cacggtgtaacttggaacatGGTCCTGTGGCGCAATGGAtAACGCGTCTGACTACGGATCAGAAGAtTCCAGGTTCGACTCCTGGCAGGATCGatttatttttatcccaacta	3'	5'	GGTCCTGTGGCGCAATGGAtAACGCGTCTGACTACGGATCAGAAGAtTCCAGGTTCGACTCCTGGCAGGATCG	3'	G	73	cacggtgtaacttggaacat	t	atttatttttatcccaacta	5	5	>20	>20
	D. melanogaster	http://gtrnadb.ucsc.edu/genomes/eukaryota/Dmela6/genes/tRNA-Arg-ACG-1-5.html	Arg	ACG	5'	tgtcgcgagtgctttcaggtGGTCCTGTGGCGCAATGGAtAACGCGTCTGACTACGGATCAGAAGAtTCCAGGTTCGACTCCTGGCAGGATCGtattcgaatttttttatttt	3'	5'	GGTCCTGTGGCGCAATGGAtAACGCGTCTGACTACGGATCAGAAGAtTCCAGGTTCGACTCCTGGCAGGATCG	3'	G	73	tgtcgcgagtgctttcaggt	t	tattcgaatttttttatttt	8	8	8	8
	D. melanogaster	http://gtrnadb.ucsc.edu/genomes/eukaryota/Dmela6/genes/tRNA-Arg-ACG-1-6.html	Arg	ACG	5'	ttggcacagaaggtttcatcGGTCCTGTGGCGCAATGGAtAACGCGTCTGACTACGGATCAGAAGAtTCCAGGTTCGACTCCTGGCAGGATCGgaattaaattttttattgtt	3'	5'	GGTCCTGTGGCGCAATGGAtAACGCGTCTGACTACGGATCAGAAGAtTCCAGGTTCGACTCCTGGCAGGATCG	3'	G	73	ttggcacagaaggtttcatc	c	gaattaaattttttattgtt	8	8	8	>20
	D. melanogaster	http://gtrnadb.ucsc.edu/genomes/eukaryota/Dmela6/genes/tRNA-Arg-ACG-1-7.html	Arg	ACG	5'	tttttccattacgaatcaacGGTCCTGTGGCGCAATGGAtAACGCGTCTGACTACGGATCAGAAGAtTCCAGGTTCGACTCCTGGCAGGATCGtctatttttggccttttttg	3'	5'	GGTCCTGTGGCGCAATGGAtAACGCGTCTGACTACGGATCAGAAGAtTCCAGGTTCGACTCCTGGCAGGATCG	3'	G	73	tttttccattacgaatcaac	c	tctatttttggccttttttg	4	4	13	>20
	D. melanogaster	http://gtrnadb.ucsc.edu/genomes/eukaryota/Dmela6/genes/tRNA-Arg-ACG-1-8.html	Arg	ACG	5'	aatttccgttttttttcagtGGTCCTGTGGCGCAATGGAtAACGCGTCTGACTACGGATCAGAAGAtTCCAGGTTCGACTCCTGGCAGGATCGagtgagttgttaatttttgt	3'	5'	GGTCCTGTGGCGCAATGGAtAACGCGTCTGACTACGGATCAGAAGAtTCCAGGTTCGACTCCTGGCAGGATCG	3'	G	73	aatttccgttttttttcagt	t	agtgagttgttaatttttgt	13	13	>20	>20
	D. melanogaster	http://gtrnadb.ucsc.edu/genomes/eukaryota/Dmela6/genes/tRNA-Arg-ACG-1-9.html	Arg	ACG	5'	gtgttcaattaattaacatcGGTCCTGTGGCGCAATGGAtAACGCGTCTGACTACGGATCAGAAGAtTCCAGGTTCGACTCCTGGCAGGATCGggataaattatctttttgtg	3'	5'	GGTCCTGTGGCGCAATGGAtAACGCGTCTGACTACGGATCAGAAGAtTCCAGGTTCGACTCCTGGCAGGATCG	3'	G	73	gtgttcaattaattaacatc	c	ggataaattatctttttgtg	12	12	>20	>20
	D. melanogaster	http://gtrnadb.ucsc.edu/genomes/eukaryota/Dmela6/genes/tRNA-Arg-ACG-1-10.html	Arg	ACG	5'	gaagctttcgtaaactcatcGGTCCTGTGGCGCAATGGAtAACGCGTCTGACTACGGATCAGAAGAtTCCAGGTTCGACTCCTGGCAGGATCGgaactatacctttttacaat	3'	5'	GGTCCTGTGGCGCAATGGAtAACGCGTCTGACTACGGATCAGAAGAtTCCAGGTTCGACTCCTGGCAGGATCG	3'	G	73	gaagctttcgtaaactcatc	c	gaactatacctttttacaat	10	10	>20	>20
	D. melanogaster	http://gtrnadb.ucsc.edu/genomes/eukaryota/Dmela6/genes/tRNA-Arg-TCG-2-3.html	Arg	TCG	5'	atttttcagagttgccaactGACCGTGTGGCCTAATGGAtAAGGCGTCGGACTTCGGATCCGAAGAtTGCAGGTTCGAGTCCTGTCACGGTCGtaaaattaacttttttcttt	3'	5'	GACCGTGTGGCCTAATGGAtAAGGCGTCGGACTTCGGATCCGAAGAtTGCAGGTTCGAGTCCTGTCACGGTCG	3'	G	73	atttttcagagttgccaact	t	taaaattaacttttttcttt	10	10	10	>20
	D. melanogaster	http://gtrnadb.ucsc.edu/genomes/eukaryota/Dmela6/genes/tRNA-Arg-TCG-2-4.html	Arg	TCG	5'	taagcgtgcttggaacaagcGACCGTGTGGCCTAATGGAtAAGGCGTCGGACTTCGGATCCGAAGAtTGCAGGTTCGAGTCCTGTCACGGTCGaaaccaaagtattatttttt	3'	5'	GACCGTGTGGCCTAATGGAtAAGGCGTCGGACTTCGGATCCGAAGAtTGCAGGTTCGAGTCCTGTCACGGTCG	3'	G	73	taagcgtgcttggaacaagc	c	aaaccaaagtattatttttt	14	14	14	>20
	D. melanogaster	http://gtrnadb.ucsc.edu/genomes/eukaryota/Dmela6/genes/tRNA-Arg-TCG-2-1.html	Arg	TCG	5'	tacggcctggtaaaccaactGACCGTGTGGCCTAATGGAtAAGGCGTCGGACTTCGGATCCGAAGAtTGCAGGTTCGAGTCCTGTCACGGTCGaccgttctatgctttttttt	3'	5'	GACCGTGTGGCCTAATGGAtAAGGCGTCGGACTTCGGATCCGAAGAtTGCAGGTTCGAGTCCTGTCACGGTCG	3'	G	73	tacggcctggtaaaccaact	t	accgttctatgctttttttt	12	12	12	12
	D. melanogaster	http://gtrnadb.ucsc.edu/genomes/eukaryota/Dmela6/genes/tRNA-Arg-TCG-2-2.html	Arg	TCG	5'	taatccgcttgaaaacaagcGACCGTGTGGCCTAATGGAtAAGGCGTCGGACTTCGGATCCGAAGAtTGCAGGTTCGAGTCCTGTCACGGTCGataaatttatattttttatt	3'	5'	GACCGTGTGGCCTAATGGAtAAGGCGTCGGACTTCGGATCCGAAGAtTGCAGGTTCGAGTCCTGTCACGGTCG	3'	G	73	taatccgcttgaaaacaagc	c	ataaatttatattttttatt	11	11	11	>20
	D. melanogaster	http://gtrnadb.ucsc.edu/genomes/eukaryota/Dmela6/genes/tRNA-Arg-TCG-3-1.html	Arg	TCG	5'	gggacgccggttgcgtaactGACCGTGTGGCCCAATGGAtAAGGCGTCGGACTTCGGATCCGAAGAtTGCAGGTTCGAGTCCTGTCACGGTCGaagctcaggctatatttttt	3'	5'	GACCGTGTGGCCCAATGGAtAAGGCGTCGGACTTCGGATCCGAAGAtTGCAGGTTCGAGTCCTGTCACGGTCG	3'	G	73	gggacgccggttgcgtaact	t	aagctcaggctatatttttt	14	14	14	>20
	D. melanogaster	http://gtrnadb.ucsc.edu/genomes/eukaryota/Dmela6/genes/tRNA-Arg-TCG-3-2.html	Arg	TCG	5'	gggacgccggttgcgtaactGACCGTGTGGCCCAATGGAtAAGGCGTCGGACTTCGGATCCGAAGAtTGCAGGTTCGAGTCCTGTCACGGTCGaagctcaggctacatttttt	3'	5'	GACCGTGTGGCCCAATGGAtAAGGCGTCGGACTTCGGATCCGAAGAtTGCAGGTTCGAGTCCTGTCACGGTCG	3'	G	73	gggacgccggttgcgtaact	t	aagctcaggctacatttttt	14	14	14	>20
	D. melanogaster	http://gtrnadb.ucsc.edu/genomes/eukaryota/Dmela6/genes/tRNA-Arg-TCG-3-3.html	Arg	TCG	5'	gggacggcggttgcgtaactGACCGTGTGGCCCAATGGAtAAGGCGTCGGACTTCGGATCCGAAGAtTGCAGGTTCGAGTCCTGTCACGGTCGaagctcaggctatatttttt	3'	5'	GACCGTGTGGCCCAATGGAtAAGGCGTCGGACTTCGGATCCGAAGAtTGCAGGTTCGAGTCCTGTCACGGTCG	3'	G	73	gggacggcggttgcgtaact	t	aagctcaggctatatttttt	14	14	14	>20
	D. melanogaster	http://gtrnadb.ucsc.edu/genomes/eukaryota/Dmela6/genes/tRNA-Arg-TCG-3-4.html	Arg	TCG	5'	gggacgggggttacgtaaccGACCGTGTGGCCCAATGGAtAAGGCGTCGGACTTCGGATCCGAAGAtTGCAGGTTCGAGTCCTGTCACGGTCGtacctcagtatttaattttt	3'	5'	GACCGTGTGGCCCAATGGAtAAGGCGTCGGACTTCGGATCCGAAGAtTGCAGGTTCGAGTCCTGTCACGGTCG	3'	G	73	gggacgggggttacgtaacc	c	tacctcagtatttaattttt	15	15	>20	>20
	D. melanogaster	http://gtrnadb.ucsc.edu/genomes/eukaryota/Dmela6/genes/tRNA-Arg-TCG-1-1.html	Arg	TCG	5'	taagccacgtttaaacaactGACCGTGTGGCCTAATGGAtAAGGCGTCGGACTTCGGATCCGAAGAtTGCAGGTTCGAATCCTGTCACGGTCGtacaaatccctttttgttat	3'	5'	GACCGTGTGGCCTAATGGAtAAGGCGTCGGACTTCGGATCCGAAGAtTGCAGGTTCGAATCCTGTCACGGTCG	3'	G	73	taagccacgtttaaacaact	t	tacaaatccctttttgttat	10	10	>20	>20
	D. melanogaster	http://gtrnadb.ucsc.edu/genomes/eukaryota/Dmela6/genes/tRNA-Arg-TCG-4-1.html	Arg	TCG	5'	caaacgggacgtttcaaccgGACCGTGTGGCCTAAAGGAtAAGGCGTCGGACTTCGAATCCGAAGAtTGCAGGTTCGAGTCCTGTCACGGTCGatttaacggctgaatgcatt	3'	5'	GACCGTGTGGCCTAAAGGAtAAGGCGTCGGACTTCGAATCCGAAGAtTGCAGGTTCGAGTCCTGTCACGGTCG	3'	G	73	caaacgggacgtttcaaccg	g	atttaacggctgaatgcatt	>20	>20	>20	>20
	D. melanogaster	http://gtrnadb.ucsc.edu/genomes/eukaryota/Dmela6/genes/tRNA-Arg-TCT-1-1.html	Arg	TCT	5'	tggaaagccgtccaccacctGTCCCTTTGGCGCAGAGGAtAGCGCGTTGGACTTCTAATCCAAAGGtCGCGGGTTCGATCCCCGCAAGGGATGaaatgattagttcatgtcat	3'	5'	GTCCCTTTGGCGCAGAGGAtAGCGCGTTGGACTTCTAATCCAAAGGtCGCGGGTTCGATCCCCGCAAGGGATG	3'	G	73	tggaaagccgtccaccacct	t	aaatgattagttcatgtcat	>20	>20	>20	>20
	D. melanogaster	http://gtrnadb.ucsc.edu/genomes/eukaryota/Dmela6/genes/tRNA-Arg-TCT-3-1.html	Arg	TCT	5'	tttgaaaaataggtggatgtGGCCGTGTAGCCTAATGGAtAAGGCGTCGGATTTCTGATCCGAAAAtTGCGGGTTCAAGTCCCGTCATGGTCGttgagttttaatcttttgac	3'	5'	GGCCGTGTAGCCTAATGGAtAAGGCGTCGGATTTCTGATCCGAAAAtTGCGGGTTCAAGTCCCGTCATGGTCG	3'	G	73	tttgaaaaataggtggatgt	t	ttgagttttaatcttttgac	5	>20	>20	>20
	D. melanogaster	http://gtrnadb.ucsc.edu/genomes/eukaryota/Dmela6/genes/tRNA-Arg-TCT-2-1.html	Arg	TCT	5'	aaagcaacggattctcgttgGACCCTTTAGCGCATTGGAtAGCGCGTTGGACTTCTAATCCAAAGGtGGCGGGTTCGATTCCCGCAAGGGTTGaagtactcctttttttgtac	3'	5'	GACCCTTTAGCGCATTGGAtAGCGCGTTGGACTTCTAATCCAAAGGtGGCGGGTTCGATTCCCGCAAGGGTTG	3'	G	73	aaagcaacggattctcgttg	g	aagtactcctttttttgtac	9	9	9	9
	D. melanogaster	http://gtrnadb.ucsc.edu/genomes/eukaryota/Dmela6/genes/tRNA-Asn-GTT-1-9.html	Asn	GTT	5'	tttcccggcgagttccaataGCCTCCGTGGCGCAATTGGTtAGCGCGTTCGGCTGTTAACCGAAAGGtTGGTGGTTCGAGTCCACCCGGGGGCGcatctaactttttttttttg	3'	5'	GCCTCCGTGGCGCAATTGGTtAGCGCGTTCGGCTGTTAACCGAAAGGtTGGTGGTTCGAGTCCACCCGGGGGCG	3'	G	74	tttcccggcgagttccaata	a	catctaactttttttttttg	8	8	8	8
	D. melanogaster	http://gtrnadb.ucsc.edu/genomes/eukaryota/Dmela6/genes/tRNA-Asn-GTT-1-1.html	Asn	GTT	5'	tagtccatcaaaatgtagaaGCCTCCGTGGCGCAATTGGTtAGCGCGTTCGGCTGTTAACCGAAAGGtTGGTGGTTCGAGTCCACCCGGGGGCGacttttttattttgatgcaa	3'	5'	GCCTCCGTGGCGCAATTGGTtAGCGCGTTCGGCTGTTAACCGAAAGGtTGGTGGTTCGAGTCCACCCGGGGGCG	3'	G	74	tagtccatcaaaatgtagaa	a	acttttttattttgatgcaa	2	2	2	>20
	D. melanogaster	http://gtrnadb.ucsc.edu/genomes/eukaryota/Dmela6/genes/tRNA-Asn-GTT-1-2.html	Asn	GTT	5'	aatatcgaactggttccataGCCTCCGTGGCGCAATTGGTtAGCGCGTTCGGCTGTTAACCGAAAGGtTGGTGGTTCGAGTCCACCCGGGGGCGgtatttattatttttcatgt	3'	5'	GCCTCCGTGGCGCAATTGGTtAGCGCGTTCGGCTGTTAACCGAAAGGtTGGTGGTTCGAGTCCACCCGGGGGCG	3'	G	74	aatatcgaactggttccata	a	gtatttattatttttcatgt	10	10	>20	>20
	D. melanogaster	http://gtrnadb.ucsc.edu/genomes/eukaryota/Dmela6/genes/tRNA-Asn-GTT-1-3.html	Asn	GTT	5'	ttgacggaggcagcgcaacaGCCTCCGTGGCGCAATTGGTtAGCGCGTTCGGCTGTTAACCGAAAGGtTGGTGGTTCGAGTCCACCCGGGGGCGaatatttctattttacctgt	3'	5'	GCCTCCGTGGCGCAATTGGTtAGCGCGTTCGGCTGTTAACCGAAAGGtTGGTGGTTCGAGTCCACCCGGGGGCG	3'	G	74	ttgacggaggcagcgcaaca	a	aatatttctattttacctgt	10	>20	>20	>20
	D. melanogaster	http://gtrnadb.ucsc.edu/genomes/eukaryota/Dmela6/genes/tRNA-Asn-GTT-1-4.html	Asn	GTT	5'	ctttataaaaaaaattcgaaGCCTCCGTGGCGCAATTGGTtAGCGCGTTCGGCTGTTAACCGAAAGGtTGGTGGTTCGAGTCCACCCGGGGGCGcttttctttttgaatgatgt	3'	5'	GCCTCCGTGGCGCAATTGGTtAGCGCGTTCGGCTGTTAACCGAAAGGtTGGTGGTTCGAGTCCACCCGGGGGCG	3'	G	74	ctttataaaaaaaattcgaa	a	cttttctttttgaatgatgt	1	6	>20	>20
	D. melanogaster	http://gtrnadb.ucsc.edu/genomes/eukaryota/Dmela6/genes/tRNA-Asn-GTT-1-5.html	Asn	GTT	5'	atttttttgtgtgcttaactGCCTCCGTGGCGCAATTGGTtAGCGCGTTCGGCTGTTAACCGAAAGGtTGGTGGTTCGAGTCCACCCGGGGGCGcatacgaaatcaaaattttt	3'	5'	GCCTCCGTGGCGCAATTGGTtAGCGCGTTCGGCTGTTAACCGAAAGGtTGGTGGTTCGAGTCCACCCGGGGGCG	3'	G	74	atttttttgtgtgcttaact	t	catacgaaatcaaaattttt	15	15	>20	>20
	D. melanogaster	http://gtrnadb.ucsc.edu/genomes/eukaryota/Dmela6/genes/tRNA-Asn-GTT-1-6.html	Asn	GTT	5'	atcctaagaaggagccatctGCCTCCGTGGCGCAATTGGTtAGCGCGTTCGGCTGTTAACCGAAAGGtTGGTGGTTCGAGTCCACCCGGGGGCGaaatacgttttttaattttg	3'	5'	GCCTCCGTGGCGCAATTGGTtAGCGCGTTCGGCTGTTAACCGAAAGGtTGGTGGTTCGAGTCCACCCGGGGGCG	3'	G	74	atcctaagaaggagccatct	t	aaatacgttttttaattttg	7	7	7	>20
	D. melanogaster	http://gtrnadb.ucsc.edu/genomes/eukaryota/Dmela6/genes/tRNA-Asn-GTT-1-7.html	Asn	GTT	5'	ttttttttccgccttacatgGCCTCCGTGGCGCAATTGGTtAGCGCGTTCGGCTGTTAACCGAAAGGtTGGTGGTTCGAGTCCACCCGGGGGCGacaaacacatttttttatcc	3'	5'	GCCTCCGTGGCGCAATTGGTtAGCGCGTTCGGCTGTTAACCGAAAGGtTGGTGGTTCGAGTCCACCCGGGGGCG	3'	G	74	ttttttttccgccttacatg	g	acaaacacatttttttatcc	9	9	9	9
	D. melanogaster	http://gtrnadb.ucsc.edu/genomes/eukaryota/Dmela6/genes/tRNA-Asn-GTT-1-8.html	Asn	GTT	5'	gtgtgcgcagagcaacagctGCCTCCGTGGCGCAATTGGTtAGCGCGTTCGGCTGTTAACCGAAAGGtTGGTGGTTCGAGTCCACCCGGGGGCGcagctacgtaaaattttttt	3'	5'	GCCTCCGTGGCGCAATTGGTtAGCGCGTTCGGCTGTTAACCGAAAGGtTGGTGGTTCGAGTCCACCCGGGGGCG	3'	G	74	gtgtgcgcagagcaacagct	t	cagctacgtaaaattttttt	13	13	13	13
	D. melanogaster	http://gtrnadb.ucsc.edu/genomes/eukaryota/Dmela6/genes/tRNA-Asn-GTT-1-10.html	Asn	GTT	5'	tttgtctcatgttgatcaatGCCTCCGTGGCGCAATTGGTtAGCGCGTTCGGCTGTTAACCGAAAGGtTGGTGGTTCGAGTCCACCCGGGGGCGacttaagtatatattttgaa	3'	5'	GCCTCCGTGGCGCAATTGGTtAGCGCGTTCGGCTGTTAACCGAAAGGtTGGTGGTTCGAGTCCACCCGGGGGCG	3'	G	74	tttgtctcatgttgatcaat	t	acttaagtatatattttgaa	13	>20	>20	>20
	D. melanogaster	http://gtrnadb.ucsc.edu/genomes/eukaryota/Dmela6/genes/tRNA-Asp-GTC-1-1.html	Asp	GTC	5'	ttggcgacctaagttcaacaTCCTCGATAGTATAGTGGTtAGTATCCCCGCCTGTCACGCGGGAGaCCGGGGTTCAATTCCCCGTCGGGGAGatgtgtaaataatttttttt	3'	5'	TCCTCGATAGTATAGTGGTtAGTATCCCCGCCTGTCACGCGGGAGaCCGGGGTTCAATTCCCCGTCGGGGAG	3'	G	72	ttggcgacctaagttcaaca	a	atgtgtaaataatttttttt	12	12	12	12
	D. melanogaster	http://gtrnadb.ucsc.edu/genomes/eukaryota/Dmela6/genes/tRNA-Asp-GTC-1-2.html	Asp	GTC	5'	ttggcaggcgaaattcaacgTCCTCGATAGTATAGTGGTtAGTATCCCCGCCTGTCACGCGGGAGaCCGGGGTTCAATTCCCCGTCGGGGAGacgattgtcaatactttttt	3'	5'	TCCTCGATAGTATAGTGGTtAGTATCCCCGCCTGTCACGCGGGAGaCCGGGGTTCAATTCCCCGTCGGGGAG	3'	G	72	ttggcaggcgaaattcaacg	g	acgattgtcaatactttttt	14	14	14	>20
	D. melanogaster	http://gtrnadb.ucsc.edu/genomes/eukaryota/Dmela6/genes/tRNA-Asp-GTC-1-3.html	Asp	GTC	5'	ttggcaatcggcgcgcaacaTCCTCGATAGTATAGTGGTtAGTATCCCCGCCTGTCACGCGGGAGaCCGGGGTTCAATTCCCCGTCGGGGAGatgggatatttcctttcttt	3'	5'	TCCTCGATAGTATAGTGGTtAGTATCCCCGCCTGTCACGCGGGAGaCCGGGGTTCAATTCCCCGTCGGGGAG	3'	G	72	ttggcaatcggcgcgcaaca	a	atgggatatttcctttcttt	>20	>20	>20	>20
	D. melanogaster	http://gtrnadb.ucsc.edu/genomes/eukaryota/Dmela6/genes/tRNA-Asp-GTC-1-4.html	Asp	GTC	5'	ttgactcactttgtataacaTCCTCGATAGTATAGTGGTtAGTATCCCCGCCTGTCACGCGGGAGaCCGGGGTTCAATTCCCCGTCGGGGAGataagtgcattttttttcaa	3'	5'	TCCTCGATAGTATAGTGGTtAGTATCCCCGCCTGTCACGCGGGAGaCCGGGGTTCAATTCCCCGTCGGGGAG	3'	G	72	ttgactcactttgtataaca	a	ataagtgcattttttttcaa	9	9	9	9
	D. melanogaster	http://gtrnadb.ucsc.edu/genomes/eukaryota/Dmela6/genes/tRNA-Asp-GTC-1-5.html	Asp	GTC	5'	ttgacagtgggtagacaacaTCCTCGATAGTATAGTGGTtAGTATCCCCGCCTGTCACGCGGGAGaCCGGGGTTCAATTCCCCGTCGGGGAGagatgtaaaaattacttttt	3'	5'	TCCTCGATAGTATAGTGGTtAGTATCCCCGCCTGTCACGCGGGAGaCCGGGGTTCAATTCCCCGTCGGGGAG	3'	G	72	ttgacagtgggtagacaaca	a	agatgtaaaaattacttttt	15	15	>20	>20
	D. melanogaster	http://gtrnadb.ucsc.edu/genomes/eukaryota/Dmela6/genes/tRNA-Asp-GTC-1-6.html	Asp	GTC	5'	ctggtaaacggcaaacaacaTCCTCGATAGTATAGTGGTtAGTATCCCCGCCTGTCACGCGGGAGaCCGGGGTTCAATTCCCCGTCGGGGAGatggatgttattttttttat	3'	5'	TCCTCGATAGTATAGTGGTtAGTATCCCCGCCTGTCACGCGGGAGaCCGGGGTTCAATTCCCCGTCGGGGAG	3'	G	72	ctggtaaacggcaaacaaca	a	atggatgttattttttttat	10	10	10	10
	D. melanogaster	http://gtrnadb.ucsc.edu/genomes/eukaryota/Dmela6/genes/tRNA-Asp-GTC-1-7.html	Asp	GTC	5'	tttacgaaattgatgccaagTCCTCGATAGTATAGTGGTtAGTATCCCCGCCTGTCACGCGGGAGaCCGGGGTTCAATTCCCCGTCGGGGAGacgtgagagattcgtttaat	3'	5'	TCCTCGATAGTATAGTGGTtAGTATCCCCGCCTGTCACGCGGGAGaCCGGGGTTCAATTCCCCGTCGGGGAG	3'	G	72	tttacgaaattgatgccaag	g	acgtgagagattcgtttaat	>20	>20	>20	>20
	D. melanogaster	http://gtrnadb.ucsc.edu/genomes/eukaryota/Dmela6/genes/tRNA-Asp-GTC-1-8.html	Asp	GTC	5'	ttggcaggcgccgttcaacgTCCTCGATAGTATAGTGGTtAGTATCCCCGCCTGTCACGCGGGAGaCCGGGGTTCAATTCCCCGTCGGGGAGaatgttgaaagcatttattt	3'	5'	TCCTCGATAGTATAGTGGTtAGTATCCCCGCCTGTCACGCGGGAGaCCGGGGTTCAATTCCCCGTCGGGGAG	3'	G	72	ttggcaggcgccgttcaacg	g	aatgttgaaagcatttattt	>20	>20	>20	>20
	D. melanogaster	http://gtrnadb.ucsc.edu/genomes/eukaryota/Dmela6/genes/tRNA-Asp-GTC-1-9.html	Asp	GTC	5'	ttgactcaaaagtatcaacgTCCTCGATAGTATAGTGGTtAGTATCCCCGCCTGTCACGCGGGAGaCCGGGGTTCAATTCCCCGTCGGGGAGaatgcgaaagcatttttttt	3'	5'	TCCTCGATAGTATAGTGGTtAGTATCCCCGCCTGTCACGCGGGAGaCCGGGGTTCAATTCCCCGTCGGGGAG	3'	G	72	ttgactcaaaagtatcaacg	g	aatgcgaaagcatttttttt	12	12	12	12
	D. melanogaster	http://gtrnadb.ucsc.edu/genomes/eukaryota/Dmela6/genes/tRNA-Asp-GTC-1-10.html	Asp	GTC	5'	ttgacaaattgaaatcaacaTCCTCGATAGTATAGTGGTtAGTATCCCCGCCTGTCACGCGGGAGaCCGGGGTTCAATTCCCCGTCGGGGAGatgtgtattaaacttttttt	3'	5'	TCCTCGATAGTATAGTGGTtAGTATCCCCGCCTGTCACGCGGGAGaCCGGGGTTCAATTCCCCGTCGGGGAG	3'	G	72	ttgacaaattgaaatcaaca	a	atgtgtattaaacttttttt	13	13	13	13
	D. melanogaster	http://gtrnadb.ucsc.edu/genomes/eukaryota/Dmela6/genes/tRNA-Asp-GTC-1-11.html	Asp	GTC	5'	ttgctcgaatattttcaacgTCCTCGATAGTATAGTGGTtAGTATCCCCGCCTGTCACGCGGGAGaCCGGGGTTCAATTCCCCGTCGGGGAGaatctgtgattctttttttt	3'	5'	TCCTCGATAGTATAGTGGTtAGTATCCCCGCCTGTCACGCGGGAGaCCGGGGTTCAATTCCCCGTCGGGGAG	3'	G	72	ttgctcgaatattttcaacg	g	aatctgtgattctttttttt	12	12	12	12
	D. melanogaster	http://gtrnadb.ucsc.edu/genomes/eukaryota/Dmela6/genes/tRNA-Asp-GTC-1-12.html	Asp	GTC	5'	gtattcgaaagcattcgtaaTCCTCGATAGTATAGTGGTtAGTATCCCCGCCTGTCACGCGGGAGaCCGGGGTTCAATTCCCCGTCGGGGAGaccgataaaatatatatttc	3'	5'	TCCTCGATAGTATAGTGGTtAGTATCCCCGCCTGTCACGCGGGAGaCCGGGGTTCAATTCCCCGTCGGGGAG	3'	G	72	gtattcgaaagcattcgtaa	a	accgataaaatatatatttc	>20	>20	>20	>20
	D. melanogaster	http://gtrnadb.ucsc.edu/genomes/eukaryota/Dmela6/genes/tRNA-Asp-GTC-3-1.html	Asp	GTC	5'	tatgtccgaagtttttaaggTCCTCGATAGTATAGTGGTtAGTATCCCCGCCTGTCACGCGGGAGaCCGGGGTTCAATTCCCCGTCTGGGAGaaatgagattttcatttttt	3'	5'	TCCTCGATAGTATAGTGGTtAGTATCCCCGCCTGTCACGCGGGAGaCCGGGGTTCAATTCCCCGTCTGGGAG	3'	G	72	tatgtccgaagtttttaagg	g	aaatgagattttcatttttt	8	14	14	>20
	D. melanogaster	http://gtrnadb.ucsc.edu/genomes/eukaryota/Dmela6/genes/tRNA-Asp-GTC-2-1.html	Asp	GTC	5'	ttggcgagtgtcgttcaccgTCCTCGATAGTATAGTGGTtAGTATCCCCGCCTGTCACGCGGGAGaCCGGTGTTCAATTCCCCGTCGGGGAGatgcgagagcattttttcac	3'	5'	TCCTCGATAGTATAGTGGTtAGTATCCCCGCCTGTCACGCGGGAGaCCGGTGTTCAATTCCCCGTCGGGGAG	3'	G	72	ttggcgagtgtcgttcaccg	g	atgcgagagcattttttcac	11	11	11	>20
	D. melanogaster	http://gtrnadb.ucsc.edu/genomes/eukaryota/Dmela6/genes/tRNA-Cys-GCA-3-1.html	Cys	GCA	5'	gagttcgccattttcaagtcGGGGGTATAGCTCAGGGGTAGAGCATTCGACTGCAGATCGAGAGGtCCCCGGTTCAAATCCGGGTGCCCCCTggaactacattttttgccat	3'	5'	GGGGGTATAGCTCAGGGGTAGAGCATTCGACTGCAGATCGAGAGGtCCCCGGTTCAAATCCGGGTGCCCCCT	3'	T	72	gagttcgccattttcaagtc	c	ggaactacattttttgccat	9	9	9	>20
	D. melanogaster	http://gtrnadb.ucsc.edu/genomes/eukaryota/Dmela6/genes/tRNA-Cys-GCA-4-1.html	Cys	GCA	5'	aaaactcttttaacataagtGGGGGTATAGCTCAGGGGCAGAGCATTCGACTGCAGATCGAGAGGtCCCCGGTTCAAATCCGGGTGCCCCCTtcactttttttttaaccaat	3'	5'	GGGGGTATAGCTCAGGGGCAGAGCATTCGACTGCAGATCGAGAGGtCCCCGGTTCAAATCCGGGTGCCCCCT	3'	T	72	aaaactcttttaacataagt	t	tcactttttttttaaccaat	4	4	4	4
	D. melanogaster	http://gtrnadb.ucsc.edu/genomes/eukaryota/Dmela6/genes/tRNA-Cys-GCA-1-1.html	Cys	GCA	5'	tggtcactcgaatcccaactGGGGATATAGCTCAGTGGTAGAGCATTCGACTGCAGATCGAGAGGtCCCCGGTTCAAACCCGGGTGTCCCCTtggtaaacctttttgttgct	3'	5'	GGGGATATAGCTCAGTGGTAGAGCATTCGACTGCAGATCGAGAGGtCCCCGGTTCAAACCCGGGTGTCCCCT	3'	T	72	tggtcactcgaatcccaact	t	tggtaaacctttttgttgct	9	9	>20	>20
	D. melanogaster	http://gtrnadb.ucsc.edu/genomes/eukaryota/Dmela6/genes/tRNA-Cys-GCA-1-2.html	Cys	GCA	5'	tggagcacgcagccacacttGGGGATATAGCTCAGTGGTAGAGCATTCGACTGCAGATCGAGAGGtCCCCGGTTCAAACCCGGGTGTCCCCTaggtaaacttttttcccatc	3'	5'	GGGGATATAGCTCAGTGGTAGAGCATTCGACTGCAGATCGAGAGGtCCCCGGTTCAAACCCGGGTGTCCCCT	3'	T	72	tggagcacgcagccacactt	t	aggtaaacttttttcccatc	8	8	8	>20
	D. melanogaster	http://gtrnadb.ucsc.edu/genomes/eukaryota/Dmela6/genes/tRNA-Cys-GCA-1-3.html	Cys	GCA	5'	tagtcacaaaaagccaacgtGGGGATATAGCTCAGTGGTAGAGCATTCGACTGCAGATCGAGAGGtCCCCGGTTCAAACCCGGGTGTCCCCTtgttttttgcaattttctta	3'	5'	GGGGATATAGCTCAGTGGTAGAGCATTCGACTGCAGATCGAGAGGtCCCCGGTTCAAACCCGGGTGTCCCCT	3'	T	72	tagtcacaaaaagccaacgt	t	tgttttttgcaattttctta	2	2	2	>20
	D. melanogaster	http://gtrnadb.ucsc.edu/genomes/eukaryota/Dmela6/genes/tRNA-Cys-GCA-1-4.html	Cys	GCA	5'	ttctcgttttttatataagaGGGGATATAGCTCAGTGGTAGAGCATTCGACTGCAGATCGAGAGGtCCCCGGTTCAAACCCGGGTGTCCCCTtgttttttgcgtttttttct	3'	5'	GGGGATATAGCTCAGTGGTAGAGCATTCGACTGCAGATCGAGAGGtCCCCGGTTCAAACCCGGGTGTCCCCT	3'	T	72	ttctcgttttttatataaga	a	tgttttttgcgtttttttct	2	2	2	11
	D. melanogaster	http://gtrnadb.ucsc.edu/genomes/eukaryota/Dmela6/genes/tRNA-Cys-GCA-2-1.html	Cys	GCA	5'	tgattggggattatacaactGGGGGCATAGCTCAGGGGTAGAGCGTTCGACTGCAGATCGACAGGtCCCTGGTTCAAATCCGGGTGCCCCCTactcacatttttggttttca	3'	5'	GGGGGCATAGCTCAGGGGTAGAGCGTTCGACTGCAGATCGACAGGtCCCTGGTTCAAATCCGGGTGCCCCCT	3'	T	72	tgattggggattatacaact	t	actcacatttttggttttca	7	7	>20	>20
	D. melanogaster	http://gtrnadb.ucsc.edu/genomes/eukaryota/Dmela6/genes/tRNA-Gln-CTG-1-1.html	Gln	CTG	5'	tggcccaggaccaatacggtGGTTCCATGGTGTAATGGTtAGCACTCTGGACTCTGAATCCAGCGaTCCGAGTTCAAATCTCGGTGGAACCTgagcctgaccttccggtgtc	3'	5'	GGTTCCATGGTGTAATGGTtAGCACTCTGGACTCTGAATCCAGCGaTCCGAGTTCAAATCTCGGTGGAACCT	3'	T	72	tggcccaggaccaatacggt	t	gagcctgaccttccggtgtc	>20	>20	>20	>20
	D. melanogaster	http://gtrnadb.ucsc.edu/genomes/eukaryota/Dmela6/genes/tRNA-Gln-CTG-2-2.html	Gln	CTG	5'	cggacgactcattgacaagcGGTTCCATGGTGTAATGGTtAGCACTCAGGACTCTGAATCCTGCGaTCCGAGTTCAAATCTCGGTGGAACCTgataagcaaagaactttttt	3'	5'	GGTTCCATGGTGTAATGGTtAGCACTCAGGACTCTGAATCCTGCGaTCCGAGTTCAAATCTCGGTGGAACCT	3'	T	72	cggacgactcattgacaagc	c	gataagcaaagaactttttt	14	14	14	>20
	D. melanogaster	http://gtrnadb.ucsc.edu/genomes/eukaryota/Dmela6/genes/tRNA-Gln-CTG-2-3.html	Gln	CTG	5'	ttgtcgtacgctcatcaaacGGTTCCATGGTGTAATGGTtAGCACTCAGGACTCTGAATCCTGCGaTCCGAGTTCAAATCTCGGTGGAACCTgagtgaaaattttttaattt	3'	5'	GGTTCCATGGTGTAATGGTtAGCACTCAGGACTCTGAATCCTGCGaTCCGAGTTCAAATCTCGGTGGAACCT	3'	T	72	ttgtcgtacgctcatcaaac	c	gagtgaaaattttttaattt	9	9	9	>20
	D. melanogaster	http://gtrnadb.ucsc.edu/genomes/eukaryota/Dmela6/genes/tRNA-Gln-CTG-2-4.html	Gln	CTG	5'	gaaaattggaagatcagcgaGGTTCCATGGTGTAATGGTtAGCACTCAGGACTCTGAATCCTGCGaTCCGAGTTCAAATCTCGGTGGAACCTgaatgaaattagttttttct	3'	5'	GGTTCCATGGTGTAATGGTtAGCACTCAGGACTCTGAATCCTGCGaTCCGAGTTCAAATCTCGGTGGAACCT	3'	T	72	gaaaattggaagatcagcga	a	gaatgaaattagttttttct	12	12	12	>20
	D. melanogaster	http://gtrnadb.ucsc.edu/genomes/eukaryota/Dmela6/genes/tRNA-Gln-CTG-2-5.html	Gln	CTG	5'	tggcgacgggtgatcagcgcGGTTCCATGGTGTAATGGTtAGCACTCAGGACTCTGAATCCTGCGaTCCGAGTTCAAATCTCGGTGGAACCTgaggaattcctttttttttt	3'	5'	GGTTCCATGGTGTAATGGTtAGCACTCAGGACTCTGAATCCTGCGaTCCGAGTTCAAATCTCGGTGGAACCT	3'	T	72	tggcgacgggtgatcagcgc	c	gaggaattcctttttttttt	10	10	10	10
	D. melanogaster	http://gtrnadb.ucsc.edu/genomes/eukaryota/Dmela6/genes/tRNA-Gln-CTG-2-1.html	Gln	CTG	5'	tgctcgccgtttgacgtgttGGTTCCATGGTGTAATGGTtAGCACTCAGGACTCTGAATCCTGCGaTCCGAGTTCAAATCTCGGTGGAACCTaacgatatgttttctttttt	3'	5'	GGTTCCATGGTGTAATGGTtAGCACTCAGGACTCTGAATCCTGCGaTCCGAGTTCAAATCTCGGTGGAACCT	3'	T	72	tgctcgccgtttgacgtgtt	t	aacgatatgttttctttttt	9	14	14	>20
	D. melanogaster	http://gtrnadb.ucsc.edu/genomes/eukaryota/Dmela6/genes/tRNA-Gln-CTG-3-1.html	Gln	CTG	5'	tagcatttctcgcccatagaGGTTCTATGGTGTAATGGTtAGCACTCAGGACTCTGAATCCTGCGaTCCGAGTTCAAATCTCGGTAGAACCTatactacattttttgttctt	3'	5'	GGTTCTATGGTGTAATGGTtAGCACTCAGGACTCTGAATCCTGCGaTCCGAGTTCAAATCTCGGTAGAACCT	3'	T	72	tagcatttctcgcccataga	a	atactacattttttgttctt	8	8	8	>20
	D. melanogaster	http://gtrnadb.ucsc.edu/genomes/eukaryota/Dmela6/genes/tRNA-Gln-CTG-4-1.html	Gln	CTG	5'	ttttcgttggactttcacctGGTTCTATGGTGTAATGGTtAGCACTTTGGACTCTGAATCCAGCGaTCCGAGTTCAAATCTCGGTAGAACCTttgaggaactcgctttttta	3'	5'	GGTTCTATGGTGTAATGGTtAGCACTTTGGACTCTGAATCCAGCGaTCCGAGTTCAAATCTCGGTAGAACCT	3'	T	72	ttttcgttggactttcacct	t	ttgaggaactcgctttttta	13	13	13	>20
	D. melanogaster	http://gtrnadb.ucsc.edu/genomes/eukaryota/Dmela6/genes/tRNA-Gln-TTG-1-1.html	Gln	TTG	5'	ttggacaaagaattgttagaGGTTCTATGGTGTAATGGTtAGCACTCTGGACTTTGAATCCAGCGaTCCGAGTTCAAATCTCGGTAGAACCTtgcatctttcctattttatt	3'	5'	GGTTCTATGGTGTAATGGTtAGCACTCTGGACTTTGAATCCAGCGaTCCGAGTTCAAATCTCGGTAGAACCT	3'	T	72	ttggacaaagaattgttaga	a	tgcatctttcctattttatt	13	>20	>20	>20
	D. melanogaster	http://gtrnadb.ucsc.edu/genomes/eukaryota/Dmela6/genes/tRNA-Gln-TTG-1-2.html	Gln	TTG	5'	ttgcgccaggctgccaacgcGGTTCTATGGTGTAATGGTtAGCACTCTGGACTTTGAATCCAGCGaTCCGAGTTCAAATCTCGGTAGAACCTttgattttttttttaatttc	3'	5'	GGTTCTATGGTGTAATGGTtAGCACTCTGGACTTTGAATCCAGCGaTCCGAGTTCAAATCTCGGTAGAACCT	3'	T	72	ttgcgccaggctgccaacgc	c	ttgattttttttttaatttc	4	4	4	4
	D. melanogaster	http://gtrnadb.ucsc.edu/genomes/eukaryota/Dmela6/genes/tRNA-Gln-TTG-1-3.html	Gln	TTG	5'	agcagcgtggctcgtatcaaGGTTCTATGGTGTAATGGTtAGCACTCTGGACTTTGAATCCAGCGaTCCGAGTTCAAATCTCGGTAGAACCTgctcgaattaatttttattt	3'	5'	GGTTCTATGGTGTAATGGTtAGCACTCTGGACTTTGAATCCAGCGaTCCGAGTTCAAATCTCGGTAGAACCT	3'	T	72	agcagcgtggctcgtatcaa	a	gctcgaattaatttttattt	11	11	>20	>20
	D. melanogaster	http://gtrnadb.ucsc.edu/genomes/eukaryota/Dmela6/genes/tRNA-Gln-TTG-2-1.html	Gln	TTG	5'	ttgcagcagcgcatttatccGGTTCTATGGTGTAACGGTtAGCACTCTGGACTTTGAATCCAGCGaTCCGAGTTCAAATCTCGGTAGAACCTatatatatatacatatattg	3'	5'	GGTTCTATGGTGTAACGGTtAGCACTCTGGACTTTGAATCCAGCGaTCCGAGTTCAAATCTCGGTAGAACCT	3'	T	72	ttgcagcagcgcatttatcc	c	atatatatatacatatattg	>20	>20	>20	>20
	D. melanogaster	http://gtrnadb.ucsc.edu/genomes/eukaryota/Dmela6/genes/tRNA-Glu-CTC-6-1.html	Glu	CTC	5'	aattttttcagaatttttacAGCTTTGcgTAGCTTAGGGGTtAGAGCATTCGACTCTCGTTTGAAAGTgAACGGGTTCAAATCCCAGTAGGGTTAatatacattttttttttttt	3'	5'	AGCTTTGcgTAGCTTAGGGGTtAGAGCATTCGACTCTCGTTTGAAAGTgAACGGGTTCAAATCCCAGTAGGGTTA	3'	A	75	aattttttcagaatttttac	c	atatacattttttttttttt	7	7	7	7
	D. melanogaster	http://gtrnadb.ucsc.edu/genomes/eukaryota/Dmela6/genes/tRNA-Glu-CTC-1-1.html	Glu	CTC	5'	ttagtcaccttccagacaagTCCCATATTGTCTAGTGGTtAGGATATCCGGCTCTCACCCGGAAGGCCCGGGTTCGATTCCCGGTATGGGAAacttttttgcctaatttcgc	3'	5'	TCCCATATTGTCTAGTGGTtAGGATATCCGGCTCTCACCCGGAAGGCCCGGGTTCGATTCCCGGTATGGGAA	3'	A	72	ttagtcaccttccagacaag	g	acttttttgcctaatttcgc	2	2	2	>20
	D. melanogaster	http://gtrnadb.ucsc.edu/genomes/eukaryota/Dmela6/genes/tRNA-Glu-CTC-2-1.html	Glu	CTC	5'	cttgacacagcaaagccgtaTCCCATATTGTCTAGTGGTtAGGATACCCGGCTCTCACCCGGGAGGCCCGGGTTCAATTCCCGGTATGGGAAtatgagtttttgtcttattt	3'	5'	TCCCATATTGTCTAGTGGTtAGGATACCCGGCTCTCACCCGGGAGGCCCGGGTTCAATTCCCGGTATGGGAA	3'	A	72	cttgacacagcaaagccgta	a	tatgagtttttgtcttattt	6	6	>20	>20
	D. melanogaster	http://gtrnadb.ucsc.edu/genomes/eukaryota/Dmela6/genes/tRNA-Glu-CTC-2-2.html	Glu	CTC	5'	tggctataatctaatacagcTCCCATATTGTCTAGTGGTtAGGATACCCGGCTCTCACCCGGGAGGCCCGGGTTCAATTCCCGGTATGGGAAactaatttctttttgtatgt	3'	5'	TCCCATATTGTCTAGTGGTtAGGATACCCGGCTCTCACCCGGGAGGCCCGGGTTCAATTCCCGGTATGGGAA	3'	A	72	tggctataatctaatacagc	c	actaatttctttttgtatgt	9	9	>20	>20
	D. melanogaster	http://gtrnadb.ucsc.edu/genomes/eukaryota/Dmela6/genes/tRNA-Glu-CTC-2-3.html	Glu	CTC	5'	ttatacacatatatttcaacTCCCATATTGTCTAGTGGTtAGGATACCCGGCTCTCACCCGGGAGGCCCGGGTTCAATTCCCGGTATGGGAAgtgtgaaatgattttttgca	3'	5'	TCCCATATTGTCTAGTGGTtAGGATACCCGGCTCTCACCCGGGAGGCCCGGGTTCAATTCCCGGTATGGGAA	3'	A	72	ttatacacatatatttcaac	c	gtgtgaaatgattttttgca	11	11	11	>20
	D. melanogaster	http://gtrnadb.ucsc.edu/genomes/eukaryota/Dmela6/genes/tRNA-Glu-CTC-3-1.html	Glu	CTC	5'	tggcgcgccacgtattcataTCCCATATTGTCTAGTGGTtAGGATATCCGGCTCTCACCCGGAAGGCCCGGGTTCAATTCCCGGTATGGGAAatatggttcaattcattttt	3'	5'	TCCCATATTGTCTAGTGGTtAGGATATCCGGCTCTCACCCGGAAGGCCCGGGTTCAATTCCCGGTATGGGAA	3'	A	72	tggcgcgccacgtattcata	a	atatggttcaattcattttt	15	15	>20	>20
	D. melanogaster	http://gtrnadb.ucsc.edu/genomes/eukaryota/Dmela6/genes/tRNA-Glu-CTC-3-2.html	Glu	CTC	5'	ttacgataagcatacacaagTCCCATATTGTCTAGTGGTtAGGATATCCGGCTCTCACCCGGAAGGCCCGGGTTCAATTCCCGGTATGGGAAatatggtttcagatcttttt	3'	5'	TCCCATATTGTCTAGTGGTtAGGATATCCGGCTCTCACCCGGAAGGCCCGGGTTCAATTCCCGGTATGGGAA	3'	A	72	ttacgataagcatacacaag	g	atatggtttcagatcttttt	15	15	>20	>20
	D. melanogaster	http://gtrnadb.ucsc.edu/genomes/eukaryota/Dmela6/genes/tRNA-Glu-CTC-3-3.html	Glu	CTC	5'	ttttgatactgcatcccaagTCCCATATTGTCTAGTGGTtAGGATATCCGGCTCTCACCCGGAAGGCCCGGGTTCAATTCCCGGTATGGGAAatatggctacaagtattttt	3'	5'	TCCCATATTGTCTAGTGGTtAGGATATCCGGCTCTCACCCGGAAGGCCCGGGTTCAATTCCCGGTATGGGAA	3'	A	72	ttttgatactgcatcccaag	g	atatggctacaagtattttt	15	15	>20	>20
	D. melanogaster	http://gtrnadb.ucsc.edu/genomes/eukaryota/Dmela6/genes/tRNA-Glu-CTC-3-4.html	Glu	CTC	5'	tctgtcgatctgctatcacaTCCCATATTGTCTAGTGGTtAGGATATCCGGCTCTCACCCGGAAGGCCCGGGTTCAATTCCCGGTATGGGAAtatggtgaagaaatattctt	3'	5'	TCCCATATTGTCTAGTGGTtAGGATATCCGGCTCTCACCCGGAAGGCCCGGGTTCAATTCCCGGTATGGGAA	3'	A	72	tctgtcgatctgctatcaca	a	tatggtgaagaaatattctt	>20	>20	>20	>20
	D. melanogaster	http://gtrnadb.ucsc.edu/genomes/eukaryota/Dmela6/genes/tRNA-Glu-CTC-3-5.html	Glu	CTC	5'	ctgaatgcaagaatgtcataTCCCATATTGTCTAGTGGTtAGGATATCCGGCTCTCACCCGGAAGGCCCGGGTTCAATTCCCGGTATGGGAAtatggtaaagaaatcttctt	3'	5'	TCCCATATTGTCTAGTGGTtAGGATATCCGGCTCTCACCCGGAAGGCCCGGGTTCAATTCCCGGTATGGGAA	3'	A	72	ctgaatgcaagaatgtcata	a	tatggtaaagaaatcttctt	>20	>20	>20	>20
	D. melanogaster	http://gtrnadb.ucsc.edu/genomes/eukaryota/Dmela6/genes/tRNA-Glu-CTC-3-6.html	Glu	CTC	5'	ctgaatgcaagaatgtcataTCCCATATTGTCTAGTGGTtAGGATATCCGGCTCTCACCCGGAAGGCCCGGGTTCAATTCCCGGTATGGGAAtatggtaaagaaatcttctt	3'	5'	TCCCATATTGTCTAGTGGTtAGGATATCCGGCTCTCACCCGGAAGGCCCGGGTTCAATTCCCGGTATGGGAA	3'	A	72	ctgaatgcaagaatgtcata	a	tatggtaaagaaatcttctt	>20	>20	>20	>20
	D. melanogaster	http://gtrnadb.ucsc.edu/genomes/eukaryota/Dmela6/genes/tRNA-Glu-CTC-3-7.html	Glu	CTC	5'	ctgaatgcaagaatgtcataTCCCATATTGTCTAGTGGTtAGGATATCCGGCTCTCACCCGGAAGGCCCGGGTTCAATTCCCGGTATGGGAAatgtggttgaattgtttttt	3'	5'	TCCCATATTGTCTAGTGGTtAGGATATCCGGCTCTCACCCGGAAGGCCCGGGTTCAATTCCCGGTATGGGAA	3'	A	72	ctgaatgcaagaatgtcata	a	atgtggttgaattgtttttt	14	14	14	>20
	D. melanogaster	http://gtrnadb.ucsc.edu/genomes/eukaryota/Dmela6/genes/tRNA-Glu-CTC-3-8.html	Glu	CTC	5'	ttggctgacacgacaccaagTCCCATATTGTCTAGTGGTtAGGATATCCGGCTCTCACCCGGAAGGCCCGGGTTCAATTCCCGGTATGGGAAactactgtggagacattttt	3'	5'	TCCCATATTGTCTAGTGGTtAGGATATCCGGCTCTCACCCGGAAGGCCCGGGTTCAATTCCCGGTATGGGAA	3'	A	72	ttggctgacacgacaccaag	g	actactgtggagacattttt	15	15	>20	>20
	D. melanogaster	http://gtrnadb.ucsc.edu/genomes/eukaryota/Dmela6/genes/tRNA-Glu-CTC-3-9.html	Glu	CTC	5'	tcgccgcgacgaatcgcaagTCCCATATTGTCTAGTGGTtAGGATATCCGGCTCTCACCCGGAAGGCCCGGGTTCAATTCCCGGTATGGGAAacttatgtggatttattttt	3'	5'	TCCCATATTGTCTAGTGGTtAGGATATCCGGCTCTCACCCGGAAGGCCCGGGTTCAATTCCCGGTATGGGAA	3'	A	72	tcgccgcgacgaatcgcaag	g	acttatgtggatttattttt	15	15	>20	>20
	D. melanogaster	http://gtrnadb.ucsc.edu/genomes/eukaryota/Dmela6/genes/tRNA-Glu-CTC-5-1.html	Glu	CTC	5'	ttatgtggtcccgcgatataTCCCATATTGTCTAGTGGTtAGGCTACCCGGCTCTCACCCGGGAGGCCCAGGTTCAGTTCCCTGTATAGGAAatgtgcaagtacattttcga	3'	5'	TCCCATATTGTCTAGTGGTtAGGCTACCCGGCTCTCACCCGGGAGGCCCAGGTTCAGTTCCCTGTATAGGAA	3'	A	72	ttatgtggtcccgcgatata	a	atgtgcaagtacattttcga	13	>20	>20	>20
	D. melanogaster	http://gtrnadb.ucsc.edu/genomes/eukaryota/Dmela6/genes/tRNA-Glu-TTC-1-1.html	Glu	TTC	5'	ttggaagaaagtagaacataTCCCATATGGTCTAGTGGCtAGGATATCTGGCTTTCACCCAGAAGGCCCGGGTTCGATTCCCGGTATGGGAAgtatttttattttatttata	3'	5'	TCCCATATGGTCTAGTGGCtAGGATATCTGGCTTTCACCCAGAAGGCCCGGGTTCGATTCCCGGTATGGGAA	3'	A	72	ttggaagaaagtagaacata	a	gtatttttattttatttata	3	3	>20	>20
	D. melanogaster	http://gtrnadb.ucsc.edu/genomes/eukaryota/Dmela6/genes/tRNA-Glu-TTC-1-2.html	Glu	TTC	5'	ttgctacaacacagatagccTCCCATATGGTCTAGTGGCtAGGATATCTGGCTTTCACCCAGAAGGCCCGGGTTCGATTCCCGGTATGGGAAgagtactttttttttactgc	3'	5'	TCCCATATGGTCTAGTGGCtAGGATATCTGGCTTTCACCCAGAAGGCCCGGGTTCGATTCCCGGTATGGGAA	3'	A	72	ttgctacaacacagatagcc	c	gagtactttttttttactgc	6	6	6	6
	D. melanogaster	http://gtrnadb.ucsc.edu/genomes/eukaryota/Dmela6/genes/tRNA-Glu-TTC-1-3.html	Glu	TTC	5'	tgggaattgccaattgtggcTCCCATATGGTCTAGTGGCtAGGATATCTGGCTTTCACCCAGAAGGCCCGGGTTCGATTCCCGGTATGGGAAattttttttgtgcaaccttc	3'	5'	TCCCATATGGTCTAGTGGCtAGGATATCTGGCTTTCACCCAGAAGGCCCGGGTTCGATTCCCGGTATGGGAA	3'	A	72	tgggaattgccaattgtggc	c	attttttttgtgcaaccttc	1	1	1	1
	D. melanogaster	http://gtrnadb.ucsc.edu/genomes/eukaryota/Dmela6/genes/tRNA-Glu-TTC-1-4.html	Glu	TTC	5'	aatcggacttcgctacagtaTCCCATATGGTCTAGTGGCtAGGATATCTGGCTTTCACCCAGAAGGCCCGGGTTCGATTCCCGGTATGGGAAaatttttcctttttgtgcag	3'	5'	TCCCATATGGTCTAGTGGCtAGGATATCTGGCTTTCACCCAGAAGGCCCGGGTTCGATTCCCGGTATGGGAA	3'	A	72	aatcggacttcgctacagta	a	aatttttcctttttgtgcag	2	2	>20	>20
	D. melanogaster	http://gtrnadb.ucsc.edu/genomes/eukaryota/Dmela6/genes/tRNA-Glu-TTC-1-5.html	Glu	TTC	5'	tcacaacaggtttgtcgacgTCCCATATGGTCTAGTGGCtAGGATATCTGGCTTTCACCCAGAAGGCCCGGGTTCGATTCCCGGTATGGGAAtaatattgttttgcttacaa	3'	5'	TCCCATATGGTCTAGTGGCtAGGATATCTGGCTTTCACCCAGAAGGCCCGGGTTCGATTCCCGGTATGGGAA	3'	A	72	tcacaacaggtttgtcgacg	g	taatattgttttgcttacaa	8	>20	>20	>20
	D. melanogaster	http://gtrnadb.ucsc.edu/genomes/eukaryota/Dmela6/genes/tRNA-Glu-TTC-1-6.html	Glu	TTC	5'	attgactaaataggtatgtgTCCCATATGGTCTAGTGGCtAGGATATCTGGCTTTCACCCAGAAGGCCCGGGTTCGATTCCCGGTATGGGAAgcaaccaactttttgttgag	3'	5'	TCCCATATGGTCTAGTGGCtAGGATATCTGGCTTTCACCCAGAAGGCCCGGGTTCGATTCCCGGTATGGGAA	3'	A	72	attgactaaataggtatgtg	g	gcaaccaactttttgttgag	9	9	>20	>20
	D. melanogaster	http://gtrnadb.ucsc.edu/genomes/eukaryota/Dmela6/genes/tRNA-Gly-TCC-1-3.html	Gly	TCC	5'	tagcgcgcgcagattatgcgGCGTCGGTGGTGTAATGGTtAGCATAGTTGCCTTCCAAGCAGTTGaCCCGGGTTCGATTCCCGGCCGACGCAggtaactttttgatagattt	3'	5'	GCGTCGGTGGTGTAATGGTtAGCATAGTTGCCTTCCAAGCAGTTGaCCCGGGTTCGATTCCCGGCCGACGCA	3'	A	72	tagcgcgcgcagattatgcg	g	ggtaactttttgatagattt	6	6	>20	>20
	D. melanogaster	http://gtrnadb.ucsc.edu/genomes/eukaryota/Dmela6/genes/tRNA-Gly-TCC-1-4.html	Gly	TCC	5'	gaaatcggtgagaaagtgtgGCGTCGGTGGTGTAATGGTtAGCATAGTTGCCTTCCAAGCAGTTGaCCCGGGTTCGATTCCCGGCCGACGCAcattaagttttttttaactc	3'	5'	GCGTCGGTGGTGTAATGGTtAGCATAGTTGCCTTCCAAGCAGTTGaCCCGGGTTCGATTCCCGGCCGACGCA	3'	A	72	gaaatcggtgagaaagtgtg	g	cattaagttttttttaactc	7	7	7	7
	D. melanogaster	http://gtrnadb.ucsc.edu/genomes/eukaryota/Dmela6/genes/tRNA-Gly-TCC-1-1.html	Gly	TCC	5'	tgtgcgtcaaactcgacgtgGCGTCGGTGGTGTAATGGTtAGCATAGTTGCCTTCCAAGCAGTTGaCCCGGGTTCGATTCCCGGCCGACGCAgttcactttttgtatttttt	3'	5'	GCGTCGGTGGTGTAATGGTtAGCATAGTTGCCTTCCAAGCAGTTGaCCCGGGTTCGATTCCCGGCCGACGCA	3'	A	72	tgtgcgtcaaactcgacgtg	g	gttcactttttgtatttttt	6	6	14	>20
	D. melanogaster	http://gtrnadb.ucsc.edu/genomes/eukaryota/Dmela6/genes/tRNA-Gly-TCC-1-2.html	Gly	TCC	5'	catcacattagcttcgcatgGCGTCGGTGGTGTAATGGTtAGCATAGTTGCCTTCCAAGCAGTTGaCCCGGGTTCGATTCCCGGCCGACGCAcagccgaatttttacaaaaa	3'	5'	GCGTCGGTGGTGTAATGGTtAGCATAGTTGCCTTCCAAGCAGTTGaCCCGGGTTCGATTCCCGGCCGACGCA	3'	A	72	catcacattagcttcgcatg	g	cagccgaatttttacaaaaa	8	8	>20	>20
	D. melanogaster	http://gtrnadb.ucsc.edu/genomes/eukaryota/Dmela6/genes/tRNA-Gly-TCC-2-1.html	Gly	TCC	5'	tttcttcgcatatataagggGCGTCGGTGGTGTAATGGTcAGCATAGTTGCCTTCCAAGCAGTTGaTCCGGGTTCGATTCCCGGCCGACGCAcaagtaaattttttatataa	3'	5'	GCGTCGGTGGTGTAATGGTcAGCATAGTTGCCTTCCAAGCAGTTGaTCCGGGTTCGATTCCCGGCCGACGCA	3'	A	72	tttcttcgcatatataaggg	g	caagtaaattttttatataa	8	8	8	>20
	D. melanogaster	http://gtrnadb.ucsc.edu/genomes/eukaryota/Dmela6/genes/tRNA-Gly-TCC-2-2.html	Gly	TCC	5'	ttgctcactatttttaagggGCGTCGGTGGTGTAATGGTcAGCATAGTTGCCTTCCAAGCAGTTGaTCCGGGTTCGATTCCCGGCCGACGCAcaagtaaactttttgttgtt	3'	5'	GCGTCGGTGGTGTAATGGTcAGCATAGTTGCCTTCCAAGCAGTTGaTCCGGGTTCGATTCCCGGCCGACGCA	3'	A	72	ttgctcactatttttaaggg	g	caagtaaactttttgttgtt	9	9	>20	>20
	D. melanogaster	http://gtrnadb.ucsc.edu/genomes/eukaryota/Dmela6/genes/tRNA-Gly-GCC-1-4.html	Gly	GCC	5'	tcagctaaagaatttacgaaGCATCGGTGGTTCAGTGGTAGAATGCTCGCCTGCCACGCGGGCGGCCCGGGTTCGATTCCCGGCCGATGCAtaatacttttttaaactttt	3'	5'	GCATCGGTGGTTCAGTGGTAGAATGCTCGCCTGCCACGCGGGCGGCCCGGGTTCGATTCCCGGCCGATGCA	3'	A	71	tcagctaaagaatttacgaa	a	taatacttttttaaactttt	6	6	6	>20
	D. melanogaster	http://gtrnadb.ucsc.edu/genomes/eukaryota/Dmela6/genes/tRNA-Gly-GCC-1-5.html	Gly	GCC	5'	aaatatgcatcttcacgacaGCATCGGTGGTTCAGTGGTAGAATGCTCGCCTGCCACGCGGGCGGCCCGGGTTCGATTCCCGGCCGATGCAatttaatattttaattatga	3'	5'	GCATCGGTGGTTCAGTGGTAGAATGCTCGCCTGCCACGCGGGCGGCCCGGGTTCGATTCCCGGCCGATGCA	3'	A	71	aaatatgcatcttcacgaca	a	atttaatattttaattatga	8	>20	>20	>20
	D. melanogaster	http://gtrnadb.ucsc.edu/genomes/eukaryota/Dmela6/genes/tRNA-Gly-GCC-1-6.html	Gly	GCC	5'	ttggcggatcaaattaagaaGCATCGGTGGTTCAGTGGTAGAATGCTCGCCTGCCACGCGGGCGGCCCGGGTTCGATTCCCGGCCGATGCAaacaagtattttaatacctg	3'	5'	GCATCGGTGGTTCAGTGGTAGAATGCTCGCCTGCCACGCGGGCGGCCCGGGTTCGATTCCCGGCCGATGCA	3'	A	71	ttggcggatcaaattaagaa	a	aacaagtattttaatacctg	8	>20	>20	>20
	D. melanogaster	http://gtrnadb.ucsc.edu/genomes/eukaryota/Dmela6/genes/tRNA-Gly-GCC-1-7.html	Gly	GCC	5'	aaaacctaacttttccaacaGCATCGGTGGTTCAGTGGTAGAATGCTCGCCTGCCACGCGGGCGGCCCGGGTTCGATTCCCGGCCGATGCAaaatagctttttgatattta	3'	5'	GCATCGGTGGTTCAGTGGTAGAATGCTCGCCTGCCACGCGGGCGGCCCGGGTTCGATTCCCGGCCGATGCA	3'	A	71	aaaacctaacttttccaaca	a	aaatagctttttgatattta	7	7	>20	>20
	D. melanogaster	http://gtrnadb.ucsc.edu/genomes/eukaryota/Dmela6/genes/tRNA-Gly-GCC-1-1.html	Gly	GCC	5'	gattttcattgactcacgaaGCATCGGTGGTTCAGTGGTAGAATGCTCGCCTGCCACGCGGGCGGCCCGGGTTCGATTCCCGGCCGATGCAtaaattaatttttttgtttt	3'	5'	GCATCGGTGGTTCAGTGGTAGAATGCTCGCCTGCCACGCGGGCGGCCCGGGTTCGATTCCCGGCCGATGCA	3'	A	71	gattttcattgactcacgaa	a	taaattaatttttttgtttt	8	8	8	8
	D. melanogaster	http://gtrnadb.ucsc.edu/genomes/eukaryota/Dmela6/genes/tRNA-Gly-GCC-1-2.html	Gly	GCC	5'	atttgacacgcaatggataaGCATCGGTGGTTCAGTGGTAGAATGCTCGCCTGCCACGCGGGCGGCCCGGGTTCGATTCCCGGCCGATGCAacgttttttttttttacaat	3'	5'	GCATCGGTGGTTCAGTGGTAGAATGCTCGCCTGCCACGCGGGCGGCCCGGGTTCGATTCCCGGCCGATGCA	3'	A	71	atttgacacgcaatggataa	a	acgttttttttttttacaat	3	3	3	3
	D. melanogaster	http://gtrnadb.ucsc.edu/genomes/eukaryota/Dmela6/genes/tRNA-Gly-GCC-1-3.html	Gly	GCC	5'	tgagtgtgtgtagacatcaaGCATCGGTGGTTCAGTGGTAGAATGCTCGCCTGCCACGCGGGCGGCCCGGGTTCGATTCCCGGCCGATGCAaaataactatttttttaatt	3'	5'	GCATCGGTGGTTCAGTGGTAGAATGCTCGCCTGCCACGCGGGCGGCCCGGGTTCGATTCCCGGCCGATGCA	3'	A	71	tgagtgtgtgtagacatcaa	a	aaataactatttttttaatt	9	9	9	9
	D. melanogaster	http://gtrnadb.ucsc.edu/genomes/eukaryota/Dmela6/genes/tRNA-Gly-GCC-1-8.html	Gly	GCC	5'	aaaaacaataatatgtacaaGCATCGGTGGTTCAGTGGTAGAATGCTCGCCTGCCACGCGGGCGGCCCGGGTTCGATTCCCGGCCGATGCAaacaaattttttttttattt	3'	5'	GCATCGGTGGTTCAGTGGTAGAATGCTCGCCTGCCACGCGGGCGGCCCGGGTTCGATTCCCGGCCGATGCA	3'	A	71	aaaaacaataatatgtacaa	a	aacaaattttttttttattt	6	6	6	6
	D. melanogaster	http://gtrnadb.ucsc.edu/genomes/eukaryota/Dmela6/genes/tRNA-Gly-GCC-1-9.html	Gly	GCC	5'	gtaagacatctagtatttaaGCATCGGTGGTTCAGTGGTAGAATGCTCGCCTGCCACGCGGGCGGCCCGGGTTCGATTCCCGGCCGATGCAaattttgtatactgtttttt	3'	5'	GCATCGGTGGTTCAGTGGTAGAATGCTCGCCTGCCACGCGGGCGGCCCGGGTTCGATTCCCGGCCGATGCA	3'	A	71	gtaagacatctagtatttaa	a	aattttgtatactgtttttt	2	14	14	>20
	D. melanogaster	http://gtrnadb.ucsc.edu/genomes/eukaryota/Dmela6/genes/tRNA-Gly-GCC-1-10.html	Gly	GCC	5'	ggcacttattatttcagcaaGCATCGGTGGTTCAGTGGTAGAATGCTCGCCTGCCACGCGGGCGGCCCGGGTTCGATTCCCGGCCGATGCAagaattctttttttccattt	3'	5'	GCATCGGTGGTTCAGTGGTAGAATGCTCGCCTGCCACGCGGGCGGCCCGGGTTCGATTCCCGGCCGATGCA	3'	A	71	ggcacttattatttcagcaa	a	agaattctttttttccattt	7	7	7	7
	D. melanogaster	http://gtrnadb.ucsc.edu/genomes/eukaryota/Dmela6/genes/tRNA-Gly-GCC-1-11.html	Gly	GCC	5'	gcaagcaaccccttcaccaaGCATCGGTGGTTCAGTGGTAGAATGCTCGCCTGCCACGCGGGCGGCCCGGGTTCGATTCCCGGCCGATGCAtacgaactttttttgtctaa	3'	5'	GCATCGGTGGTTCAGTGGTAGAATGCTCGCCTGCCACGCGGGCGGCCCGGGTTCGATTCCCGGCCGATGCA	3'	A	71	gcaagcaaccccttcaccaa	a	tacgaactttttttgtctaa	7	7	7	7
	D. melanogaster	http://gtrnadb.ucsc.edu/genomes/eukaryota/Dmela6/genes/tRNA-Gly-GCC-1-12.html	Gly	GCC	5'	ttgtttcaaaagagtcataaGCATCGGTGGTTCAGTGGTAGAATGCTCGCCTGCCACGCGGGCGGCCCGGGTTCGATTCCCGGCCGATGCAaaatagattttttagtattt	3'	5'	GCATCGGTGGTTCAGTGGTAGAATGCTCGCCTGCCACGCGGGCGGCCCGGGTTCGATTCCCGGCCGATGCA	3'	A	71	ttgtttcaaaagagtcataa	a	aaatagattttttagtattt	7	7	7	>20
	D. melanogaster	http://gtrnadb.ucsc.edu/genomes/eukaryota/Dmela6/genes/tRNA-Gly-GCC-1-13.html	Gly	GCC	5'	ttgtttgaaatgcagcaagaGCATCGGTGGTTCAGTGGTAGAATGCTCGCCTGCCACGCGGGCGGCCCGGGTTCGATTCCCGGCCGATGCAtaatttttttttaaatttat	3'	5'	GCATCGGTGGTTCAGTGGTAGAATGCTCGCCTGCCACGCGGGCGGCCCGGGTTCGATTCCCGGCCGATGCA	3'	A	71	ttgtttgaaatgcagcaaga	a	taatttttttttaaatttat	3	3	3	3
	D. melanogaster	http://gtrnadb.ucsc.edu/genomes/eukaryota/Dmela6/genes/tRNA-Gly-GCC-2-1.html	Gly	GCC	5'	ctgacgcaagaaataaagaaGCATCGGTGGTTCAGTGGTAGAATGCTCGCCTGCCACGCGGGCGGCCTGGGTTCGATTCCCGGCCGATGCAaaatacattttttataccat	3'	5'	GCATCGGTGGTTCAGTGGTAGAATGCTCGCCTGCCACGCGGGCGGCCTGGGTTCGATTCCCGGCCGATGCA	3'	A	71	ctgacgcaagaaataaagaa	a	aaatacattttttataccat	7	7	7	>20
	D. melanogaster	http://gtrnadb.ucsc.edu/genomes/eukaryota/Dmela6/genes/tRNA-His-GTG-1-1.html	His	GTG	5'	ccacccaacaacccgacgtaGCCGTGATCGTCTAGTGGTtAGGACCCCACGTTGTGGCCGTGGTAaCCCAGGTTCGAATCCTGGTCACGGCAatgctgcaatatgcattgtc	3'	5'	GCCGTGATCGTCTAGTGGTtAGGACCCCACGTTGTGGCCGTGGTAaCCCAGGTTCGAATCCTGGTCACGGCA	3'	A	72	ccacccaacaacccgacgta	a	atgctgcaatatgcattgtc	>20	>20	>20	>20
	D. melanogaster	http://gtrnadb.ucsc.edu/genomes/eukaryota/Dmela6/genes/tRNA-His-GTG-1-2.html	His	GTG	5'	gtcaaacatcacccgatgtaGCCGTGATCGTCTAGTGGTtAGGACCCCACGTTGTGGCCGTGGTAaCCCAGGTTCGAATCCTGGTCACGGCAatgctgcaatatgcattgtc	3'	5'	GCCGTGATCGTCTAGTGGTtAGGACCCCACGTTGTGGCCGTGGTAaCCCAGGTTCGAATCCTGGTCACGGCA	3'	A	72	gtcaaacatcacccgatgta	a	atgctgcaatatgcattgtc	>20	>20	>20	>20
	D. melanogaster	http://gtrnadb.ucsc.edu/genomes/eukaryota/Dmela6/genes/tRNA-His-GTG-1-3.html	His	GTG	5'	gtgcccaacaccctgttgtaGCCGTGATCGTCTAGTGGTtAGGACCCCACGTTGTGGCCGTGGTAaCCCAGGTTCGAATCCTGGTCACGGCAatgttgaaataaacattgtc	3'	5'	GCCGTGATCGTCTAGTGGTtAGGACCCCACGTTGTGGCCGTGGTAaCCCAGGTTCGAATCCTGGTCACGGCA	3'	A	72	gtgcccaacaccctgttgta	a	atgttgaaataaacattgtc	>20	>20	>20	>20
	D. melanogaster	http://gtrnadb.ucsc.edu/genomes/eukaryota/Dmela6/genes/tRNA-His-GTG-1-4.html	His	GTG	5'	acctcgcatcacccgatgtaGCCGTGATCGTCTAGTGGTtAGGACCCCACGTTGTGGCCGTGGTAaCCCAGGTTCGAATCCTGGTCACGGCAatgttgaaacaaacattgtc	3'	5'	GCCGTGATCGTCTAGTGGTtAGGACCCCACGTTGTGGCCGTGGTAaCCCAGGTTCGAATCCTGGTCACGGCA	3'	A	72	acctcgcatcacccgatgta	a	atgttgaaacaaacattgtc	>20	>20	>20	>20
	D. melanogaster	http://gtrnadb.ucsc.edu/genomes/eukaryota/Dmela6/genes/tRNA-His-GTG-1-5.html	His	GTG	5'	taaattcaagtgccttcataGCCGTGATCGTCTAGTGGTtAGGACCCCACGTTGTGGCCGTGGTAaCCCAGGTTCGAATCCTGGTCACGGCAatgctgcaatatgcattgtc	3'	5'	GCCGTGATCGTCTAGTGGTtAGGACCCCACGTTGTGGCCGTGGTAaCCCAGGTTCGAATCCTGGTCACGGCA	3'	A	72	taaattcaagtgccttcata	a	atgctgcaatatgcattgtc	>20	>20	>20	>20
	D. melanogaster	http://gtrnadb.ucsc.edu/genomes/eukaryota/Dmela6/genes/tRNA-His-GTG-2-1.html	His	GTG	5'	gctgggcgcaatccaatgtaGCCGTGATCGTCTAGTGGTtAGGACCCCACGTTGTGGGTTACCACACCCAGGTTCGAATCCTGGTCACGGCAatgttcaaataaacattgtc	3'	5'	GCCGTGATCGTCTAGTGGTtAGGACCCCACGTTGTGGGTTACCACACCCAGGTTCGAATCCTGGTCACGGCA	3'	A	72	gctgggcgcaatccaatgta	a	atgttcaaataaacattgtc	>20	>20	>20	>20
	D. melanogaster	http://gtrnadb.ucsc.edu/genomes/eukaryota/Dmela6/genes/tRNA-Ile-TAT-1-2.html	Ile	TAT	5'	tttggcggcgcccgggcattGCTCCAGTGGCGCAATTGGTtAGCGCACGGTACTTATAatcagtattctgtgtgtatatgagctATGCCGGGGtTGTGAGTTCGAGCCTCACCTGGAGCAggtcaatttggtgacttttg	3'	5'	GCTCCAGTGGCGCAATTGGTtAGCGCACGGTACTTATAATGCCGGGGtTGTGAGTTCGAGCCTCACCTGGAGCA	3'	A	74	tttggcggcgcccgggcatt	t	ggtcaatttggtgacttttg	15	>20	>20	>20
	D. melanogaster	http://gtrnadb.ucsc.edu/genomes/eukaryota/Dmela6/genes/tRNA-Ile-TAT-1-1.html	Ile	TAT	5'	ttggcggcgctcagtcaacaGCTCCAGTGGCGCAATTGGTtAGCGCACGGTACTTATAatcagtattctgtgtgtatgagctATGCCGGGGtTGTGAGTTCGAGCCTCACCTGGAGCAagtcgttggtgactatatat	3'	5'	GCTCCAGTGGCGCAATTGGTtAGCGCACGGTACTTATAATGCCGGGGtTGTGAGTTCGAGCCTCACCTGGAGCA	3'	A	74	ttggcggcgctcagtcaaca	a	agtcgttggtgactatatat	>20	>20	>20	>20
	D. melanogaster	http://gtrnadb.ucsc.edu/genomes/eukaryota/Dmela6/genes/tRNA-Ile-AAT-2-1.html	Ile	AAT	5'	tttttcgcaaacgggatcagCGACCcATTTGCTCAGTTGGTtAGAGCGTCGTGCTAATAACGCGAAGGtCGCGGGTTCAAaaTCCCCTCATTGTCGGtccacagctcctattttctt	3'	5'	CGACCcATTTGCTCAGTTGGTtAGAGCGTCGTGCTAATAACGCGAAGGtCGCGGGTTCAAaaTCCCCTCATTGTCGG	3'	G	77	tttttcgcaaacgggatcag	g	tccacagctcctattttctt	13	>20	>20	>20
	D. melanogaster	http://gtrnadb.ucsc.edu/genomes/eukaryota/Dmela6/genes/tRNA-Ile-AAT-1-3.html	Ile	AAT	5'	tcttgcatccgtaaatacatGGCCCATTAGCTCAGTTGGTtAGAGCGTCGTGCTAATAACGCGAAGGtCGCGGGTTCGATCCCCTCATGGGCCAgtcgacctttttttttaatg	3'	5'	GGCCCATTAGCTCAGTTGGTtAGAGCGTCGTGCTAATAACGCGAAGGtCGCGGGTTCGATCCCCTCATGGGCCA	3'	A	74	tcttgcatccgtaaatacat	t	gtcgacctttttttttaatg	7	7	7	7
	D. melanogaster	http://gtrnadb.ucsc.edu/genomes/eukaryota/Dmela6/genes/tRNA-Ile-AAT-1-4.html	Ile	AAT	5'	tttgttaaagttacagacatGGCCCATTAGCTCAGTTGGTtAGAGCGTCGTGCTAATAACGCGAAGGtCGCGGGTTCGATCCCCTCATGGGCCAggtgaaattttttgtatcat	3'	5'	GGCCCATTAGCTCAGTTGGTtAGAGCGTCGTGCTAATAACGCGAAGGtCGCGGGTTCGATCCCCTCATGGGCCA	3'	A	74	tttgttaaagttacagacat	t	ggtgaaattttttgtatcat	7	7	7	>20
	D. melanogaster	http://gtrnadb.ucsc.edu/genomes/eukaryota/Dmela6/genes/tRNA-Ile-AAT-1-5.html	Ile	AAT	5'	tttgacagaaaccagcacaaGGCCCATTAGCTCAGTTGGTtAGAGCGTCGTGCTAATAACGCGAAGGtCGCGGGTTCGATCCCCTCATGGGCCAaacgtattcttttttcttgt	3'	5'	GGCCCATTAGCTCAGTTGGTtAGAGCGTCGTGCTAATAACGCGAAGGtCGCGGGTTCGATCCCCTCATGGGCCA	3'	A	74	tttgacagaaaccagcacaa	a	aacgtattcttttttcttgt	9	9	9	>20
	D. melanogaster	http://gtrnadb.ucsc.edu/genomes/eukaryota/Dmela6/genes/tRNA-Ile-AAT-1-6.html	Ile	AAT	5'	tttggcaaaaaagaatgtatGGCCCATTAGCTCAGTTGGTtAGAGCGTCGTGCTAATAACGCGAAGGtCGCGGGTTCGATCCCCTCATGGGCCAgatattttttatttctgaac	3'	5'	GGCCCATTAGCTCAGTTGGTtAGAGCGTCGTGCTAATAACGCGAAGGtCGCGGGTTCGATCCCCTCATGGGCCA	3'	A	74	tttggcaaaaaagaatgtat	t	gatattttttatttctgaac	4	4	4	>20
	D. melanogaster	http://gtrnadb.ucsc.edu/genomes/eukaryota/Dmela6/genes/tRNA-Ile-AAT-1-7.html	Ile	AAT	5'	tttggcagctacacaaacatGGCCCATTAGCTCAGTTGGTtAGAGCGTCGTGCTAATAACGCGAAGGtCGCGGGTTCGATCCCCTCATGGGCCAgaataattttttttttatta	3'	5'	GGCCCATTAGCTCAGTTGGTtAGAGCGTCGTGCTAATAACGCGAAGGtCGCGGGTTCGATCCCCTCATGGGCCA	3'	A	74	tttggcagctacacaaacat	t	gaataattttttttttatta	6	6	6	6
	D. melanogaster	http://gtrnadb.ucsc.edu/genomes/eukaryota/Dmela6/genes/tRNA-Ile-AAT-1-8.html	Ile	AAT	5'	cggctgcagcgtgtcatcgcGGCCCATTAGCTCAGTTGGTtAGAGCGTCGTGCTAATAACGCGAAGGtCGCGGGTTCGATCCCCTCATGGGCCAattcgattttttttggtttt	3'	5'	GGCCCATTAGCTCAGTTGGTtAGAGCGTCGTGCTAATAACGCGAAGGtCGCGGGTTCGATCCCCTCATGGGCCA	3'	A	74	cggctgcagcgtgtcatcgc	c	attcgattttttttggtttt	6	6	6	6
	D. melanogaster	http://gtrnadb.ucsc.edu/genomes/eukaryota/Dmela6/genes/tRNA-Ile-AAT-1-9.html	Ile	AAT	5'	aaaagctttatcgtcagcaaGGCCCATTAGCTCAGTTGGTtAGAGCGTCGTGCTAATAACGCGAAGGtCGCGGGTTCGATCCCCTCATGGGCCAtgttttttttttatgttgtg	3'	5'	GGCCCATTAGCTCAGTTGGTtAGAGCGTCGTGCTAATAACGCGAAGGtCGCGGGTTCGATCCCCTCATGGGCCA	3'	A	74	aaaagctttatcgtcagcaa	a	tgttttttttttatgttgtg	2	2	2	2
	D. melanogaster	http://gtrnadb.ucsc.edu/genomes/eukaryota/Dmela6/genes/tRNA-Ile-AAT-1-1.html	Ile	AAT	5'	tttttcaatgcattccatggGGCCCATTAGCTCAGTTGGTtAGAGCGTCGTGCTAATAACGCGAAGGtCGCGGGTTCGATCCCCTCATGGGCCAacggtaattattttagaaaa	3'	5'	GGCCCATTAGCTCAGTTGGTtAGAGCGTCGTGCTAATAACGCGAAGGtCGCGGGTTCGATCCCCTCATGGGCCA	3'	A	74	tttttcaatgcattccatgg	g	acggtaattattttagaaaa	10	>20	>20	>20
	D. melanogaster	http://gtrnadb.ucsc.edu/genomes/eukaryota/Dmela6/genes/tRNA-Ile-AAT-1-2.html	Ile	AAT	5'	cagaacgccgctctcacgaaGGCCCATTAGCTCAGTTGGTtAGAGCGTCGTGCTAATAACGCGAAGGtCGCGGGTTCGATCCCCTCATGGGCCActcttcattttttgctttta	3'	5'	GGCCCATTAGCTCAGTTGGTtAGAGCGTCGTGCTAATAACGCGAAGGtCGCGGGTTCGATCCCCTCATGGGCCA	3'	A	74	cagaacgccgctctcacgaa	a	ctcttcattttttgctttta	7	7	7	>20
	D. melanogaster	http://gtrnadb.ucsc.edu/genomes/eukaryota/Dmela6/genes/tRNA-iMet-CAT-1-1.html	iMet	CAT	5'	attctgctcatcattttacaAGCAGAGTGGCGCAGTGGAAGCGTGCTGGGCCCATAACCCAGAGGtCCGAGGATCGAAACCTTGCTCTGCTAaaataggtagattctggtgc	3'	5'	AGCAGAGTGGCGCAGTGGAAGCGTGCTGGGCCCATAACCCAGAGGtCCGAGGATCGAAACCTTGCTCTGCTA	3'	A	72	attctgctcatcattttaca	a	aaataggtagattctggtgc	>20	>20	>20	>20
	D. melanogaster	http://gtrnadb.ucsc.edu/genomes/eukaryota/Dmela6/genes/tRNA-iMet-CAT-1-2.html	iMet	CAT	5'	atagcaaccagcgctttataAGCAGAGTGGCGCAGTGGAAGCGTGCTGGGCCCATAACCCAGAGGtCCGAGGATCGAAACCTTGCTCTGCTAtagagtatttcgcaagttcg	3'	5'	AGCAGAGTGGCGCAGTGGAAGCGTGCTGGGCCCATAACCCAGAGGtCCGAGGATCGAAACCTTGCTCTGCTA	3'	A	72	atagcaaccagcgctttata	a	tagagtatttcgcaagttcg	>20	>20	>20	>20
	D. melanogaster	http://gtrnadb.ucsc.edu/genomes/eukaryota/Dmela6/genes/tRNA-iMet-CAT-1-4.html	iMet	CAT	5'	tggcctgttggcctcaagcaAGCAGAGTGGCGCAGTGGAAGCGTGCTGGGCCCATAACCCAGAGGtCCGAGGATCGAAACCTTGCTCTGCTAtgtggtacaaattcgcatga	3'	5'	AGCAGAGTGGCGCAGTGGAAGCGTGCTGGGCCCATAACCCAGAGGtCCGAGGATCGAAACCTTGCTCTGCTA	3'	A	72	tggcctgttggcctcaagca	a	tgtggtacaaattcgcatga	>20	>20	>20	>20
	D. melanogaster	http://gtrnadb.ucsc.edu/genomes/eukaryota/Dmela6/genes/tRNA-iMet-CAT-1-5.html	iMet	CAT	5'	gaggtccagtacttcaagcaAGCAGAGTGGCGCAGTGGAAGCGTGCTGGGCCCATAACCCAGAGGtCCGAGGATCGAAACCTTGCTCTGCTAtgtggtacaattcgcatgag	3'	5'	AGCAGAGTGGCGCAGTGGAAGCGTGCTGGGCCCATAACCCAGAGGtCCGAGGATCGAAACCTTGCTCTGCTA	3'	A	72	gaggtccagtacttcaagca	a	tgtggtacaattcgcatgag	>20	>20	>20	>20
	D. melanogaster	http://gtrnadb.ucsc.edu/genomes/eukaryota/Dmela6/genes/tRNA-iMet-CAT-1-3.html	iMet	CAT	5'	atgacgcaactttgtatgcaAGCAGAGTGGCGCAGTGGAAGCGTGCTGGGCCCATAACCCAGAGGtCCGAGGATCGAAACCTTGCTCTGCTAtgtgcttatatcattttttg	3'	5'	AGCAGAGTGGCGCAGTGGAAGCGTGCTGGGCCCATAACCCAGAGGtCCGAGGATCGAAACCTTGCTCTGCTA	3'	A	72	atgacgcaactttgtatgca	a	tgtgcttatatcattttttg	13	13	13	>20
	D. melanogaster	http://gtrnadb.ucsc.edu/genomes/eukaryota/Dmela6/genes/tRNA-iMet-CAT-2-1.html	iMet	CAT	5'	tatctcgctaatatcatatgAGCAGAGTGGCGCAGTGGAAGCGTGCTGGGCCCATAACTCAGAGGtCCGAGGATCGAAACCTTGCTCTGCTAtagtggaaacatttttttaa	3'	5'	AGCAGAGTGGCGCAGTGGAAGCGTGCTGGGCCCATAACTCAGAGGtCCGAGGATCGAAACCTTGCTCTGCTA	3'	A	72	tatctcgctaatatcatatg	g	tagtggaaacatttttttaa	11	11	11	11
	D. melanogaster	http://gtrnadb.ucsc.edu/genomes/eukaryota/Dmela6/genes/tRNA-Leu-TAA-1-1.html	Leu	TAA	5'	agaattaaggaaaacacataGCCAGGTTGGCCGAGCGGTctAAGGCGCCAGATTTAAGCTCTGGTTCTCGTGAGAGAgCGTGGGTTCGAACCCCACACCTGGCAaaaagttttttttacagtgt	3'	5'	GCCAGGTTGGCCGAGCGGTctAAGGCGCCAGATTTAAGCTCTGGTTCTCGTGAGAGAgCGTGGGTTCGAACCCCACACCTGGCA	3'	A	84	agaattaaggaaaacacata	a	aaaagttttttttacagtgt	5	5	5	5
	D. melanogaster	http://gtrnadb.ucsc.edu/genomes/eukaryota/Dmela6/genes/tRNA-Leu-TAA-2-1.html	Leu	TAA	5'	tttgacagcaggttctctcaGCCAGGTTGGCCGAGCGGTctAAGGCGCCAGATTTAAGCTCTGGTTCTCGAGAGAGAGCGTGGGTTCGAACCCCACACCTGGCAaaagtaaaatttgttttttt	3'	5'	GCCAGGTTGGCCGAGCGGTctAAGGCGCCAGATTTAAGCTCTGGTTCTCGAGAGAGAGCGTGGGTTCGAACCCCACACCTGGCA	3'	A	84	tttgacagcaggttctctca	a	aaagtaaaatttgttttttt	13	13	13	13
	D. melanogaster	http://gtrnadb.ucsc.edu/genomes/eukaryota/Dmela6/genes/tRNA-Leu-TAA-3-1.html	Leu	TAA	5'	ttaaagttagatatttcacaGCCAGGTTGGCCGAGCGGTctAAGGCGCCAGATTTAAGCTCTGGTTCTCGAGAGAGAGCGTGGGTTCGAGTCCCACACCTGGCAttcgaggttaataatttatt	3'	5'	GCCAGGTTGGCCGAGCGGTctAAGGCGCCAGATTTAAGCTCTGGTTCTCGAGAGAGAGCGTGGGTTCGAGTCCCACACCTGGCA	3'	A	84	ttaaagttagatatttcaca	a	ttcgaggttaataatttatt	>20	>20	>20	>20
	D. melanogaster	http://gtrnadb.ucsc.edu/genomes/eukaryota/Dmela6/genes/tRNA-Leu-TAA-4-1.html	Leu	TAA	5'	tttggcgacgattctgcacaGTCAGGTTGGCCGAGCGGTctAAGGCGCCAGATTTAAGCTCTGGTTCTCGAGAGGGAGCGTGGGTTCGAACCCCACACCTGACAattgttgagttcctttttta	3'	5'	GTCAGGTTGGCCGAGCGGTctAAGGCGCCAGATTTAAGCTCTGGTTCTCGAGAGGGAGCGTGGGTTCGAACCCCACACCTGACA	3'	A	84	tttggcgacgattctgcaca	a	attgttgagttcctttttta	13	13	13	>20
	D. melanogaster	http://gtrnadb.ucsc.edu/genomes/eukaryota/Dmela6/genes/tRNA-Leu-CAA-1-1.html	Leu	CAA	5'	gggcgtttgcggaatcaagtGTCAGGATGGCCGAGCGGTctAAGGCGCCAGACTCAAGattgaaaatcttactttctgaacgaaagtgtttgtgaatgagcgTTCTGGTCCTCTTTGAGGGCGTGGGTTCGAATCCCACTTCTGACAaatatttttttaagcccaca	3'	5'	GTCAGGATGGCCGAGCGGTctAAGGCGCCAGACTCAAGTTCTGGTCCTCTTTGAGGGCGTGGGTTCGAATCCCACTTCTGACA	3'	A	83	gggcgtttgcggaatcaagt	t	aatatttttttaagcccaca	4	4	4	4
	D. melanogaster	http://gtrnadb.ucsc.edu/genomes/eukaryota/Dmela6/genes/tRNA-Leu-CAA-2-2.html	Leu	CAA	5'	agtgtcgccgaatcgctaatGTCAGGATGGCCGAGCGGTctAAGGCGCCAGACTCAAGagcgaaagtctcttacctttcacagcaaggttcgattgagcgTTCTGGTCCTCTCTGAGGGCGTGGGTTCGAATCCCACTTCTGACAaagttttttttttttaatat	3'	5'	GTCAGGATGGCCGAGCGGTctAAGGCGCCAGACTCAAGTTCTGGTCCTCTCTGAGGGCGTGGGTTCGAATCCCACTTCTGACA	3'	A	83	agtgtcgccgaatcgctaat	t	aagttttttttttttaatat	3	3	3	3
	D. melanogaster	http://gtrnadb.ucsc.edu/genomes/eukaryota/Dmela6/genes/tRNA-Leu-CAA-2-3.html	Leu	CAA	5'	tgcgcccccattcgtaacatGTCAGGATGGCCGAGCGGTctAAGGCGCCAGACTCAAGgcattcagtcttgcccttcgcagaagggcgtgtacgagcgTTCTGGTCCTCTCTGAGGGCGTGGGTTCGAATCCCACTTCTGACAaatttttttttgtttattta	3'	5'	GTCAGGATGGCCGAGCGGTctAAGGCGCCAGACTCAAGTTCTGGTCCTCTCTGAGGGCGTGGGTTCGAATCCCACTTCTGACA	3'	A	83	tgcgcccccattcgtaacat	t	aatttttttttgtttattta	2	2	2	2
	D. melanogaster	http://gtrnadb.ucsc.edu/genomes/eukaryota/Dmela6/genes/tRNA-Leu-CAA-2-1.html	Leu	CAA	5'	cggacacgagtttggcatatGTCAGGATGGCCGAGCGGTctAAGGCGCCAGACTCAAGatttaaaatcttactttctgaacgaaagcgtatgagcgTTCTGGTCCTCTCTGAGGGCGTGGGTTCGAATCCCACTTCTGACAaaattttttttagtggtttt	3'	5'	GTCAGGATGGCCGAGCGGTctAAGGCGCCAGACTCAAGTTCTGGTCCTCTCTGAGGGCGTGGGTTCGAATCCCACTTCTGACA	3'	A	83	cggacacgagtttggcatat	t	aaattttttttagtggtttt	3	3	3	3
	D. melanogaster	http://gtrnadb.ucsc.edu/genomes/eukaryota/Dmela6/genes/tRNA-Leu-CAG-1-1.html	Leu	CAG	5'	gcagtccactcagcgatcaaGTCAGGATGGCCGAGTGGTctAAGGCGCTGCGTTCAGGTCGCAGTCTACTCTGTAGGCGTGGGTTCGAATCCCACTTCTGACAagaactttttttatcttttt	3'	5'	GTCAGGATGGCCGAGTGGTctAAGGCGCTGCGTTCAGGTCGCAGTCTACTCTGTAGGCGTGGGTTCGAATCCCACTTCTGACA	3'	A	83	gcagtccactcagcgatcaa	a	agaactttttttatcttttt	5	5	5	5
	D. melanogaster	http://gtrnadb.ucsc.edu/genomes/eukaryota/Dmela6/genes/tRNA-Leu-CAG-1-8.html	Leu	CAG	5'	tgggatgtcaacattcaggtGTCAGGATGGCCGAGTGGTctAAGGCGCTGCGTTCAGGTCGCAGTCTACTCTGTAGGCGTGGGTTCGAATCCCACTTCTGACAaaaatttttttttggctttg	3'	5'	GTCAGGATGGCCGAGTGGTctAAGGCGCTGCGTTCAGGTCGCAGTCTACTCTGTAGGCGTGGGTTCGAATCCCACTTCTGACA	3'	A	83	tgggatgtcaacattcaggt	t	aaaatttttttttggctttg	4	4	4	4
	D. melanogaster	http://gtrnadb.ucsc.edu/genomes/eukaryota/Dmela6/genes/tRNA-Leu-CAG-1-2.html	Leu	CAG	5'	tgatcttacggctcttgagaGTCAGGATGGCCGAGTGGTctAAGGCGCTGCGTTCAGGTCGCAGTCTACTCTGTAGGCGTGGGTTCGAATCCCACTTCTGACAaagattttttgtccaatttc	3'	5'	GTCAGGATGGCCGAGTGGTctAAGGCGCTGCGTTCAGGTCGCAGTCTACTCTGTAGGCGTGGGTTCGAATCCCACTTCTGACA	3'	A	83	tgatcttacggctcttgaga	a	aagattttttgtccaatttc	4	4	4	>20
	D. melanogaster	http://gtrnadb.ucsc.edu/genomes/eukaryota/Dmela6/genes/tRNA-Leu-CAG-1-3.html	Leu	CAG	5'	tggcactcgttagtttaacaGTCAGGATGGCCGAGTGGTctAAGGCGCTGCGTTCAGGTCGCAGTCTACTCTGTAGGCGTGGGTTCGAATCCCACTTCTGACAatactcttttattctatttt	3'	5'	GTCAGGATGGCCGAGTGGTctAAGGCGCTGCGTTCAGGTCGCAGTCTACTCTGTAGGCGTGGGTTCGAATCCCACTTCTGACA	3'	A	83	tggcactcgttagtttaaca	a	atactcttttattctatttt	6	>20	>20	>20
	D. melanogaster	http://gtrnadb.ucsc.edu/genomes/eukaryota/Dmela6/genes/tRNA-Leu-CAG-1-4.html	Leu	CAG	5'	ctgacacccgaacaacaaatGTCAGGATGGCCGAGTGGTctAAGGCGCTGCGTTCAGGTCGCAGTCTACTCTGTAGGCGTGGGTTCGAATCCCACTTCTGACAagaactttttgccatttttt	3'	5'	GTCAGGATGGCCGAGTGGTctAAGGCGCTGCGTTCAGGTCGCAGTCTACTCTGTAGGCGTGGGTTCGAATCCCACTTCTGACA	3'	A	83	ctgacacccgaacaacaaat	t	agaactttttgccatttttt	5	5	14	>20
	D. melanogaster	http://gtrnadb.ucsc.edu/genomes/eukaryota/Dmela6/genes/tRNA-Leu-CAG-1-5.html	Leu	CAG	5'	gggttctcgttactttcataGTCAGGATGGCCGAGTGGTctAAGGCGCTGCGTTCAGGTCGCAGTCTACTCTGTAGGCGTGGGTTCGAATCCCACTTCTGACAaaacctttttttatcccttt	3'	5'	GTCAGGATGGCCGAGTGGTctAAGGCGCTGCGTTCAGGTCGCAGTCTACTCTGTAGGCGTGGGTTCGAATCCCACTTCTGACA	3'	A	83	gggttctcgttactttcata	a	aaacctttttttatcccttt	5	5	5	5
	D. melanogaster	http://gtrnadb.ucsc.edu/genomes/eukaryota/Dmela6/genes/tRNA-Leu-CAG-1-6.html	Leu	CAG	5'	ttggtatgctcatcccatgtGTCAGGATGGCCGAGTGGTctAAGGCGCTGCGTTCAGGTCGCAGTCTACTCTGTAGGCGTGGGTTCGAATCCCACTTCTGACAaagattttttgttcaaaaat	3'	5'	GTCAGGATGGCCGAGTGGTctAAGGCGCTGCGTTCAGGTCGCAGTCTACTCTGTAGGCGTGGGTTCGAATCCCACTTCTGACA	3'	A	83	ttggtatgctcatcccatgt	t	aagattttttgttcaaaaat	4	4	4	>20
	D. melanogaster	http://gtrnadb.ucsc.edu/genomes/eukaryota/Dmela6/genes/tRNA-Leu-CAG-1-7.html	Leu	CAG	5'	ttgtcacccgatttttgcagGTCAGGATGGCCGAGTGGTctAAGGCGCTGCGTTCAGGTCGCAGTCTACTCTGTAGGCGTGGGTTCGAATCCCACTTCTGACAattctttttgaaattaaaaa	3'	5'	GTCAGGATGGCCGAGTGGTctAAGGCGCTGCGTTCAGGTCGCAGTCTACTCTGTAGGCGTGGGTTCGAATCCCACTTCTGACA	3'	A	83	ttgtcacccgatttttgcag	g	attctttttgaaattaaaaa	4	4	>20	>20
	D. melanogaster	http://gtrnadb.ucsc.edu/genomes/eukaryota/Dmela6/genes/tRNA-Leu-AAG-1-1.html	Leu	AAG	5'	tatgaccagcgatgattatgGGTAGCGTGGCCGAGCGGTctAAGGCGCTGGTTTAAGGCACCAGTCTCCTCGGAGGCGTGGGTTCGAATCCCACCGCTGCCActtgagattttttttttttt	3'	5'	GGTAGCGTGGCCGAGCGGTctAAGGCGCTGGTTTAAGGCACCAGTCTCCTCGGAGGCGTGGGTTCGAATCCCACCGCTGCCA	3'	A	82	tatgaccagcgatgattatg	g	cttgagattttttttttttt	7	7	7	7
	D. melanogaster	http://gtrnadb.ucsc.edu/genomes/eukaryota/Dmela6/genes/tRNA-Leu-AAG-1-2.html	Leu	AAG	5'	tttgacatagactacaacacGGTAGCGTGGCCGAGCGGTctAAGGCGCTGGTTTAAGGCACCAGTCTCCTCGGAGGCGTGGGTTCGAATCCCACCGCTGCCAagttttttttatttacaatt	3'	5'	GGTAGCGTGGCCGAGCGGTctAAGGCGCTGGTTTAAGGCACCAGTCTCCTCGGAGGCGTGGGTTCGAATCCCACCGCTGCCA	3'	A	82	tttgacatagactacaacac	c	agttttttttatttacaatt	2	2	2	2
	D. melanogaster	http://gtrnadb.ucsc.edu/genomes/eukaryota/Dmela6/genes/tRNA-Leu-AAG-1-3.html	Leu	AAG	5'	tttgacataatctacaacatGGTAGCGTGGCCGAGCGGTctAAGGCGCTGGTTTAAGGCACCAGTCTCCTCGGAGGCGTGGGTTCGAATCCCACCGCTGCCAagtttttttttgtttacaat	3'	5'	GGTAGCGTGGCCGAGCGGTctAAGGCGCTGGTTTAAGGCACCAGTCTCCTCGGAGGCGTGGGTTCGAATCCCACCGCTGCCA	3'	A	82	tttgacataatctacaacat	t	agtttttttttgtttacaat	2	2	2	2
	D. melanogaster	http://gtrnadb.ucsc.edu/genomes/eukaryota/Dmela6/genes/tRNA-Leu-AAG-1-4.html	Leu	AAG	5'	cggacgccggacgatagcatGGTAGCGTGGCCGAGCGGTctAAGGCGCTGGTTTAAGGCACCAGTCTCCTCGGAGGCGTGGGTTCGAATCCCACCGCTGCCAgaaggaaacttttttattgc	3'	5'	GGTAGCGTGGCCGAGCGGTctAAGGCGCTGGTTTAAGGCACCAGTCTCCTCGGAGGCGTGGGTTCGAATCCCACCGCTGCCA	3'	A	82	cggacgccggacgatagcat	t	gaaggaaacttttttattgc	9	9	9	>20
	D. melanogaster	http://gtrnadb.ucsc.edu/genomes/eukaryota/Dmela6/genes/tRNA-Leu-TAG-1-1.html	Leu	TAG	5'	ggcgcttggcgcctcattgcGGCAGCGTGGCCGAGCGGTctAAGGCGCTGGTTTTAGGCACCAGTccgaaaGGgCGTGGGTTCGAATCCCACCGCTGTCAggttaatattactttttttt	3'	5'	GGCAGCGTGGCCGAGCGGTctAAGGCGCTGGTTTTAGGCACCAGTccgaaaGGgCGTGGGTTCGAATCCCACCGCTGTCA	3'	A	80	ggcgcttggcgcctcattgc	c	ggttaatattactttttttt	12	12	12	12
	D. melanogaster	http://gtrnadb.ucsc.edu/genomes/eukaryota/Dmela6/genes/tRNA-Leu-TAG-1-2.html	Leu	TAG	5'	tttgacaacgtgtgggtacaGGCAGCGTGGCCGAGCGGTctAAGGCGCTGGTTTTAGGCACCAGTccgaaaGGgCGTGGGTTCGAATCCCACCGCTGTCAcagttttttttgctcttctt	3'	5'	GGCAGCGTGGCCGAGCGGTctAAGGCGCTGGTTTTAGGCACCAGTccgaaaGGgCGTGGGTTCGAATCCCACCGCTGTCA	3'	A	80	tttgacaacgtgtgggtaca	a	cagttttttttgctcttctt	3	3	3	3
	D. melanogaster	http://gtrnadb.ucsc.edu/genomes/eukaryota/Dmela6/genes/tRNA-Lys-CTT-1-10.html	Lys	CTT	5'	tgcccgataagtttgcaagtGCCCGGCTAGCTCAGTCGGTAGAGCATGAGACTCTTAATCTCAGGGtCGTGGGTTCGAGCCCCACGTTGGGCGaaacacttttttataattat	3'	5'	GCCCGGCTAGCTCAGTCGGTAGAGCATGAGACTCTTAATCTCAGGGtCGTGGGTTCGAGCCCCACGTTGGGCG	3'	G	73	tgcccgataagtttgcaagt	t	aaacacttttttataattat	6	6	6	>20
	D. melanogaster	http://gtrnadb.ucsc.edu/genomes/eukaryota/Dmela6/genes/tRNA-Lys-CTT-1-11.html	Lys	CTT	5'	attgcggtaacccatcatgtGCCCGGCTAGCTCAGTCGGTAGAGCATGAGACTCTTAATCTCAGGGtCGTGGGTTCGAGCCCCACGTTGGGCGaaacaaattttttgttaatt	3'	5'	GCCCGGCTAGCTCAGTCGGTAGAGCATGAGACTCTTAATCTCAGGGtCGTGGGTTCGAGCCCCACGTTGGGCG	3'	G	73	attgcggtaacccatcatgt	t	aaacaaattttttgttaatt	7	7	7	>20
	D. melanogaster	http://gtrnadb.ucsc.edu/genomes/eukaryota/Dmela6/genes/tRNA-Lys-CTT-1-1.html	Lys	CTT	5'	tctcggctgttgaggcaactGCCCGGCTAGCTCAGTCGGTAGAGCATGAGACTCTTAATCTCAGGGtCGTGGGTTCGAGCCCCACGTTGGGCGaaactaatattttatttttt	3'	5'	GCCCGGCTAGCTCAGTCGGTAGAGCATGAGACTCTTAATCTCAGGGtCGTGGGTTCGAGCCCCACGTTGGGCG	3'	G	73	tctcggctgttgaggcaact	t	aaactaatattttatttttt	9	14	14	>20
	D. melanogaster	http://gtrnadb.ucsc.edu/genomes/eukaryota/Dmela6/genes/tRNA-Lys-CTT-1-2.html	Lys	CTT	5'	agtttttaccacaccaagagGCCCGGCTAGCTCAGTCGGTAGAGCATGAGACTCTTAATCTCAGGGtCGTGGGTTCGAGCCCCACGTTGGGCGtgttatatttttatattagt	3'	5'	GCCCGGCTAGCTCAGTCGGTAGAGCATGAGACTCTTAATCTCAGGGtCGTGGGTTCGAGCCCCACGTTGGGCG	3'	G	73	agtttttaccacaccaagag	g	tgttatatttttatattagt	7	7	>20	>20
	D. melanogaster	http://gtrnadb.ucsc.edu/genomes/eukaryota/Dmela6/genes/tRNA-Lys-CTT-1-3.html	Lys	CTT	5'	agtttttggatcatcaagtgGCCCGGCTAGCTCAGTCGGTAGAGCATGAGACTCTTAATCTCAGGGtCGTGGGTTCGAGCCCCACGTTGGGCGcattatatattttatttaat	3'	5'	GCCCGGCTAGCTCAGTCGGTAGAGCATGAGACTCTTAATCTCAGGGtCGTGGGTTCGAGCCCCACGTTGGGCG	3'	G	73	agtttttggatcatcaagtg	g	cattatatattttatttaat	9	>20	>20	>20
	D. melanogaster	http://gtrnadb.ucsc.edu/genomes/eukaryota/Dmela6/genes/tRNA-Lys-CTT-1-4.html	Lys	CTT	5'	gttttaatatgggtcattcaGCCCGGCTAGCTCAGTCGGTAGAGCATGAGACTCTTAATCTCAGGGtCGTGGGTTCGAGCCCCACGTTGGGCGaattatttttgtttgtaata	3'	5'	GCCCGGCTAGCTCAGTCGGTAGAGCATGAGACTCTTAATCTCAGGGtCGTGGGTTCGAGCCCCACGTTGGGCG	3'	G	73	gttttaatatgggtcattca	a	aattatttttgtttgtaata	5	5	>20	>20
	D. melanogaster	http://gtrnadb.ucsc.edu/genomes/eukaryota/Dmela6/genes/tRNA-Lys-CTT-1-5.html	Lys	CTT	5'	ttacacctcttgcaaaaacaGCCCGGCTAGCTCAGTCGGTAGAGCATGAGACTCTTAATCTCAGGGtCGTGGGTTCGAGCCCCACGTTGGGCGgcttatatttttaaatgtct	3'	5'	GCCCGGCTAGCTCAGTCGGTAGAGCATGAGACTCTTAATCTCAGGGtCGTGGGTTCGAGCCCCACGTTGGGCG	3'	G	73	ttacacctcttgcaaaaaca	a	gcttatatttttaaatgtct	7	7	>20	>20
	D. melanogaster	http://gtrnadb.ucsc.edu/genomes/eukaryota/Dmela6/genes/tRNA-Lys-CTT-1-6.html	Lys	CTT	5'	tatcggcgatcttcacaagtGCCCGGCTAGCTCAGTCGGTAGAGCATGAGACTCTTAATCTCAGGGtCGTGGGTTCGAGCCCCACGTTGGGCGaattttcttttttatattta	3'	5'	GCCCGGCTAGCTCAGTCGGTAGAGCATGAGACTCTTAATCTCAGGGtCGTGGGTTCGAGCCCCACGTTGGGCG	3'	G	73	tatcggcgatcttcacaagt	t	aattttcttttttatattta	2	7	7	>20
	D. melanogaster	http://gtrnadb.ucsc.edu/genomes/eukaryota/Dmela6/genes/tRNA-Lys-CTT-1-7.html	Lys	CTT	5'	gtcagatgtcaagaacacatGCCCGGCTAGCTCAGTCGGTAGAGCATGAGACTCTTAATCTCAGGGtCGTGGGTTCGAGCCCCACGTTGGGCGatgttttttattttaattca	3'	5'	GCCCGGCTAGCTCAGTCGGTAGAGCATGAGACTCTTAATCTCAGGGtCGTGGGTTCGAGCCCCACGTTGGGCG	3'	G	73	gtcagatgtcaagaacacat	t	atgttttttattttaattca	3	3	3	>20
	D. melanogaster	http://gtrnadb.ucsc.edu/genomes/eukaryota/Dmela6/genes/tRNA-Lys-CTT-1-8.html	Lys	CTT	5'	gacggcaattttgtttacctGCCCGGCTAGCTCAGTCGGTAGAGCATGAGACTCTTAATCTCAGGGtCGTGGGTTCGAGCCCCACGTTGGGCGaccaatattttgtagtaaat	3'	5'	GCCCGGCTAGCTCAGTCGGTAGAGCATGAGACTCTTAATCTCAGGGtCGTGGGTTCGAGCCCCACGTTGGGCG	3'	G	73	gacggcaattttgtttacct	t	accaatattttgtagtaaat	7	>20	>20	>20
	D. melanogaster	http://gtrnadb.ucsc.edu/genomes/eukaryota/Dmela6/genes/tRNA-Lys-CTT-1-9.html	Lys	CTT	5'	gacagcaaattcatttacctGCCCGGCTAGCTCAGTCGGTAGAGCATGAGACTCTTAATCTCAGGGtCGTGGGTTCGAGCCCCACGTTGGGCGaccaatattttgtagtaaat	3'	5'	GCCCGGCTAGCTCAGTCGGTAGAGCATGAGACTCTTAATCTCAGGGtCGTGGGTTCGAGCCCCACGTTGGGCG	3'	G	73	gacagcaaattcatttacct	t	accaatattttgtagtaaat	7	>20	>20	>20
	D. melanogaster	http://gtrnadb.ucsc.edu/genomes/eukaryota/Dmela6/genes/tRNA-Lys-CTT-1-12.html	Lys	CTT	5'	ttagacacttgcctgacacaGCCCGGCTAGCTCAGTCGGTAGAGCATGAGACTCTTAATCTCAGGGtCGTGGGTTCGAGCCCCACGTTGGGCGaattattttttagttcacac	3'	5'	GCCCGGCTAGCTCAGTCGGTAGAGCATGAGACTCTTAATCTCAGGGtCGTGGGTTCGAGCCCCACGTTGGGCG	3'	G	73	ttagacacttgcctgacaca	a	aattattttttagttcacac	5	5	5	>20
	D. melanogaster	http://gtrnadb.ucsc.edu/genomes/eukaryota/Dmela6/genes/tRNA-Lys-CTT-1-13.html	Lys	CTT	5'	tggtcgccttcaatcacgtaGCCCGGCTAGCTCAGTCGGTAGAGCATGAGACTCTTAATCTCAGGGtCGTGGGTTCGAGCCCCACGTTGGGCGaatagcttttttgataatta	3'	5'	GCCCGGCTAGCTCAGTCGGTAGAGCATGAGACTCTTAATCTCAGGGtCGTGGGTTCGAGCCCCACGTTGGGCG	3'	G	73	tggtcgccttcaatcacgta	a	aatagcttttttgataatta	6	6	6	>20
	D. melanogaster	http://gtrnadb.ucsc.edu/genomes/eukaryota/Dmela6/genes/tRNA-Lys-TTT-1-1.html	Lys	TTT	5'	tcgcgagcctgttgccatctGCCCGGGTAGCTCAGTCGGTAGAGCATTGGACTTTTAATCCAAGGGtCCAGGGTTCAAGTCCCTGCTCGGGCGaaacatcatttttttccact	3'	5'	GCCCGGGTAGCTCAGTCGGTAGAGCATTGGACTTTTAATCCAAGGGtCCAGGGTTCAAGTCCCTGCTCGGGCG	3'	G	73	tcgcgagcctgttgccatct	t	aaacatcatttttttccact	8	8	8	8
	D. melanogaster	http://gtrnadb.ucsc.edu/genomes/eukaryota/Dmela6/genes/tRNA-Lys-TTT-2-5.html	Lys	TTT	5'	ttggcgggtgaccttcacatGCCCGGATAGCTCAGTCGGTAGAGCATTGGACTTTTAATCCAAGGGtCCAGGGTTCAAGTCCCTGTTCGGGCGgccatctttttttgcctttt	3'	5'	GCCCGGATAGCTCAGTCGGTAGAGCATTGGACTTTTAATCCAAGGGtCCAGGGTTCAAGTCCCTGTTCGGGCG	3'	G	73	ttggcgggtgaccttcacat	t	gccatctttttttgcctttt	6	6	6	6
	D. melanogaster	http://gtrnadb.ucsc.edu/genomes/eukaryota/Dmela6/genes/tRNA-Lys-TTT-2-1.html	Lys	TTT	5'	ctgacgccatccgtctgaatGCCCGGATAGCTCAGTCGGTAGAGCATTGGACTTTTAATCCAAGGGtCCAGGGTTCAAGTCCCTGTTCGGGCGgcaatctttttgcctttttt	3'	5'	GCCCGGATAGCTCAGTCGGTAGAGCATTGGACTTTTAATCCAAGGGtCCAGGGTTCAAGTCCCTGTTCGGGCG	3'	G	73	ctgacgccatccgtctgaat	t	gcaatctttttgcctttttt	6	6	14	>20
	D. melanogaster	http://gtrnadb.ucsc.edu/genomes/eukaryota/Dmela6/genes/tRNA-Lys-TTT-2-2.html	Lys	TTT	5'	tcgccggtgccttttgcaagGCCCGGATAGCTCAGTCGGTAGAGCATTGGACTTTTAATCCAAGGGtCCAGGGTTCAAGTCCCTGTTCGGGCGatccgcttttttattttaaa	3'	5'	GCCCGGATAGCTCAGTCGGTAGAGCATTGGACTTTTAATCCAAGGGtCCAGGGTTCAAGTCCCTGTTCGGGCG	3'	G	73	tcgccggtgccttttgcaag	g	atccgcttttttattttaaa	6	6	6	>20
	D. melanogaster	http://gtrnadb.ucsc.edu/genomes/eukaryota/Dmela6/genes/tRNA-Lys-TTT-2-3.html	Lys	TTT	5'	tcgccggtgccttttgcaagGCCCGGATAGCTCAGTCGGTAGAGCATTGGACTTTTAATCCAAGGGtCCAGGGTTCAAGTCCCTGTTCGGGCGatccgcttttttattttaaa	3'	5'	GCCCGGATAGCTCAGTCGGTAGAGCATTGGACTTTTAATCCAAGGGtCCAGGGTTCAAGTCCCTGTTCGGGCG	3'	G	73	tcgccggtgccttttgcaag	g	atccgcttttttattttaaa	6	6	6	>20
	D. melanogaster	http://gtrnadb.ucsc.edu/genomes/eukaryota/Dmela6/genes/tRNA-Lys-TTT-2-4.html	Lys	TTT	5'	ttggcgaatgacgttcacatGCCCGGATAGCTCAGTCGGTAGAGCATTGGACTTTTAATCCAAGGGtCCAGGGTTCAAGTCCCTGTTCGGGCGgcaatctttttgcctttttt	3'	5'	GCCCGGATAGCTCAGTCGGTAGAGCATTGGACTTTTAATCCAAGGGtCCAGGGTTCAAGTCCCTGTTCGGGCG	3'	G	73	ttggcgaatgacgttcacat	t	gcaatctttttgcctttttt	6	6	14	>20
	D. melanogaster	http://gtrnadb.ucsc.edu/genomes/eukaryota/Dmela6/genes/tRNA-Met-CAT-1-1.html	Met	CAT	5'	ctagcctgccttgtatcataGCCTCGGTGGCGCAGTTGGCAGCGCGTAAGTCTCATAATCTTAAGGtCGTGAGTTCGAGCCTCACCCGGGGCAtgtaaacttttttgattttt	3'	5'	GCCTCGGTGGCGCAGTTGGCAGCGCGTAAGTCTCATAATCTTAAGGtCGTGAGTTCGAGCCTCACCCGGGGCA	3'	A	73	ctagcctgccttgtatcata	a	tgtaaacttttttgattttt	7	7	7	>20
	D. melanogaster	http://gtrnadb.ucsc.edu/genomes/eukaryota/Dmela6/genes/tRNA-Met-CAT-1-2.html	Met	CAT	5'	ccgacggcgccaagaacatgGCCTCGGTGGCGCAGTTGGCAGCGCGTAAGTCTCATAATCTTAAGGtCGTGAGTTCGAGCCTCACCCGGGGCAtgtaacttttttttattgct	3'	5'	GCCTCGGTGGCGCAGTTGGCAGCGCGTAAGTCTCATAATCTTAAGGtCGTGAGTTCGAGCCTCACCCGGGGCA	3'	A	73	ccgacggcgccaagaacatg	g	tgtaacttttttttattgct	6	6	6	6
	D. melanogaster	http://gtrnadb.ucsc.edu/genomes/eukaryota/Dmela6/genes/tRNA-Met-CAT-1-3.html	Met	CAT	5'	agaaactccgatcatcaattGCCTCGGTGGCGCAGTTGGCAGCGCGTAAGTCTCATAATCTTAAGGtCGTGAGTTCGAGCCTCACCCGGGGCAtgtacattttttgtattaga	3'	5'	GCCTCGGTGGCGCAGTTGGCAGCGCGTAAGTCTCATAATCTTAAGGtCGTGAGTTCGAGCCTCACCCGGGGCA	3'	A	73	agaaactccgatcatcaatt	t	tgtacattttttgtattaga	6	6	6	>20
	D. melanogaster	http://gtrnadb.ucsc.edu/genomes/eukaryota/Dmela6/genes/tRNA-Met-CAT-1-4.html	Met	CAT	5'	agaattgctagccattcaaaGCCTCGGTGGCGCAGTTGGCAGCGCGTAAGTCTCATAATCTTAAGGtCGTGAGTTCGAGCCTCACCCGGGGCAtgtacattttttggtttatt	3'	5'	GCCTCGGTGGCGCAGTTGGCAGCGCGTAAGTCTCATAATCTTAAGGtCGTGAGTTCGAGCCTCACCCGGGGCA	3'	A	73	agaattgctagccattcaaa	a	tgtacattttttggtttatt	6	6	6	>20
	D. melanogaster	http://gtrnadb.ucsc.edu/genomes/eukaryota/Dmela6/genes/tRNA-Met-CAT-1-5.html	Met	CAT	5'	ttgtcgcgggatgctccaaaGCCTCGGTGGCGCAGTTGGCAGCGCGTAAGTCTCATAATCTTAAGGtCGTGAGTTCGAGCCTCACCCGGGGCAtatacttttttttttaaatt	3'	5'	GCCTCGGTGGCGCAGTTGGCAGCGCGTAAGTCTCATAATCTTAAGGtCGTGAGTTCGAGCCTCACCCGGGGCA	3'	A	73	ttgtcgcgggatgctccaaa	a	tatacttttttttttaaatt	5	5	5	5
	D. melanogaster	http://gtrnadb.ucsc.edu/genomes/eukaryota/Dmela6/genes/tRNA-Met-CAT-2-1.html	Met	CAT	5'	tttgccggcaacgtgttcatGCCTCGATGGCGCAGTTGGCAGCGCGTAAGTCTCATAATCTTAAGGtCGTGAGTTCGAGCCTCACTCGGGGCAtgtacattttttgttttgtt	3'	5'	GCCTCGATGGCGCAGTTGGCAGCGCGTAAGTCTCATAATCTTAAGGtCGTGAGTTCGAGCCTCACTCGGGGCA	3'	A	73	tttgccggcaacgtgttcat	t	tgtacattttttgttttgtt	6	6	6	>20
	D. melanogaster	http://gtrnadb.ucsc.edu/genomes/eukaryota/Dmela6/genes/tRNA-Phe-GAA-1-3.html	Phe	GAA	5'	ttatcgctgaccgttcaagtGCCGAAATAGCTCAGTTGGGAGAGCGTTAGACTGAAGATCTAAAGGtCCCCGGTTCAATCCCGGGTTTCGGCAataagaattttttttttaat	3'	5'	GCCGAAATAGCTCAGTTGGGAGAGCGTTAGACTGAAGATCTAAAGGtCCCCGGTTCAATCCCGGGTTTCGGCA	3'	A	73	ttatcgctgaccgttcaagt	t	ataagaattttttttttaat	7	7	7	7
	D. melanogaster	http://gtrnadb.ucsc.edu/genomes/eukaryota/Dmela6/genes/tRNA-Phe-GAA-1-4.html	Phe	GAA	5'	tctgtactatcgccacatctGCCGAAATAGCTCAGTTGGGAGAGCGTTAGACTGAAGATCTAAAGGtCCCCGGTTCAATCCCGGGTTTCGGCAagctactttttctttttaaa	3'	5'	GCCGAAATAGCTCAGTTGGGAGAGCGTTAGACTGAAGATCTAAAGGtCCCCGGTTCAATCCCGGGTTTCGGCA	3'	A	73	tctgtactatcgccacatct	t	agctactttttctttttaaa	6	6	>20	>20
	D. melanogaster	http://gtrnadb.ucsc.edu/genomes/eukaryota/Dmela6/genes/tRNA-Phe-GAA-1-5.html	Phe	GAA	5'	ttggcgccggaattgcaactGCCGAAATAGCTCAGTTGGGAGAGCGTTAGACTGAAGATCTAAAGGtCCCCGGTTCAATCCCGGGTTTCGGCAaattattttttataaaaatt	3'	5'	GCCGAAATAGCTCAGTTGGGAGAGCGTTAGACTGAAGATCTAAAGGtCCCCGGTTCAATCCCGGGTTTCGGCA	3'	A	73	ttggcgccggaattgcaact	t	aattattttttataaaaatt	5	5	5	>20
	D. melanogaster	http://gtrnadb.ucsc.edu/genomes/eukaryota/Dmela6/genes/tRNA-Phe-GAA-1-6.html	Phe	GAA	5'	agcgacgcactccacacgtcGCCGAAATAGCTCAGTTGGGAGAGCGTTAGACTGAAGATCTAAAGGtCCCCGGTTCAATCCCGGGTTTCGGCAattcacatttttgctcgtga	3'	5'	GCCGAAATAGCTCAGTTGGGAGAGCGTTAGACTGAAGATCTAAAGGtCCCCGGTTCAATCCCGGGTTTCGGCA	3'	A	73	agcgacgcactccacacgtc	c	attcacatttttgctcgtga	7	7	>20	>20
	D. melanogaster	http://gtrnadb.ucsc.edu/genomes/eukaryota/Dmela6/genes/tRNA-Phe-GAA-1-7.html	Phe	GAA	5'	gaggcccccatcctcatggaGCCGAAATAGCTCAGTTGGGAGAGCGTTAGACTGAAGATCTAAAGGtCCCCGGTTCAATCCCGGGTTTCGGCAactataaacttttttatttt	3'	5'	GCCGAAATAGCTCAGTTGGGAGAGCGTTAGACTGAAGATCTAAAGGtCCCCGGTTCAATCCCGGGTTTCGGCA	3'	A	73	gaggcccccatcctcatgga	a	actataaacttttttatttt	9	9	9	>20
	D. melanogaster	http://gtrnadb.ucsc.edu/genomes/eukaryota/Dmela6/genes/tRNA-Phe-GAA-1-8.html	Phe	GAA	5'	ttgatgtgaagaatcccgtgGCCGAAATAGCTCAGTTGGGAGAGCGTTAGACTGAAGATCTAAAGGtCCCCGGTTCAATCCCGGGTTTCGGCAataataatttttgcacaaat	3'	5'	GCCGAAATAGCTCAGTTGGGAGAGCGTTAGACTGAAGATCTAAAGGtCCCCGGTTCAATCCCGGGTTTCGGCA	3'	A	73	ttgatgtgaagaatcccgtg	g	ataataatttttgcacaaat	7	7	>20	>20
	D. melanogaster	http://gtrnadb.ucsc.edu/genomes/eukaryota/Dmela6/genes/tRNA-Phe-GAA-1-1.html	Phe	GAA	5'	taaaccgcactaatacaagtGCCGAAATAGCTCAGTTGGGAGAGCGTTAGACTGAAGATCTAAAGGtCCCCGGTTCAATCCCGGGTTTCGGCAatccatttttgaaatgtttt	3'	5'	GCCGAAATAGCTCAGTTGGGAGAGCGTTAGACTGAAGATCTAAAGGtCCCCGGTTCAATCCCGGGTTTCGGCA	3'	A	73	taaaccgcactaatacaagt	t	atccatttttgaaatgtttt	5	5	>20	>20
	D. melanogaster	http://gtrnadb.ucsc.edu/genomes/eukaryota/Dmela6/genes/tRNA-Phe-GAA-1-2.html	Phe	GAA	5'	gcgccaggaaattgccaagtGCCGAAATAGCTCAGTTGGGAGAGCGTTAGACTGAAGATCTAAAGGtCCCCGGTTCAATCCCGGGTTTCGGCAattcttagcttattttttat	3'	5'	GCCGAAATAGCTCAGTTGGGAGAGCGTTAGACTGAAGATCTAAAGGtCCCCGGTTCAATCCCGGGTTTCGGCA	3'	A	73	gcgccaggaaattgccaagt	t	attcttagcttattttttat	12	12	12	>20
	D. melanogaster	http://gtrnadb.ucsc.edu/genomes/eukaryota/Dmela6/genes/tRNA-Pro-AGG-1-1.html	Pro	AGG	5'	ttggaccccgttgtccaactGGCTCGTTGGTCTAGGGGTATGATTTCCGCTTAGGGTGCGGGAGGtCCCGGGTTCAAATCCCGGACGAGCCCaagtcaaaacaattttttac	3'	5'	GGCTCGTTGGTCTAGGGGTATGATTTCCGCTTAGGGTGCGGGAGGtCCCGGGTTCAAATCCCGGACGAGCCC	3'	C	72	ttggaccccgttgtccaact	t	aagtcaaaacaattttttac	12	12	12	>20
	D. melanogaster	http://gtrnadb.ucsc.edu/genomes/eukaryota/Dmela6/genes/tRNA-Pro-AGG-1-2.html	Pro	AGG	5'	ttagcgcttgtttaccaactGGCTCGTTGGTCTAGGGGTATGATTTCCGCTTAGGGTGCGGGAGGtCCCGGGTTCAAATCCCGGACGAGCCCaagatggagtagtttttttg	3'	5'	GGCTCGTTGGTCTAGGGGTATGATTTCCGCTTAGGGTGCGGGAGGtCCCGGGTTCAAATCCCGGACGAGCCC	3'	C	72	ttagcgcttgtttaccaact	t	aagatggagtagtttttttg	12	12	12	12
	D. melanogaster	http://gtrnadb.ucsc.edu/genomes/eukaryota/Dmela6/genes/tRNA-Pro-AGG-1-3.html	Pro	AGG	5'	gtgagtcgcgacgatcacttGGCTCGTTGGTCTAGGGGTATGATTTCCGCTTAGGGTGCGGGAGGtCCCGGGTTCAAATCCCGGACGAGCCCaagatgattatctatttttt	3'	5'	GGCTCGTTGGTCTAGGGGTATGATTTCCGCTTAGGGTGCGGGAGGtCCCGGGTTCAAATCCCGGACGAGCCC	3'	C	72	gtgagtcgcgacgatcactt	t	aagatgattatctatttttt	14	14	14	>20
	D. melanogaster	http://gtrnadb.ucsc.edu/genomes/eukaryota/Dmela6/genes/tRNA-Pro-AGG-1-4.html	Pro	AGG	5'	ttgaccaacgtaagacaactGGCTCGTTGGTCTAGGGGTATGATTTCCGCTTAGGGTGCGGGAGGtCCCGGGTTCAAATCCCGGACGAGCCCaagagaaaagaactttttgt	3'	5'	GGCTCGTTGGTCTAGGGGTATGATTTCCGCTTAGGGTGCGGGAGGtCCCGGGTTCAAATCCCGGACGAGCCC	3'	C	72	ttgaccaacgtaagacaact	t	aagagaaaagaactttttgt	13	13	>20	>20
	D. melanogaster	http://gtrnadb.ucsc.edu/genomes/eukaryota/Dmela6/genes/tRNA-Pro-AGG-1-5.html	Pro	AGG	5'	ttcgcggccgtcgttcaactGGCTCGTTGGTCTAGGGGTATGATTTCCGCTTAGGGTGCGGGAGGtCCCGGGTTCAAATCCCGGACGAGCCCaagtgcagtatatattttac	3'	5'	GGCTCGTTGGTCTAGGGGTATGATTTCCGCTTAGGGTGCGGGAGGtCCCGGGTTCAAATCCCGGACGAGCCC	3'	C	72	ttcgcggccgtcgttcaact	t	aagtgcagtatatattttac	14	>20	>20	>20
	D. melanogaster	http://gtrnadb.ucsc.edu/genomes/eukaryota/Dmela6/genes/tRNA-Pro-AGG-1-6.html	Pro	AGG	5'	gtggtctgcgtttcacaactGGCTCGTTGGTCTAGGGGTATGATTTCCGCTTAGGGTGCGGGAGGtCCCGGGTTCAAATCCCGGACGAGCCCaaggaaaccaatattttgta	3'	5'	GGCTCGTTGGTCTAGGGGTATGATTTCCGCTTAGGGTGCGGGAGGtCCCGGGTTCAAATCCCGGACGAGCCC	3'	C	72	gtggtctgcgtttcacaact	t	aaggaaaccaatattttgta	13	>20	>20	>20
	D. melanogaster	http://gtrnadb.ucsc.edu/genomes/eukaryota/Dmela6/genes/tRNA-Pro-AGG-1-7.html	Pro	AGG	5'	ttggcggccaatattcacctGGCTCGTTGGTCTAGGGGTATGATTTCCGCTTAGGGTGCGGGAGGtCCCGGGTTCAAATCCCGGACGAGCCCaagctatttacgttttttgt	3'	5'	GGCTCGTTGGTCTAGGGGTATGATTTCCGCTTAGGGTGCGGGAGGtCCCGGGTTCAAATCCCGGACGAGCCC	3'	C	72	ttggcggccaatattcacct	t	aagctatttacgttttttgt	12	12	12	>20
	D. melanogaster	http://gtrnadb.ucsc.edu/genomes/eukaryota/Dmela6/genes/tRNA-Pro-CGG-1-1.html	Pro	CGG	5'	cggcagaccgtccttcgagcGGCTCGTTGGTCTAGGGGTATGATTCTCGCTTCGGGTGCGAGAGGtCCCGGGTTCAAATCCCGGACGAGCCCagtttttgccaatctttcaa	3'	5'	GGCTCGTTGGTCTAGGGGTATGATTCTCGCTTCGGGTGCGAGAGGtCCCGGGTTCAAATCCCGGACGAGCCC	3'	C	72	cggcagaccgtccttcgagc	c	agtttttgccaatctttcaa	2	2	>20	>20
	D. melanogaster	http://gtrnadb.ucsc.edu/genomes/eukaryota/Dmela6/genes/tRNA-Pro-CGG-2-2.html	Pro	CGG	5'	agtcgactgaggttcaaaccGGCTCGTTGGTCTAGAGGTATGATTCTCGCTTCGGGTGCGAGAGGtCCCGGGTTCAATTCCCGGACGAGCCCcagtcatcccagtgcgctaa	3'	5'	GGCTCGTTGGTCTAGAGGTATGATTCTCGCTTCGGGTGCGAGAGGtCCCGGGTTCAATTCCCGGACGAGCCC	3'	C	72	agtcgactgaggttcaaacc	c	cagtcatcccagtgcgctaa	>20	>20	>20	>20
	D. melanogaster	http://gtrnadb.ucsc.edu/genomes/eukaryota/Dmela6/genes/tRNA-Pro-CGG-2-3.html	Pro	CGG	5'	tgatcgctcccagtaccgcaGGCTCGTTGGTCTAGAGGTATGATTCTCGCTTCGGGTGCGAGAGGtCCCGGGTTCAATTCCCGGACGAGCCCaagttgacgtcggttgtaat	3'	5'	GGCTCGTTGGTCTAGAGGTATGATTCTCGCTTCGGGTGCGAGAGGtCCCGGGTTCAATTCCCGGACGAGCCC	3'	C	72	tgatcgctcccagtaccgca	a	aagttgacgtcggttgtaat	>20	>20	>20	>20
	D. melanogaster	http://gtrnadb.ucsc.edu/genomes/eukaryota/Dmela6/genes/tRNA-Pro-CGG-2-1.html	Pro	CGG	5'	agcagcgggtcattcaacgaGGCTCGTTGGTCTAGAGGTATGATTCTCGCTTCGGGTGCGAGAGGtCCCGGGTTCAATTCCCGGACGAGCCCaagtgaagaagtagtttttt	3'	5'	GGCTCGTTGGTCTAGAGGTATGATTCTCGCTTCGGGTGCGAGAGGtCCCGGGTTCAATTCCCGGACGAGCCC	3'	C	72	agcagcgggtcattcaacga	a	aagtgaagaagtagtttttt	14	14	14	>20
	D. melanogaster	http://gtrnadb.ucsc.edu/genomes/eukaryota/Dmela6/genes/tRNA-Pro-CGG-3-1.html	Pro	CGG	5'	cacttttgtaagggttacttGGCTCGTTGGTCTAGGGGTATGATTTTCGCTTCGGGTGCGAGAGGtCCCGGGTTCAATTCCCGGACGAGCCCaggttcttctgataacccac	3'	5'	GGCTCGTTGGTCTAGGGGTATGATTTTCGCTTCGGGTGCGAGAGGtCCCGGGTTCAATTCCCGGACGAGCCC	3'	C	72	cacttttgtaagggttactt	t	aggttcttctgataacccac	>20	>20	>20	>20
	D. melanogaster	http://gtrnadb.ucsc.edu/genomes/eukaryota/Dmela6/genes/tRNA-Pro-TGG-1-1.html	Pro	TGG	5'	cagctgcctactcgttatgaGGCTCAATGGTCTAGGGGTATGATTCTCGCTTTGGGTGCGAGAGGtCCCGGGTTCAAATCCCGGTTGAGCCCagctgtgttattttgttgtt	3'	5'	GGCTCAATGGTCTAGGGGTATGATTCTCGCTTTGGGTGCGAGAGGtCCCGGGTTCAAATCCCGGTTGAGCCC	3'	C	72	cagctgcctactcgttatga	a	agctgtgttattttgttgtt	10	>20	>20	>20
	D. melanogaster	http://gtrnadb.ucsc.edu/genomes/eukaryota/Dmela6/genes/tRNA-Pro-TGG-1-2.html	Pro	TGG	5'	tatcaggccaacggacaagcGGCTCAATGGTCTAGGGGTATGATTCTCGCTTTGGGTGCGAGAGGtCCCGGGTTCAAATCCCGGTTGAGCCCgttctaactttttggaactt	3'	5'	GGCTCAATGGTCTAGGGGTATGATTCTCGCTTTGGGTGCGAGAGGtCCCGGGTTCAAATCCCGGTTGAGCCC	3'	C	72	tatcaggccaacggacaagc	c	gttctaactttttggaactt	8	8	>20	>20
	D. melanogaster	http://gtrnadb.ucsc.edu/genomes/eukaryota/Dmela6/genes/tRNA-Pro-TGG-1-3.html	Pro	TGG	5'	ttgtagccgttatcttaagaGGCTCAATGGTCTAGGGGTATGATTCTCGCTTTGGGTGCGAGAGGtCCCGGGTTCAAATCCCGGTTGAGCCCttgtttaaaatttttgctct	3'	5'	GGCTCAATGGTCTAGGGGTATGATTCTCGCTTTGGGTGCGAGAGGtCCCGGGTTCAAATCCCGGTTGAGCCC	3'	C	72	ttgtagccgttatcttaaga	a	ttgtttaaaatttttgctct	10	10	>20	>20
	D. melanogaster	http://gtrnadb.ucsc.edu/genomes/eukaryota/Dmela6/genes/tRNA-Pro-TGG-1-4.html	Pro	TGG	5'	tggccgtccccaaactaagaGGCTCAATGGTCTAGGGGTATGATTCTCGCTTTGGGTGCGAGAGGtCCCGGGTTCAAATCCCGGTTGAGCCCagtatataatttttggtatt	3'	5'	GGCTCAATGGTCTAGGGGTATGATTCTCGCTTTGGGTGCGAGAGGtCCCGGGTTCAAATCCCGGTTGAGCCC	3'	C	72	tggccgtccccaaactaaga	a	agtatataatttttggtatt	9	9	>20	>20
	D. melanogaster	http://gtrnadb.ucsc.edu/genomes/eukaryota/Dmela6/genes/tRNA-Pro-TGG-1-5.html	Pro	TGG	5'	tgccgaggtgctcggtatgcGGCTCAATGGTCTAGGGGTATGATTCTCGCTTTGGGTGCGAGAGGtCCCGGGTTCAAATCCCGGTTGAGCCCggctccaatatttttaacta	3'	5'	GGCTCAATGGTCTAGGGGTATGATTCTCGCTTTGGGTGCGAGAGGtCCCGGGTTCAAATCCCGGTTGAGCCC	3'	C	72	tgccgaggtgctcggtatgc	c	ggctccaatatttttaacta	10	10	>20	>20
	D. melanogaster	http://gtrnadb.ucsc.edu/genomes/eukaryota/Dmela6/genes/tRNA-SeC-TCA-1-1.html	SeC	TCA	5'	gaaactctagcacactaaatGCCCCACTGAACTTCGGTGGTCCGGGGTGCGGACTTCAAATCCGTAGTCGATTTGCGTCGAAGTGGTTCGATTCCACCTGGGGGGCGaatattaatggagttgcatt	3'	5'	GCCCCACTGAACTTCGGTGGTCCGGGGTGCGGACTTCAAATCCGTAGTCGATTTGCGTCGAAGTGGTTCGATTCCACCTGGGGGGCG	3'	G	87	gaaactctagcacactaaat	t	aatattaatggagttgcatt	>20	>20	>20	>20
	D. melanogaster	http://gtrnadb.ucsc.edu/genomes/eukaryota/Dmela6/genes/tRNA-Ser-AGA-1-1.html	Ser	AGA	5'	ttttttgcgcatatatcaagGCAGTCGTGGCCGAGTGGTtAAGGCGTCTGACTAGAAATCAGATTCCCTCTGGGAGCGTAGGTTCGAATCCTACCGGCTGCGtttgtaagcttaatttgtat	3'	5'	GCAGTCGTGGCCGAGTGGTtAAGGCGTCTGACTAGAAATCAGATTCCCTCTGGGAGCGTAGGTTCGAATCCTACCGGCTGCG	3'	G	82	ttttttgcgcatatatcaag	g	tttgtaagcttaatttgtat	>20	>20	>20	>20
	D. melanogaster	http://gtrnadb.ucsc.edu/genomes/eukaryota/Dmela6/genes/tRNA-Ser-AGA-2-3.html	Ser	AGA	5'	tgacatcactagttgcaagaGCAGTCGTGGCCGAGCGGTtAAGGCGTCTGACTAGAAATCAGATTCCCTCTGGGAGCGTAGGTTCGAATCCTACCGACTGCGatgacaagagttactttttt	3'	5'	GCAGTCGTGGCCGAGCGGTtAAGGCGTCTGACTAGAAATCAGATTCCCTCTGGGAGCGTAGGTTCGAATCCTACCGACTGCG	3'	G	82	tgacatcactagttgcaaga	a	atgacaagagttactttttt	14	14	14	>20
	D. melanogaster	http://gtrnadb.ucsc.edu/genomes/eukaryota/Dmela6/genes/tRNA-Ser-AGA-2-4.html	Ser	AGA	5'	tttgccgagtcataccaacaGCAGTCGTGGCCGAGCGGTtAAGGCGTCTGACTAGAAATCAGATTCCCTCTGGGAGCGTAGGTTCGAATCCTACCGACTGCGagaaggtttacggattttct	3'	5'	GCAGTCGTGGCCGAGCGGTtAAGGCGTCTGACTAGAAATCAGATTCCCTCTGGGAGCGTAGGTTCGAATCCTACCGACTGCG	3'	G	82	tttgccgagtcataccaaca	a	agaaggtttacggattttct	14	>20	>20	>20
	D. melanogaster	http://gtrnadb.ucsc.edu/genomes/eukaryota/Dmela6/genes/tRNA-Ser-AGA-2-5.html	Ser	AGA	5'	tcgcggcacccattcatcaaGCAGTCGTGGCCGAGCGGTtAAGGCGTCTGACTAGAAATCAGATTCCCTCTGGGAGCGTAGGTTCGAATCCTACCGACTGCGattagttaaatacttttttt	3'	5'	GCAGTCGTGGCCGAGCGGTtAAGGCGTCTGACTAGAAATCAGATTCCCTCTGGGAGCGTAGGTTCGAATCCTACCGACTGCG	3'	G	82	tcgcggcacccattcatcaa	a	attagttaaatacttttttt	13	13	13	13
	D. melanogaster	http://gtrnadb.ucsc.edu/genomes/eukaryota/Dmela6/genes/tRNA-Ser-AGA-2-1.html	Ser	AGA	5'	tgacgatccgcgatcattaaGCAGTCGTGGCCGAGCGGTtAAGGCGTCTGACTAGAAATCAGATTCCCTCTGGGAGCGTAGGTTCGAATCCTACCGACTGCGaatagtaatctgttttttgg	3'	5'	GCAGTCGTGGCCGAGCGGTtAAGGCGTCTGACTAGAAATCAGATTCCCTCTGGGAGCGTAGGTTCGAATCCTACCGACTGCG	3'	G	82	tgacgatccgcgatcattaa	a	aatagtaatctgttttttgg	12	12	12	>20
	D. melanogaster	http://gtrnadb.ucsc.edu/genomes/eukaryota/Dmela6/genes/tRNA-Ser-AGA-2-2.html	Ser	AGA	5'	tttcgccacccacccatcaaGCAGTCGTGGCCGAGCGGTtAAGGCGTCTGACTAGAAATCAGATTCCCTCTGGGAGCGTAGGTTCGAATCCTACCGACTGCGatataaagagtatctttttt	3'	5'	GCAGTCGTGGCCGAGCGGTtAAGGCGTCTGACTAGAAATCAGATTCCCTCTGGGAGCGTAGGTTCGAATCCTACCGACTGCG	3'	G	82	tttcgccacccacccatcaa	a	atataaagagtatctttttt	14	14	14	>20
	D. melanogaster	http://gtrnadb.ucsc.edu/genomes/eukaryota/Dmela6/genes/tRNA-Ser-AGA-3-1.html	Ser	AGA	5'	aagccactggagtcatcaaaGCAGTCGTGGCCGAGCGGTtAAGGCGTCTGACTAGAAATCAGATTCCCTCTGGGAGCGTAGGTTCGAATCCTACCGGCTGCGgtttataagtgccaattttt	3'	5'	GCAGTCGTGGCCGAGCGGTtAAGGCGTCTGACTAGAAATCAGATTCCCTCTGGGAGCGTAGGTTCGAATCCTACCGGCTGCG	3'	G	82	aagccactggagtcatcaaa	a	gtttataagtgccaattttt	15	15	>20	>20
	D. melanogaster	http://gtrnadb.ucsc.edu/genomes/eukaryota/Dmela6/genes/tRNA-Ser-AGA-3-2.html	Ser	AGA	5'	atggcaaatgtcttcgccaaGCAGTCGTGGCCGAGCGGTtAAGGCGTCTGACTAGAAATCAGATTCCCTCTGGGAGCGTAGGTTCGAATCCTACCGGCTGCGtttaatgatataattttagc	3'	5'	GCAGTCGTGGCCGAGCGGTtAAGGCGTCTGACTAGAAATCAGATTCCCTCTGGGAGCGTAGGTTCGAATCCTACCGGCTGCG	3'	G	82	atggcaaatgtcttcgccaa	a	tttaatgatataattttagc	13	>20	>20	>20
	D. melanogaster	http://gtrnadb.ucsc.edu/genomes/eukaryota/Dmela6/genes/tRNA-Ser-CGA-1-4.html	Ser	CGA	5'	tggacgcggtcgcttcacaaGCAGTCGTGGCCGAGTGGTtAAGGCGTCTGACTCGAAATCAGATTCCCTCTGGGAGCGTAGGTTCGAATCCTACCGGCTGCGatgaagtgtatattttactt	3'	5'	GCAGTCGTGGCCGAGTGGTtAAGGCGTCTGACTCGAAATCAGATTCCCTCTGGGAGCGTAGGTTCGAATCCTACCGGCTGCG	3'	G	82	tggacgcggtcgcttcacaa	a	atgaagtgtatattttactt	12	>20	>20	>20
	D. melanogaster	http://gtrnadb.ucsc.edu/genomes/eukaryota/Dmela6/genes/tRNA-Ser-CGA-1-1.html	Ser	CGA	5'	ggcttgcgtaaggacaagtaGCAGTCGTGGCCGAGTGGTtAAGGCGTCTGACTCGAAATCAGATTCCCTCTGGGAGCGTAGGTTCGAATCCTACCGGCTGCGaatgagaatgtatattttat	3'	5'	GCAGTCGTGGCCGAGTGGTtAAGGCGTCTGACTCGAAATCAGATTCCCTCTGGGAGCGTAGGTTCGAATCCTACCGGCTGCG	3'	G	82	ggcttgcgtaaggacaagta	a	aatgagaatgtatattttat	14	>20	>20	>20
	D. melanogaster	http://gtrnadb.ucsc.edu/genomes/eukaryota/Dmela6/genes/tRNA-Ser-CGA-1-2.html	Ser	CGA	5'	tgggatttgatcaaaaataaGCAGTCGTGGCCGAGTGGTtAAGGCGTCTGACTCGAAATCAGATTCCCTCTGGGAGCGTAGGTTCGAATCCTACCGGCTGCGgaagggtagtcctatatttt	3'	5'	GCAGTCGTGGCCGAGTGGTtAAGGCGTCTGACTCGAAATCAGATTCCCTCTGGGAGCGTAGGTTCGAATCCTACCGGCTGCG	3'	G	82	tgggatttgatcaaaaataa	a	gaagggtagtcctatatttt	16	>20	>20	>20
	D. melanogaster	http://gtrnadb.ucsc.edu/genomes/eukaryota/Dmela6/genes/tRNA-Ser-CGA-1-3.html	Ser	CGA	5'	aacaccagctataacaagaaGCAGTCGTGGCCGAGTGGTtAAGGCGTCTGACTCGAAATCAGATTCCCTCTGGGAGCGTAGGTTCGAATCCTACCGGCTGCGaatcgaatccaattttttac	3'	5'	GCAGTCGTGGCCGAGTGGTtAAGGCGTCTGACTCGAAATCAGATTCCCTCTGGGAGCGTAGGTTCGAATCCTACCGGCTGCG	3'	G	82	aacaccagctataacaagaa	a	aatcgaatccaattttttac	12	12	12	>20
	D. melanogaster	http://gtrnadb.ucsc.edu/genomes/eukaryota/Dmela6/genes/tRNA-Ser-GCT-1-1.html	Ser	GCT	5'	tgggcccaactaaattacttGACGAGGTGGCCGAGTGGTtAAGGCGTTGGACTGCTAATCCAATGTGCTCTGCACGCGTGGGTTCGAATCCCATCCTCGTCGacttcttttttttgttttgt	3'	5'	GACGAGGTGGCCGAGTGGTtAAGGCGTTGGACTGCTAATCCAATGTGCTCTGCACGCGTGGGTTCGAATCCCATCCTCGTCG	3'	G	82	tgggcccaactaaattactt	t	acttcttttttttgttttgt	5	5	5	5
	D. melanogaster	http://gtrnadb.ucsc.edu/genomes/eukaryota/Dmela6/genes/tRNA-Ser-GCT-2-1.html	Ser	GCT	5'	tatatggcgataaatcacatGACGAGGTGGCCGAGAGGTtAAGGCGTTGGACTGCTAATCCAATGTGCTCTGCACGCGTGGGTTCGAATCCCATCCTCGTCGatccttttttttcacttgta	3'	5'	GACGAGGTGGCCGAGAGGTtAAGGCGTTGGACTGCTAATCCAATGTGCTCTGCACGCGTGGGTTCGAATCCCATCCTCGTCG	3'	G	82	tatatggcgataaatcacat	t	atccttttttttcacttgta	4	4	4	4
	D. melanogaster	http://gtrnadb.ucsc.edu/genomes/eukaryota/Dmela6/genes/tRNA-Ser-GCT-2-2.html	Ser	GCT	5'	gatttcgtggaaaagaaagtGACGAGGTGGCCGAGAGGTtAAGGCGTTGGACTGCTAATCCAATGTGCTCTGCACGCGTGGGTTCGAATCCCATCCTCGTCGagtggaatttttttgttttt	3'	5'	GACGAGGTGGCCGAGAGGTtAAGGCGTTGGACTGCTAATCCAATGTGCTCTGCACGCGTGGGTTCGAATCCCATCCTCGTCG	3'	G	82	gatttcgtggaaaagaaagt	t	agtggaatttttttgttttt	7	7	7	7
	D. melanogaster	http://gtrnadb.ucsc.edu/genomes/eukaryota/Dmela6/genes/tRNA-Ser-GCT-2-3.html	Ser	GCT	5'	tcacatcaaaatttttcgaaGACGAGGTGGCCGAGAGGTtAAGGCGTTGGACTGCTAATCCAATGTGCTCTGCACGCGTGGGTTCGAATCCCATCCTCGTCGgaaaatatcctttttaaata	3'	5'	GACGAGGTGGCCGAGAGGTtAAGGCGTTGGACTGCTAATCCAATGTGCTCTGCACGCGTGGGTTCGAATCCCATCCTCGTCG	3'	G	82	tcacatcaaaatttttcgaa	a	gaaaatatcctttttaaata	10	10	>20	>20
	D. melanogaster	http://gtrnadb.ucsc.edu/genomes/eukaryota/Dmela6/genes/tRNA-Ser-GCT-2-4.html	Ser	GCT	5'	aaaacagcgaattccaataaGACGAGGTGGCCGAGAGGTtAAGGCGTTGGACTGCTAATCCAATGTGCTCTGCACGCGTGGGTTCGAATCCCATCCTCGTCGgttgtctttttttcttttta	3'	5'	GACGAGGTGGCCGAGAGGTtAAGGCGTTGGACTGCTAATCCAATGTGCTCTGCACGCGTGGGTTCGAATCCCATCCTCGTCG	3'	G	82	aaaacagcgaattccaataa	a	gttgtctttttttcttttta	6	6	6	6
	D. melanogaster	http://gtrnadb.ucsc.edu/genomes/eukaryota/Dmela6/genes/tRNA-Ser-GCT-2-5.html	Ser	GCT	5'	tggctgtcaaggttgcataaGACGAGGTGGCCGAGAGGTtAAGGCGTTGGACTGCTAATCCAATGTGCTCTGCACGCGTGGGTTCGAATCCCATCCTCGTCGtgttttctttttgacttttt	3'	5'	GACGAGGTGGCCGAGAGGTtAAGGCGTTGGACTGCTAATCCAATGTGCTCTGCACGCGTGGGTTCGAATCCCATCCTCGTCG	3'	G	82	tggctgtcaaggttgcataa	a	tgttttctttttgacttttt	2	7	>20	>20
	D. melanogaster	http://gtrnadb.ucsc.edu/genomes/eukaryota/Dmela6/genes/tRNA-Ser-TGA-2-1.html	Ser	TGA	5'	tttgccaccggggcgacacaGTTGCGGTGTCCGAGTGGTtAAGGAGATGGACTTGAAATCCATTGGGTTCTACCCGCGCAGGTTCGAATCCTGTCCGCAGCGcagaactttttttatttttt	3'	5'	GTTGCGGTGTCCGAGTGGTtAAGGAGATGGACTTGAAATCCATTGGGTTCTACCCGCGCAGGTTCGAATCCTGTCCGCAGCG	3'	G	82	tttgccaccggggcgacaca	a	cagaactttttttatttttt	6	6	6	6
	D. melanogaster	http://gtrnadb.ucsc.edu/genomes/eukaryota/Dmela6/genes/tRNA-Ser-TGA-1-1.html	Ser	TGA	5'	atggagcggacttcaataagGCTGCGGTGTCCGAGTGGTtAAGGAGATGGACTTGAAATCCATTGGGTTCTACCCGCACAGGTTCAAGTCCTGTCCGCAGCGatagtgtagttgtaacacgt	3'	5'	GCTGCGGTGTCCGAGTGGTtAAGGAGATGGACTTGAAATCCATTGGGTTCTACCCGCACAGGTTCAAGTCCTGTCCGCAGCG	3'	G	82	atggagcggacttcaataag	g	atagtgtagttgtaacacgt	>20	>20	>20	>20
	D. melanogaster	http://gtrnadb.ucsc.edu/genomes/eukaryota/Dmela6/genes/tRNA-Thr-AGT-3-1.html	Thr	AGT	5'	tatcataaatttcaaaatgtGGCGCCGTGGCTTAGTTGGGcAAAGCGCCTGTCTAGTAAACAGGAGAtCGTAAGTTCGAATCTCATCGGGGGTTtttttatctgagaagagcac	3'	5'	GGCGCCGTGGCTTAGTTGGGcAAAGCGCCTGTCTAGTAAACAGGAGAtCGTAAGTTCGAATCTCATCGGGGGTT	3'	T	74	tatcataaatttcaaaatgt	t	tttttatctgagaagagcac	0	0	>20	>20
	D. melanogaster	http://gtrnadb.ucsc.edu/genomes/eukaryota/Dmela6/genes/tRNA-Thr-AGT-1-1.html	Thr	AGT	5'	tagaacaagggcaaacaagtGGCGCCGTGGCTTAGTTGGTtAAAGCGCCTGTCTAGTAAACAGGAGAtCGTGAGTTCGAATCTCGCCGGGGCCTttccaatcgggatgtatcct	3'	5'	GGCGCCGTGGCTTAGTTGGTtAAAGCGCCTGTCTAGTAAACAGGAGAtCGTGAGTTCGAATCTCGCCGGGGCCT	3'	T	74	tagaacaagggcaaacaagt	t	ttccaatcgggatgtatcct	>20	>20	>20	>20
	D. melanogaster	http://gtrnadb.ucsc.edu/genomes/eukaryota/Dmela6/genes/tRNA-Thr-AGT-1-2.html	Thr	AGT	5'	ctcaccctgaagctttcgatGGCGCCGTGGCTTAGTTGGTtAAAGCGCCTGTCTAGTAAACAGGAGAtCGTGAGTTCGAATCTCGCCGGGGCCTaacccttagaacgctgattc	3'	5'	GGCGCCGTGGCTTAGTTGGTtAAAGCGCCTGTCTAGTAAACAGGAGAtCGTGAGTTCGAATCTCGCCGGGGCCT	3'	T	74	ctcaccctgaagctttcgat	t	aacccttagaacgctgattc	>20	>20	>20	>20
	D. melanogaster	http://gtrnadb.ucsc.edu/genomes/eukaryota/Dmela6/genes/tRNA-Thr-AGT-1-3.html	Thr	AGT	5'	tgaaaggggcaatgtatatgGGCGCCGTGGCTTAGTTGGTtAAAGCGCCTGTCTAGTAAACAGGAGAtCGTGAGTTCGAATCTCGCCGGGGCCTatcacaattcggtggttgct	3'	5'	GGCGCCGTGGCTTAGTTGGTtAAAGCGCCTGTCTAGTAAACAGGAGAtCGTGAGTTCGAATCTCGCCGGGGCCT	3'	T	74	tgaaaggggcaatgtatatg	g	atcacaattcggtggttgct	>20	>20	>20	>20
	D. melanogaster	http://gtrnadb.ucsc.edu/genomes/eukaryota/Dmela6/genes/tRNA-Thr-AGT-1-4.html	Thr	AGT	5'	cgtgccacatgcgtgaatatGGCGCCGTGGCTTAGTTGGTtAAAGCGCCTGTCTAGTAAACAGGAGAtCGTGAGTTCGAATCTCGCCGGGGCCTattggaacacgatttgagtg	3'	5'	GGCGCCGTGGCTTAGTTGGTtAAAGCGCCTGTCTAGTAAACAGGAGAtCGTGAGTTCGAATCTCGCCGGGGCCT	3'	T	74	cgtgccacatgcgtgaatat	t	attggaacacgatttgagtg	>20	>20	>20	>20
	D. melanogaster	http://gtrnadb.ucsc.edu/genomes/eukaryota/Dmela6/genes/tRNA-Thr-AGT-1-5.html	Thr	AGT	5'	ttttcaggttcaacataagtGGCGCCGTGGCTTAGTTGGTtAAAGCGCCTGTCTAGTAAACAGGAGAtCGTGAGTTCGAATCTCGCCGGGGCCTtctctcaaacgcgaattgtg	3'	5'	GGCGCCGTGGCTTAGTTGGTtAAAGCGCCTGTCTAGTAAACAGGAGAtCGTGAGTTCGAATCTCGCCGGGGCCT	3'	T	74	ttttcaggttcaacataagt	t	tctctcaaacgcgaattgtg	>20	>20	>20	>20
	D. melanogaster	http://gtrnadb.ucsc.edu/genomes/eukaryota/Dmela6/genes/tRNA-Thr-AGT-1-6.html	Thr	AGT	5'	tggtcaggcatataacgcatGGCGCCGTGGCTTAGTTGGTtAAAGCGCCTGTCTAGTAAACAGGAGAtCGTGAGTTCGAATCTCGCCGGGGCCTacacaaaagattgtgtcagt	3'	5'	GGCGCCGTGGCTTAGTTGGTtAAAGCGCCTGTCTAGTAAACAGGAGAtCGTGAGTTCGAATCTCGCCGGGGCCT	3'	T	74	tggtcaggcatataacgcat	t	acacaaaagattgtgtcagt	>20	>20	>20	>20
	D. melanogaster	http://gtrnadb.ucsc.edu/genomes/eukaryota/Dmela6/genes/tRNA-Thr-AGT-1-7.html	Thr	AGT	5'	tggccacacacaagacatgtGGCGCCGTGGCTTAGTTGGTtAAAGCGCCTGTCTAGTAAACAGGAGAtCGTGAGTTCGAATCTCGCCGGGGCCTatgcttctgaaagcatttac	3'	5'	GGCGCCGTGGCTTAGTTGGTtAAAGCGCCTGTCTAGTAAACAGGAGAtCGTGAGTTCGAATCTCGCCGGGGCCT	3'	T	74	tggccacacacaagacatgt	t	atgcttctgaaagcatttac	>20	>20	>20	>20
	D. melanogaster	http://gtrnadb.ucsc.edu/genomes/eukaryota/Dmela6/genes/tRNA-Thr-AGT-2-1.html	Thr	AGT	5'	tctacgcccgtagtcacaacGGCGCCGTGGCTTAGTTGGTtAAAGCGCCTGTCTAGTAAACAGGAGAtCGTGAGTTCGAATTTCGCCGGGGCCTataggagaggacagcgttct	3'	5'	GGCGCCGTGGCTTAGTTGGTtAAAGCGCCTGTCTAGTAAACAGGAGAtCGTGAGTTCGAATTTCGCCGGGGCCT	3'	T	74	tctacgcccgtagtcacaac	c	ataggagaggacagcgttct	>20	>20	>20	>20
	D. melanogaster	http://gtrnadb.ucsc.edu/genomes/eukaryota/Dmela6/genes/tRNA-Thr-CGT-1-1.html	Thr	CGT	5'	ttggcagccgcaaaaacgtaGCCTCTTTAGCTCAGTGGTAGAGCGTTGGTCTCGTAAACCAAAGGcCGTGAGTTCAACCCTCACAGGAGGCAataagaagtattctttttta	3'	5'	GCCTCTTTAGCTCAGTGGTAGAGCGTTGGTCTCGTAAACCAAAGGcCGTGAGTTCAACCCTCACAGGAGGCA	3'	A	72	ttggcagccgcaaaaacgta	a	ataagaagtattctttttta	13	13	13	>20
	D. melanogaster	http://gtrnadb.ucsc.edu/genomes/eukaryota/Dmela6/genes/tRNA-Thr-CGT-1-2.html	Thr	CGT	5'	ttggcaccgatcaccccatcGCCTCTTTAGCTCAGTGGTAGAGCGTTGGTCTCGTAAACCAAAGGcCGTGAGTTCAACCCTCACAGGAGGCAggtttcgaaatattattttt	3'	5'	GCCTCTTTAGCTCAGTGGTAGAGCGTTGGTCTCGTAAACCAAAGGcCGTGAGTTCAACCCTCACAGGAGGCA	3'	A	72	ttggcaccgatcaccccatc	c	ggtttcgaaatattattttt	15	15	>20	>20
	D. melanogaster	http://gtrnadb.ucsc.edu/genomes/eukaryota/Dmela6/genes/tRNA-Thr-CGT-1-3.html	Thr	CGT	5'	ttggcggcgatttccacatgGCCTCTTTAGCTCAGTGGTAGAGCGTTGGTCTCGTAAACCAAAGGcCGTGAGTTCAACCCTCACAGGAGGCAgccctataaaatttatcttt	3'	5'	GCCTCTTTAGCTCAGTGGTAGAGCGTTGGTCTCGTAAACCAAAGGcCGTGAGTTCAACCCTCACAGGAGGCA	3'	A	72	ttggcggcgatttccacatg	g	gccctataaaatttatcttt	>20	>20	>20	>20
	D. melanogaster	http://gtrnadb.ucsc.edu/genomes/eukaryota/Dmela6/genes/tRNA-Thr-TGT-2-1.html	Thr	TGT	5'	ttggccagcgtttcaacagaGCCTCTTTAGCTCAGTGGCAGAGCACTGGTCTTGTAAACCAGGGGtCGTGAGTTCAATCCTCACAGGAGGCAtttgtacgaaatcatgtttt	3'	5'	GCCTCTTTAGCTCAGTGGCAGAGCACTGGTCTTGTAAACCAGGGGtCGTGAGTTCAATCCTCACAGGAGGCA	3'	A	72	ttggccagcgtttcaacaga	a	tttgtacgaaatcatgtttt	16	>20	>20	>20
	D. melanogaster	http://gtrnadb.ucsc.edu/genomes/eukaryota/Dmela6/genes/tRNA-Thr-TGT-2-2.html	Thr	TGT	5'	gggacgcgctaaaaaggcggGCCTCTTTAGCTCAGTGGCAGAGCACTGGTCTTGTAAACCAGGGGtCGTGAGTTCAATCCTCACAGGAGGCAtccaactgcccccaggttgc	3'	5'	GCCTCTTTAGCTCAGTGGCAGAGCACTGGTCTTGTAAACCAGGGGtCGTGAGTTCAATCCTCACAGGAGGCA	3'	A	72	gggacgcgctaaaaaggcgg	g	tccaactgcccccaggttgc	>20	>20	>20	>20
	D. melanogaster	http://gtrnadb.ucsc.edu/genomes/eukaryota/Dmela6/genes/tRNA-Thr-TGT-2-3.html	Thr	TGT	5'	ttggcgaccgccttgctcaaGCCTCTTTAGCTCAGTGGCAGAGCACTGGTCTTGTAAACCAGGGGtCGTGAGTTCAATCCTCACAGGAGGCAattatgaaaacccgaaggtt	3'	5'	GCCTCTTTAGCTCAGTGGCAGAGCACTGGTCTTGTAAACCAGGGGtCGTGAGTTCAATCCTCACAGGAGGCA	3'	A	72	ttggcgaccgccttgctcaa	a	attatgaaaacccgaaggtt	>20	>20	>20	>20
	D. melanogaster	http://gtrnadb.ucsc.edu/genomes/eukaryota/Dmela6/genes/tRNA-Thr-TGT-2-4.html	Thr	TGT	5'	ttgacaacagcgggttgttcGCCTCTTTAGCTCAGTGGCAGAGCACTGGTCTTGTAAACCAGGGGtCGTGAGTTCAATCCTCACAGGAGGCAgatggaaatctgaatcttta	3'	5'	GCCTCTTTAGCTCAGTGGCAGAGCACTGGTCTTGTAAACCAGGGGtCGTGAGTTCAATCCTCACAGGAGGCA	3'	A	72	ttgacaacagcgggttgttc	c	gatggaaatctgaatcttta	>20	>20	>20	>20
	D. melanogaster	http://gtrnadb.ucsc.edu/genomes/eukaryota/Dmela6/genes/tRNA-Thr-TGT-2-5.html	Thr	TGT	5'	ttttcaagacgttcatgtgaGCCTCTTTAGCTCAGTGGCAGAGCACTGGTCTTGTAAACCAGGGGtCGTGAGTTCAATCCTCACAGGAGGCAacgaattgagattcaacttt	3'	5'	GCCTCTTTAGCTCAGTGGCAGAGCACTGGTCTTGTAAACCAGGGGtCGTGAGTTCAATCCTCACAGGAGGCA	3'	A	72	ttttcaagacgttcatgtga	a	acgaattgagattcaacttt	>20	>20	>20	>20
	D. melanogaster	http://gtrnadb.ucsc.edu/genomes/eukaryota/Dmela6/genes/tRNA-Thr-TGT-1-1.html	Thr	TGT	5'	ttgccgccatcaaaatgtgaGCCTCTTTAGCTCAGTGGCAGAGCACTGGTCTTGTAAACCAGGGGcCGTGAGTTCAATTCTCACAAGAGGCAtataaggtcaacagcatttt	3'	5'	GCCTCTTTAGCTCAGTGGCAGAGCACTGGTCTTGTAAACCAGGGGcCGTGAGTTCAATTCTCACAAGAGGCA	3'	A	72	ttgccgccatcaaaatgtga	a	tataaggtcaacagcatttt	16	>20	>20	>20
	D. melanogaster	http://gtrnadb.ucsc.edu/genomes/eukaryota/Dmela6/genes/tRNA-Trp-CCA-1-1.html	Trp	CCA	5'	aggcagtgggattttcaattGACTCCGTGGCGCAACGGTAGCGCGTCTGACTCCAGATCAGAAGGtTGCGTGTTCAAATCACGTCGGGGTCAgaggtaacatattttgcact	3'	5'	GACTCCGTGGCGCAACGGTAGCGCGTCTGACTCCAGATCAGAAGGtTGCGTGTTCAAATCACGTCGGGGTCA	3'	A	72	aggcagtgggattttcaatt	t	gaggtaacatattttgcact	11	>20	>20	>20
	D. melanogaster	http://gtrnadb.ucsc.edu/genomes/eukaryota/Dmela6/genes/tRNA-Trp-CCA-1-2.html	Trp	CCA	5'	tttaaaagtcttactaactaGACTCCGTGGCGCAACGGTAGCGCGTCTGACTCCAGATCAGAAGGtTGCGTGTTCAAATCACGTCGGGGTCAaagttgagagttaaaatata	3'	5'	GACTCCGTGGCGCAACGGTAGCGCGTCTGACTCCAGATCAGAAGGtTGCGTGTTCAAATCACGTCGGGGTCA	3'	A	72	tttaaaagtcttactaacta	a	aagttgagagttaaaatata	>20	>20	>20	>20
	D. melanogaster	http://gtrnadb.ucsc.edu/genomes/eukaryota/Dmela6/genes/tRNA-Trp-CCA-2-1.html	Trp	CCA	5'	cgggtcccgtttttcacgtaGACTCCGTGGCGCAACGGTAGCGCGTCCGACTCCAGATCGGAAGGtTGCGTGTTCAAATCACGTCGGGGTCAgtttagaagttttttttttg	3'	5'	GACTCCGTGGCGCAACGGTAGCGCGTCCGACTCCAGATCGGAAGGtTGCGTGTTCAAATCACGTCGGGGTCA	3'	A	72	cgggtcccgtttttcacgta	a	gtttagaagttttttttttg	9	9	9	9
	D. melanogaster	http://gtrnadb.ucsc.edu/genomes/eukaryota/Dmela6/genes/tRNA-Trp-CCA-2-2.html	Trp	CCA	5'	ttggcacaggcattaacaacGACTCCGTGGCGCAACGGTAGCGCGTCCGACTCCAGATCGGAAGGtTGCGTGTTCAAATCACGTCGGGGTCAagcaattgatgttttttttt	3'	5'	GACTCCGTGGCGCAACGGTAGCGCGTCCGACTCCAGATCGGAAGGtTGCGTGTTCAAATCACGTCGGGGTCA	3'	A	72	ttggcacaggcattaacaac	c	agcaattgatgttttttttt	11	11	11	11
	D. melanogaster	http://gtrnadb.ucsc.edu/genomes/eukaryota/Dmela6/genes/tRNA-Trp-CCA-2-3.html	Trp	CCA	5'	taatatccctcccctcatctGACTCCGTGGCGCAACGGTAGCGCGTCCGACTCCAGATCGGAAGGtTGCGTGTTCAAATCACGTCGGGGTCAataaggatcttatttttgaa	3'	5'	GACTCCGTGGCGCAACGGTAGCGCGTCCGACTCCAGATCGGAAGGtTGCGTGTTCAAATCACGTCGGGGTCA	3'	A	72	taatatccctcccctcatct	t	ataaggatcttatttttgaa	12	12	>20	>20
	D. melanogaster	http://gtrnadb.ucsc.edu/genomes/eukaryota/Dmela6/genes/tRNA-Trp-CCA-2-4.html	Trp	CCA	5'	tgatatccctcccctcatctGACTCCGTGGCGCAACGGTAGCGCGTCCGACTCCAGATCGGAAGGtTGCGTGTTCAAATCACGTCGGGGTCAatgcattcgtttttttgtcc	3'	5'	GACTCCGTGGCGCAACGGTAGCGCGTCCGACTCCAGATCGGAAGGtTGCGTGTTCAAATCACGTCGGGGTCA	3'	A	72	tgatatccctcccctcatct	t	atgcattcgtttttttgtcc	9	9	9	9
	D. melanogaster	http://gtrnadb.ucsc.edu/genomes/eukaryota/Dmela6/genes/tRNA-Trp-CCA-2-5.html	Trp	CCA	5'	tgggcgaacttttcaataacGACTCCGTGGCGCAACGGTAGCGCGTCCGACTCCAGATCGGAAGGtTGCGTGTTCAAATCACGTCGGGGTCAggcgatgatgaattcctttt	3'	5'	GACTCCGTGGCGCAACGGTAGCGCGTCCGACTCCAGATCGGAAGGtTGCGTGTTCAAATCACGTCGGGGTCA	3'	A	72	tgggcgaacttttcaataac	c	ggcgatgatgaattcctttt	16	>20	>20	>20
	D. melanogaster	http://gtrnadb.ucsc.edu/genomes/eukaryota/Dmela6/genes/tRNA-Trp-CCA-2-6.html	Trp	CCA	5'	tagtagcctccatttcagtaGACTCCGTGGCGCAACGGTAGCGCGTCCGACTCCAGATCGGAAGGtTGCGTGTTCAAATCACGTCGGGGTCAttcgagaaagctcctgttgt	3'	5'	GACTCCGTGGCGCAACGGTAGCGCGTCCGACTCCAGATCGGAAGGtTGCGTGTTCAAATCACGTCGGGGTCA	3'	A	72	tagtagcctccatttcagta	a	ttcgagaaagctcctgttgt	>20	>20	>20	>20
	D. melanogaster	http://gtrnadb.ucsc.edu/genomes/eukaryota/Dmela6/genes/tRNA-Tyr-GTA-1-9.html	Tyr	GTA	5'	tggccgaccaaatagcgacgCCTTCGATAGCTCAGTTGGTAGAGCGGTGGACTGTAGagtttccgaggcttggtgatgcgagcagaggcaggactctgggccaaacaataccatggccccagatagcgcttgctcttgtttcatcagttagtgaatcgcgatatgttgaaATCCATAGGtCGCTGGTTCAAATCCGGCTCGAAGGAtattattttgggttttcttc	3'	5'	CCTTCGATAGCTCAGTTGGTAGAGCGGTGGACTGTAGATCCATAGGtCGCTGGTTCAAATCCGGCTCGAAGGA	3'	A	73	tggccgaccaaatagcgacg	g	tattattttgggttttcttc	5	>20	>20	>20
	D. melanogaster	http://gtrnadb.ucsc.edu/genomes/eukaryota/Dmela6/genes/tRNA-Tyr-GTA-1-2.html	Tyr	GTA	5'	tgacacctgagctgctatcaCCTTCGATAGCTCAGTTGGTAGAGCGGTGGACTGTAGaagttttcagatctgatcacactttccaggtgatcgaatccagcaggcATCCATAGGtCGCTGGTTCAAATCCGGCTCGAAGGAtaacttttttttccatatat	3'	5'	CCTTCGATAGCTCAGTTGGTAGAGCGGTGGACTGTAGATCCATAGGtCGCTGGTTCAAATCCGGCTCGAAGGA	3'	A	73	tgacacctgagctgctatca	a	taacttttttttccatatat	4	4	4	4
	D. melanogaster	http://gtrnadb.ucsc.edu/genomes/eukaryota/Dmela6/genes/tRNA-Tyr-GTA-2-1.html	Tyr	GTA	5'	gggcagagttttagacacaaCCTTCGATAGCTCAGTTGGTAGAGCGGTGGACTGTAGacggtttcatattgaatgcagaatacagagcagagATCCATAGGtCGCTGGTTCAAGTCCGGCTCGAAGGAttgttctttttttttggccc	3'	5'	CCTTCGATAGCTCAGTTGGTAGAGCGGTGGACTGTAGATCCATAGGtCGCTGGTTCAAGTCCGGCTCGAAGGA	3'	A	73	gggcagagttttagacacaa	a	ttgttctttttttttggccc	6	6	6	6
	D. melanogaster	http://gtrnadb.ucsc.edu/genomes/eukaryota/Dmela6/genes/tRNA-Tyr-GTA-1-1.html	Tyr	GTA	5'	cggctggagcgcccatcgcaCCTTCGATAGCTCAGTTGGTAGAGCGGTGGACTGTAGatggtaaatcgcaatggcagagATCCATAGGtCGCTGGTTCAAATCCGGCTCGAAGGAtttttttcactttaatttta	3'	5'	CCTTCGATAGCTCAGTTGGTAGAGCGGTGGACTGTAGATCCATAGGtCGCTGGTTCAAATCCGGCTCGAAGGA	3'	A	73	cggctggagcgcccatcgca	a	tttttttcactttaatttta	0	0	0	0
	D. melanogaster	http://gtrnadb.ucsc.edu/genomes/eukaryota/Dmela6/genes/tRNA-Tyr-GTA-1-3.html	Tyr	GTA	5'	tgcagcgagccatatatagaCCTTCGATAGCTCAGTTGGTAGAGCGGTGGACTGTAGattgggattacgaatgtagacATCCATAGGtCGCTGGTTCAAATCCGGCTCGAAGGAtcggaaaatttttttttcca	3'	5'	CCTTCGATAGCTCAGTTGGTAGAGCGGTGGACTGTAGATCCATAGGtCGCTGGTTCAAATCCGGCTCGAAGGA	3'	A	73	tgcagcgagccatatataga	a	tcggaaaatttttttttcca	8	8	8	8
	D. melanogaster	http://gtrnadb.ucsc.edu/genomes/eukaryota/Dmela6/genes/tRNA-Tyr-GTA-1-7.html	Tyr	GTA	5'	acggccaagtttgaactcaaCCTTCGATAGCTCAGTTGGTAGAGCGGTGGACTGTAGttggaaaattatgcaatagaaATCCATAGGtCGCTGGTTCAAATCCGGCTCGAAGGAttttttgtaattttttgtaa	3'	5'	CCTTCGATAGCTCAGTTGGTAGAGCGGTGGACTGTAGATCCATAGGtCGCTGGTTCAAATCCGGCTCGAAGGA	3'	A	73	acggccaagtttgaactcaa	a	ttttttgtaattttttgtaa	0	0	0	>20
	D. melanogaster	http://gtrnadb.ucsc.edu/genomes/eukaryota/Dmela6/genes/tRNA-Tyr-GTA-1-8.html	Tyr	GTA	5'	ttagccgcaagcgaatttaaCCTTCGATAGCTCAGTTGGTAGAGCGGTGGACTGTAGttggaaaaacatgcaatagaaATCCATAGGtCGCTGGTTCAAATCCGGCTCGAAGGAtcgaaaagatataaatacct	3'	5'	CCTTCGATAGCTCAGTTGGTAGAGCGGTGGACTGTAGATCCATAGGtCGCTGGTTCAAATCCGGCTCGAAGGA	3'	A	73	ttagccgcaagcgaatttaa	a	tcgaaaagatataaatacct	>20	>20	>20	>20
	D. melanogaster	http://gtrnadb.ucsc.edu/genomes/eukaryota/Dmela6/genes/tRNA-Tyr-GTA-1-4.html	Tyr	GTA	5'	ccaactaagccccccaccaaCCTTCGATAGCTCAGTTGGTAGAGCGGTGGACTGTAGttggcaaacaagcaatagaaATCCATAGGtCGCTGGTTCAAATCCGGCTCGAAGGAtttttttttcagttatattt	3'	5'	CCTTCGATAGCTCAGTTGGTAGAGCGGTGGACTGTAGATCCATAGGtCGCTGGTTCAAATCCGGCTCGAAGGA	3'	A	73	ccaactaagccccccaccaa	a	tttttttttcagttatattt	0	0	0	0
	D. melanogaster	http://gtrnadb.ucsc.edu/genomes/eukaryota/Dmela6/genes/tRNA-Tyr-GTA-1-5.html	Tyr	GTA	5'	ttggccacccgagattcaaaCCTTCGATAGCTCAGTTGGTAGAGCGGTGGACTGTAGttggaaaacaagcaatagaaATCCATAGGtCGCTGGTTCAAATCCGGCTCGAAGGAttttttgttatttttaattt	3'	5'	CCTTCGATAGCTCAGTTGGTAGAGCGGTGGACTGTAGATCCATAGGtCGCTGGTTCAAATCCGGCTCGAAGGA	3'	A	73	ttggccacccgagattcaaa	a	ttttttgttatttttaattt	0	0	0	>20
	D. melanogaster	http://gtrnadb.ucsc.edu/genomes/eukaryota/Dmela6/genes/tRNA-Tyr-GTA-1-6.html	Tyr	GTA	5'	acctactccccagcacgcccCCTTCGATAGCTCAGTTGGTAGAGCGGTGGACTGTAGttggaaaacatgcaatagaaATCCATAGGtCGCTGGTTCAAATCCGGCTCGAAGGAttttttgtcgaattttttac	3'	5'	CCTTCGATAGCTCAGTTGGTAGAGCGGTGGACTGTAGATCCATAGGtCGCTGGTTCAAATCCGGCTCGAAGGA	3'	A	73	acctactccccagcacgccc	c	ttttttgtcgaattttttac	0	0	0	>20
	D. melanogaster	http://gtrnadb.ucsc.edu/genomes/eukaryota/Dmela6/genes/tRNA-Val-AAC-1-1.html	Val	AAC	5'	gtgaatccaccccatcacgtGTTTCCGTGGTGTAGTGGTtATCACATCCGCCTAACACGCGGAAGGcCCCCGGTTCAATCCCGGGCGGAAACAttggaaatatttattttaat	3'	5'	GTTTCCGTGGTGTAGTGGTtATCACATCCGCCTAACACGCGGAAGGcCCCCGGTTCAATCCCGGGCGGAAACA	3'	A	73	gtgaatccaccccatcacgt	t	ttggaaatatttattttaat	13	>20	>20	>20
	D. melanogaster	http://gtrnadb.ucsc.edu/genomes/eukaryota/Dmela6/genes/tRNA-Val-AAC-1-2.html	Val	AAC	5'	ggaaaacgttcgtcatccgaGTTTCCGTGGTGTAGTGGTtATCACATCCGCCTAACACGCGGAAGGcCCCCGGTTCAATCCCGGGCGGAAACAgttggaatttattttttgct	3'	5'	GTTTCCGTGGTGTAGTGGTtATCACATCCGCCTAACACGCGGAAGGcCCCCGGTTCAATCCCGGGCGGAAACA	3'	A	73	ggaaaacgttcgtcatccga	a	gttggaatttattttttgct	11	11	11	>20
	D. melanogaster	http://gtrnadb.ucsc.edu/genomes/eukaryota/Dmela6/genes/tRNA-Val-AAC-2-1.html	Val	AAC	5'	tgggctcccgatttccagctGTTTCCGTGGTGTAGCGGTtATCACATCTGCCTAACACGCAGAAGGcCCCCGGTTCGATCCCGGGCGGAAACAtgagatactttttttatgct	3'	5'	GTTTCCGTGGTGTAGCGGTtATCACATCTGCCTAACACGCAGAAGGcCCCCGGTTCGATCCCGGGCGGAAACA	3'	A	73	tgggctcccgatttccagct	t	tgagatactttttttatgct	8	8	8	8
	D. melanogaster	http://gtrnadb.ucsc.edu/genomes/eukaryota/Dmela6/genes/tRNA-Val-AAC-2-2.html	Val	AAC	5'	tggctgctatgggttcaactGTTTCCGTGGTGTAGCGGTtATCACATCTGCCTAACACGCAGAAGGcCCCCGGTTCGATCCCGGGCGGAAACAtgtgtcttttttttttcttt	3'	5'	GTTTCCGTGGTGTAGCGGTtATCACATCTGCCTAACACGCAGAAGGcCCCCGGTTCGATCCCGGGCGGAAACA	3'	A	73	tggctgctatgggttcaact	t	tgtgtcttttttttttcttt	6	6	6	6
	D. melanogaster	http://gtrnadb.ucsc.edu/genomes/eukaryota/Dmela6/genes/tRNA-Val-AAC-2-3.html	Val	AAC	5'	ctgccgcttaagtttcaactGTTTCCGTGGTGTAGCGGTtATCACATCTGCCTAACACGCAGAAGGcCCCCGGTTCGATCCCGGGCGGAAACAggtgataaacttttttttta	3'	5'	GTTTCCGTGGTGTAGCGGTtATCACATCTGCCTAACACGCAGAAGGcCCCCGGTTCGATCCCGGGCGGAAACA	3'	A	73	ctgccgcttaagtttcaact	t	ggtgataaacttttttttta	10	10	10	10
	D. melanogaster	http://gtrnadb.ucsc.edu/genomes/eukaryota/Dmela6/genes/tRNA-Val-AAC-2-4.html	Val	AAC	5'	cggacggactatattcaactGTTTCCGTGGTGTAGCGGTtATCACATCTGCCTAACACGCAGAAGGcCCCCGGTTCGATCCCGGGCGGAAACAggtgaaaaaattttttaatt	3'	5'	GTTTCCGTGGTGTAGCGGTtATCACATCTGCCTAACACGCAGAAGGcCCCCGGTTCGATCCCGGGCGGAAACA	3'	A	73	cggacggactatattcaact	t	ggtgaaaaaattttttaatt	10	10	10	>20
	D. melanogaster	http://gtrnadb.ucsc.edu/genomes/eukaryota/Dmela6/genes/tRNA-Val-CAC-1-1.html	Val	CAC	5'	taaactaaatgattcatgacGTTTTCGTAGTGTAGTGGTtATCACGTGTGCTTCACACGCACAAGGtCCCCGGTTCGAACCCGGGCGAAAACAaatcgactttttttaaattt	3'	5'	GTTTTCGTAGTGTAGTGGTtATCACGTGTGCTTCACACGCACAAGGtCCCCGGTTCGAACCCGGGCGAAAACA	3'	A	73	taaactaaatgattcatgac	c	aatcgactttttttaaattt	7	7	7	7
	D. melanogaster	http://gtrnadb.ucsc.edu/genomes/eukaryota/Dmela6/genes/tRNA-Val-CAC-2-5.html	Val	CAC	5'	taaccggccatctcttaagaGTTTCCGTAGTGTAGCGGTtATCACGTGTGCTTCACACGCACAAGGtCCCCGGTTCGAACCCGGGCGGGAACAgtcgaaatagttttttgtct	3'	5'	GTTTCCGTAGTGTAGCGGTtATCACGTGTGCTTCACACGCACAAGGtCCCCGGTTCGAACCCGGGCGGGAACA	3'	A	73	taaccggccatctcttaaga	a	gtcgaaatagttttttgtct	10	10	10	>20
	D. melanogaster	http://gtrnadb.ucsc.edu/genomes/eukaryota/Dmela6/genes/tRNA-Val-CAC-2-6.html	Val	CAC	5'	tcgccgcaacaacttcatgtGTTTCCGTAGTGTAGCGGTtATCACGTGTGCTTCACACGCACAAGGtCCCCGGTTCGAACCCGGGCGGGAACAagtcgaattactttttattg	3'	5'	GTTTCCGTAGTGTAGCGGTtATCACGTGTGCTTCACACGCACAAGGtCCCCGGTTCGAACCCGGGCGGGAACA	3'	A	73	tcgccgcaacaacttcatgt	t	agtcgaattactttttattg	11	11	>20	>20
	D. melanogaster	http://gtrnadb.ucsc.edu/genomes/eukaryota/Dmela6/genes/tRNA-Val-CAC-2-1.html	Val	CAC	5'	tggacgctgttttttcaactGTTTCCGTAGTGTAGCGGTtATCACGTGTGCTTCACACGCACAAGGtCCCCGGTTCGAACCCGGGCGGGAACAagctgtcaattattttgtca	3'	5'	GTTTCCGTAGTGTAGCGGTtATCACGTGTGCTTCACACGCACAAGGtCCCCGGTTCGAACCCGGGCGGGAACA	3'	A	73	tggacgctgttttttcaact	t	agctgtcaattattttgtca	12	>20	>20	>20
	D. melanogaster	http://gtrnadb.ucsc.edu/genomes/eukaryota/Dmela6/genes/tRNA-Val-CAC-2-2.html	Val	CAC	5'	tgatgacaacaccgccacaaGTTTCCGTAGTGTAGCGGTtATCACGTGTGCTTCACACGCACAAGGtCCCCGGTTCGAACCCGGGCGGGAACAtgcgatcctttttgaattaa	3'	5'	GTTTCCGTAGTGTAGCGGTtATCACGTGTGCTTCACACGCACAAGGtCCCCGGTTCGAACCCGGGCGGGAACA	3'	A	73	tgatgacaacaccgccacaa	a	tgcgatcctttttgaattaa	8	8	>20	>20
	D. melanogaster	http://gtrnadb.ucsc.edu/genomes/eukaryota/Dmela6/genes/tRNA-Val-CAC-2-3.html	Val	CAC	5'	tgaatcatgtcttccatctaGTTTCCGTAGTGTAGCGGTtATCACGTGTGCTTCACACGCACAAGGtCCCCGGTTCGAACCCGGGCGGGAACAgaaagattttttataacaat	3'	5'	GTTTCCGTAGTGTAGCGGTtATCACGTGTGCTTCACACGCACAAGGtCCCCGGTTCGAACCCGGGCGGGAACA	3'	A	73	tgaatcatgtcttccatcta	a	gaaagattttttataacaat	6	6	6	>20
	D. melanogaster	http://gtrnadb.ucsc.edu/genomes/eukaryota/Dmela6/genes/tRNA-Val-CAC-2-4.html	Val	CAC	5'	tggacgcacgcttgtcagctGTTTCCGTAGTGTAGCGGTtATCACGTGTGCTTCACACGCACAAGGtCCCCGGTTCGAACCCGGGCGGGAACAattccagttttttttgtcaa	3'	5'	GTTTCCGTAGTGTAGCGGTtATCACGTGTGCTTCACACGCACAAGGtCCCCGGTTCGAACCCGGGCGGGAACA	3'	A	73	tggacgcacgcttgtcagct	t	attccagttttttttgtcaa	7	7	7	7
	D. melanogaster	http://gtrnadb.ucsc.edu/genomes/eukaryota/Dmela6/genes/tRNA-Val-TAC-1-1.html	Val	TAC	5'	gtgtcaagcgattggcatctGGTTCCATAGTGTAGCGGTtATCACGTCTGCTTTACACGCAGAAGGtCTCCGGTTCGATCCCGGATGGAACCAggaggaagtaactttttttt	3'	5'	GGTTCCATAGTGTAGCGGTtATCACGTCTGCTTTACACGCAGAAGGtCTCCGGTTCGATCCCGGATGGAACCA	3'	A	73	gtgtcaagcgattggcatct	t	ggaggaagtaactttttttt	12	12	12	12
	D. melanogaster	http://gtrnadb.ucsc.edu/genomes/eukaryota/Dmela6/genes/tRNA-Val-TAC-1-2.html	Val	TAC	5'	tggccgacctactcataacaGGTTCCATAGTGTAGCGGTtATCACGTCTGCTTTACACGCAGAAGGtCTCCGGTTCGATCCCGGATGGAACCAcgttgacaaaagtatatatt	3'	5'	GGTTCCATAGTGTAGCGGTtATCACGTCTGCTTTACACGCAGAAGGtCTCCGGTTCGATCCCGGATGGAACCA	3'	A	73	tggccgacctactcataaca	a	cgttgacaaaagtatatatt	>20	>20	>20	>20
	H. sapiens	http://gtrnadb.ucsc.edu/genomes/eukaryota/Hsapi19/genes/tRNA-Ala-AGC-12-1.html	Ala	AGC	5'	aataaagctcccctgatgtgGGGGAATTAGCTCAAGTGGTAGAGCGCTTGCTTAGCATGCAAGAGGtAGTGGGATCGATGCCCACATTCTCCAaactttattatttagaccct	3'	5'	GGGGAATTAGCTCAAGTGGTAGAGCGCTTGCTTAGCATGCAAGAGGtAGTGGGATCGATGCCCACATTCTCCA	3'	A	73	aataaagctcccctgatgtg	g	aactttattatttagaccct	>20	>20	>20	>20
	H. sapiens	http://gtrnadb.ucsc.edu/genomes/eukaryota/Hsapi19/genes/tRNA-Ala-AGC-12-2.html	Ala	AGC	5'	aaacaaagcttccctgatatGGGGAATTAGCTCAAGTGGTAGAGCGCTTGCTTAGCATGCAAGAGGtAGTGGGATCGATGCCCACATTCTCCAaactttattatttagaccct	3'	5'	GGGGAATTAGCTCAAGTGGTAGAGCGCTTGCTTAGCATGCAAGAGGtAGTGGGATCGATGCCCACATTCTCCA	3'	A	73	aaacaaagcttccctgatat	t	aactttattatttagaccct	>20	>20	>20	>20
	H. sapiens	http://gtrnadb.ucsc.edu/genomes/eukaryota/Hsapi19/genes/tRNA-Ala-AGC-12-3.html	Ala	AGC	5'	aaataatgctcccctgatgtGGGGAATTAGCTCAAGTGGTAGAGCGCTTGCTTAGCATGCAAGAGGtAGTGGGATCGATGCCCACATTCTCCAagctttattatttagacatc	3'	5'	GGGGAATTAGCTCAAGTGGTAGAGCGCTTGCTTAGCATGCAAGAGGtAGTGGGATCGATGCCCACATTCTCCA	3'	A	73	aaataatgctcccctgatgt	t	agctttattatttagacatc	>20	>20	>20	>20
	H. sapiens	http://gtrnadb.ucsc.edu/genomes/eukaryota/Hsapi19/genes/tRNA-Ala-AGC-14-1.html	Ala	AGC	5'	aaacaaagcttccctgatatGGGGAATTAGCTCAAGTGGTAGAGCGCTTGCTTAGCATGCAAGAGGtAGTGGGATCAATGCCCACATTCTCCAagctttattatttaggtacc	3'	5'	GGGGAATTAGCTCAAGTGGTAGAGCGCTTGCTTAGCATGCAAGAGGtAGTGGGATCAATGCCCACATTCTCCA	3'	A	73	aaacaaagcttccctgatat	t	agctttattatttaggtacc	>20	>20	>20	>20
	H. sapiens	http://gtrnadb.ucsc.edu/genomes/eukaryota/Hsapi19/genes/tRNA-Ala-AGC-8-1.html	Ala	AGC	5'	gaaagaactaagcagcaggcGGGGGATTAGCTCAAATGGTAGAGCGCTCGCTTAGCATGCGAGAGGtAGCGGGATCGATGCCCGCATCCTCCActcagcttttgcgtccgtca	3'	5'	GGGGGATTAGCTCAAATGGTAGAGCGCTCGCTTAGCATGCGAGAGGtAGCGGGATCGATGCCCGCATCCTCCA	3'	A	73	gaaagaactaagcagcaggc	c	ctcagcttttgcgtccgtca	6	>20	>20	>20
	H. sapiens	http://gtrnadb.ucsc.edu/genomes/eukaryota/Hsapi19/genes/tRNA-Ala-AGC-11-1.html	Ala	AGC	5'	taagagacgttttcccacacGGGGAATTAGCTCAAATGGTAGAGCGCTCGCTTAGCATGCGAGAGGtAGCGGGATCGATGCCCGCATTCTCCAgttttatgtggtttcctctc	3'	5'	GGGGAATTAGCTCAAATGGTAGAGCGCTCGCTTAGCATGCGAGAGGtAGCGGGATCGATGCCCGCATTCTCCA	3'	A	73	taagagacgttttcccacac	c	gttttatgtggtttcctctc	1	>20	>20	>20
	H. sapiens	http://gtrnadb.ucsc.edu/genomes/eukaryota/Hsapi19/genes/tRNA-Ala-AGC-13-1.html	Ala	AGC	5'	caagaaagctcccctgacgtGGGGAATTAGCTCAAGCGGTAGAGCGCTTGCTTAGCATGCAAGAGGtAGTGGGATCGATGCCCACATTCTCCAagctttattatttggacctt	3'	5'	GGGGAATTAGCTCAAGCGGTAGAGCGCTTGCTTAGCATGCAAGAGGtAGTGGGATCGATGCCCACATTCTCCA	3'	A	73	caagaaagctcccctgacgt	t	agctttattatttggacctt	>20	>20	>20	>20
	H. sapiens	http://gtrnadb.ucsc.edu/genomes/eukaryota/Hsapi19/genes/tRNA-Ala-AGC-13-2.html	Ala	AGC	5'	caataaagctcccctgacgtGGGGAATTAGCTCAAGCGGTAGAGCGCTTGCTTAGCATGCAAGAGGtAGTGGGATCGATGCCCACATTCTCCAagctttattatttggacctt	3'	5'	GGGGAATTAGCTCAAGCGGTAGAGCGCTTGCTTAGCATGCAAGAGGtAGTGGGATCGATGCCCACATTCTCCA	3'	A	73	caataaagctcccctgacgt	t	agctttattatttggacctt	>20	>20	>20	>20
	H. sapiens	http://gtrnadb.ucsc.edu/genomes/eukaryota/Hsapi19/genes/tRNA-Ala-AGC-8-2.html	Ala	AGC	5'	aataagccgtgcccagccgtGGGGGATTAGCTCAAATGGTAGAGCGCTCGCTTAGCATGCGAGAGGtAGCGGGATCGATGCCCGCATCCTCCAgttttccttcctgtcccgta	3'	5'	GGGGGATTAGCTCAAATGGTAGAGCGCTCGCTTAGCATGCGAGAGGtAGCGGGATCGATGCCCGCATCCTCCA	3'	A	73	aataagccgtgcccagccgt	t	gttttccttcctgtcccgta	1	>20	>20	>20
	H. sapiens	http://gtrnadb.ucsc.edu/genomes/eukaryota/Hsapi19/genes/tRNA-Ala-AGC-9-1.html	Ala	AGC	5'	gggggtggtgtatcctcagtGGGGAATTAGCTCAGGCGGTAGAGCGCTCGCTTAGCATGCGAGAGGtAGCGGGATCGACGCCCGCATTCTCCAgttccttgtccggtttatgt	3'	5'	GGGGAATTAGCTCAGGCGGTAGAGCGCTCGCTTAGCATGCGAGAGGtAGCGGGATCGACGCCCGCATTCTCCA	3'	A	73	gggggtggtgtatcctcagt	t	gttccttgtccggtttatgt	>20	>20	>20	>20
	H. sapiens	http://gtrnadb.ucsc.edu/genomes/eukaryota/Hsapi19/genes/tRNA-Ala-AGC-9-2.html	Ala	AGC	5'	gggggtggtgtatcctcagtGGGGAATTAGCTCAGGCGGTAGAGCGCTCGCTTAGCATGCGAGAGGtAGCGGGATCGACGCCCGCATTCTCCAgttccttgtccggtttatgt	3'	5'	GGGGAATTAGCTCAGGCGGTAGAGCGCTCGCTTAGCATGCGAGAGGtAGCGGGATCGACGCCCGCATTCTCCA	3'	A	73	gggggtggtgtatcctcagt	t	gttccttgtccggtttatgt	>20	>20	>20	>20
	H. sapiens	http://gtrnadb.ucsc.edu/genomes/eukaryota/Hsapi19/genes/tRNA-Ala-AGC-15-1.html	Ala	AGC	5'	gatgaccatcaggatcacatGGGGAATTAGCTCAAGTGGTAGAGCGCTCGCTTAGCATGCGAGAGGtAGTGGGATCGATGCCCGCATTCTCCAtacgttaccatttgaatctt	3'	5'	GGGGAATTAGCTCAAGTGGTAGAGCGCTCGCTTAGCATGCGAGAGGtAGTGGGATCGATGCCCGCATTCTCCA	3'	A	73	gatgaccatcaggatcacat	t	tacgttaccatttgaatctt	>20	>20	>20	>20
	H. sapiens	http://gtrnadb.ucsc.edu/genomes/eukaryota/Hsapi19/genes/tRNA-Ala-AGC-10-1.html	Ala	AGC	5'	aaataatgctgccctgatgtGGGGAATTAGCTCAAGTGGTAGAGCGCTTGCTTAGCACGCAAGAGGtAGTGGGATCGATGCCCACATTCTCCAagctttattatttagacatc	3'	5'	GGGGAATTAGCTCAAGTGGTAGAGCGCTTGCTTAGCACGCAAGAGGtAGTGGGATCGATGCCCACATTCTCCA	3'	A	73	aaataatgctgccctgatgt	t	agctttattatttagacatc	>20	>20	>20	>20
	H. sapiens	http://gtrnadb.ucsc.edu/genomes/eukaryota/Hsapi19/genes/tRNA-Ala-AGC-16-1.html	Ala	AGC	5'	aaacaaagcttccctgatatGGGGAATTAGCCCAAGTGGTAGAGCGCTTGCTTAGCATGCAAGAGGtAGTGGGATCGATGCCCACATTCTCCAagctttattatttaggtacc	3'	5'	GGGGAATTAGCCCAAGTGGTAGAGCGCTTGCTTAGCATGCAAGAGGtAGTGGGATCGATGCCCACATTCTCCA	3'	A	73	aaacaaagcttccctgatat	t	agctttattatttaggtacc	>20	>20	>20	>20
	H. sapiens	http://gtrnadb.ucsc.edu/genomes/eukaryota/Hsapi19/genes/tRNA-Ala-AGC-17-1.html	Ala	AGC	5'	agtaaagctcccctgatgtgGGGGAATTAGCGCAAGTGGTAGAGTGCTTGCTTAGCATGCAAGAGGtAGTGGGATCGATGCCCACATTCTCCAaactttattatttagaccct	3'	5'	GGGGAATTAGCGCAAGTGGTAGAGTGCTTGCTTAGCATGCAAGAGGtAGTGGGATCGATGCCCACATTCTCCA	3'	A	73	agtaaagctcccctgatgtg	g	aactttattatttagaccct	>20	>20	>20	>20
	H. sapiens	http://gtrnadb.ucsc.edu/genomes/eukaryota/Hsapi19/genes/tRNA-Ala-AGC-19-1.html	Ala	AGC	5'	agaaaagacaagtgtagtgtGGGGGATTAGCTCAAGCGGTAGAGCGCCTGCTTAGCATGCAAGAGGtAGCAGGATCGATGCCTGCATTCTCCAgcttcttttaatccctaggc	3'	5'	GGGGGATTAGCTCAAGCGGTAGAGCGCCTGCTTAGCATGCAAGAGGtAGCAGGATCGATGCCTGCATTCTCCA	3'	A	73	agaaaagacaagtgtagtgt	t	gcttcttttaatccctaggc	5	>20	>20	>20
	H. sapiens	http://gtrnadb.ucsc.edu/genomes/eukaryota/Hsapi19/genes/tRNA-Ala-AGC-18-1.html	Ala	AGC	5'	gaaaagacaaatgcggtgtgGGGGAATTGGCTCAAGCGGTAGAGCGCTTGCTTAGCATGCAAGAGGtAGCAGGATCGACGCCTGCACTCTCCAgcttcttttaatccctaggc	3'	5'	GGGGAATTGGCTCAAGCGGTAGAGCGCTTGCTTAGCATGCAAGAGGtAGCAGGATCGACGCCTGCACTCTCCA	3'	A	73	gaaaagacaaatgcggtgtg	g	gcttcttttaatccctaggc	5	>20	>20	>20
	H. sapiens	http://gtrnadb.ucsc.edu/genomes/eukaryota/Hsapi19/genes/tRNA-Ala-AGC-18-2.html	Ala	AGC	5'	gaaaagacaaatgcggtgtgGGGGAATTGGCTCAAGCGGTAGAGCGCTTGCTTAGCATGCAAGAGGtAGCAGGATCGACGCCTGCACTCTCCAgcttcttttaatccctaggc	3'	5'	GGGGAATTGGCTCAAGCGGTAGAGCGCTTGCTTAGCATGCAAGAGGtAGCAGGATCGACGCCTGCACTCTCCA	3'	A	73	gaaaagacaaatgcggtgtg	g	gcttcttttaatccctaggc	5	>20	>20	>20
	H. sapiens	http://gtrnadb.ucsc.edu/genomes/eukaryota/Hsapi19/genes/tRNA-Ala-AGC-21-1.html	Ala	AGC	5'	agaaaagacaagtgtagtgtGGGGGATTAGCTCAAGCGGTAGGGTGCCTGCTTAGCATGCAAGAGGtAGCAGGATCGACGCCTGCATTCTCCAgcttcttttaatccctaggc	3'	5'	GGGGGATTAGCTCAAGCGGTAGGGTGCCTGCTTAGCATGCAAGAGGtAGCAGGATCGACGCCTGCATTCTCCA	3'	A	73	agaaaagacaagtgtagtgt	t	gcttcttttaatccctaggc	5	>20	>20	>20
	H. sapiens	http://gtrnadb.ucsc.edu/genomes/eukaryota/Hsapi19/genes/tRNA-Ala-AGC-22-1.html	Ala	AGC	5'	gggtgcagcatttctccctcGGGGAATTAGCTCAAGCGGTAGAGCGCTCCCTTAGCATGCGAGAGGtAGCGGGATCGACGCCCCCATTCTCTAgtttcttgtctggtttatgt	3'	5'	GGGGAATTAGCTCAAGCGGTAGAGCGCTCCCTTAGCATGCGAGAGGtAGCGGGATCGACGCCCCCATTCTCTA	3'	A	73	gggtgcagcatttctccctc	c	gtttcttgtctggtttatgt	>20	>20	>20	>20
	H. sapiens	http://gtrnadb.ucsc.edu/genomes/eukaryota/Hsapi19/genes/tRNA-Ala-TGC-9-1.html	Ala	TGC	5'	aaagaaggttttagtgcttaGGtGGATGTAGTTTAGTGGTAGAACGCGCGCTTTGCATGTATGAGGtCCCGGTTTCGATCCCTGGCGTTTCCActttagcatactggttggtt	3'	5'	GGtGGATGTAGTTTAGTGGTAGAACGCGCGCTTTGCATGTATGAGGtCCCGGTTTCGATCCCTGGCGTTTCCA	3'	A	73	aaagaaggttttagtgctta	a	ctttagcatactggttggtt	>20	>20	>20	>20
	H. sapiens	http://gtrnadb.ucsc.edu/genomes/eukaryota/Hsapi19/genes/tRNA-Ala-AGC-1-1.html	Ala	AGC	5'	ccgaaggccctgagtccagaGGGGGTATAGCTCAGTGGTAGAGCGCGTGCTTAGCATGCACGAGGtCCTGGGTTCGATCCCCAGTACCTCCAggccgtgttttcttccccgg	3'	5'	GGGGGTATAGCTCAGTGGTAGAGCGCGTGCTTAGCATGCACGAGGtCCTGGGTTCGATCCCCAGTACCTCCA	3'	A	72	ccgaaggccctgagtccaga	a	ggccgtgttttcttccccgg	7	>20	>20	>20
	H. sapiens	http://gtrnadb.ucsc.edu/genomes/eukaryota/Hsapi19/genes/tRNA-Ala-AGC-3-1.html	Ala	AGC	5'	aaagcaacctgtctgtggttGGGGGTGTAGCTCAGTGGTAGAGCGCGTGCTTAGCATGTACGAGGtCCCGGGTTCAATCCCCGGCACCTCCAccagttttgggagtgcgcac	3'	5'	GGGGGTGTAGCTCAGTGGTAGAGCGCGTGCTTAGCATGTACGAGGtCCCGGGTTCAATCCCCGGCACCTCCA	3'	A	72	aaagcaacctgtctgtggtt	t	ccagttttgggagtgcgcac	4	>20	>20	>20
	H. sapiens	http://gtrnadb.ucsc.edu/genomes/eukaryota/Hsapi19/genes/tRNA-Ala-AGC-5-1.html	Ala	AGC	5'	agcaaaaaagctagctttaaGGGGGTGTAGCTCAGTGGTAGAGCGCGTGCTTAGCATGCACGAGGcCCTGGGTTCAATCCCCAGCACCTCCAtgtattatgctcatttgcct	3'	5'	GGGGGTGTAGCTCAGTGGTAGAGCGCGTGCTTAGCATGCACGAGGcCCTGGGTTCAATCCCCAGCACCTCCA	3'	A	72	agcaaaaaagctagctttaa	a	tgtattatgctcatttgcct	>20	>20	>20	>20
	H. sapiens	http://gtrnadb.ucsc.edu/genomes/eukaryota/Hsapi19/genes/tRNA-Ala-AGC-2-1.html	Ala	AGC	5'	cgagagaaccgtttcagtacGGGGGTGTAGCTCAGTGGTAGAGCGCGTGCTTAGCATGCACGAGGcCCCGGGTTCAATCCCCGGCACCTCCAttccttttgcttttaatttt	3'	5'	GGGGGTGTAGCTCAGTGGTAGAGCGCGTGCTTAGCATGCACGAGGcCCCGGGTTCAATCCCCGGCACCTCCA	3'	A	72	cgagagaaccgtttcagtac	c	ttccttttgcttttaatttt	4	>20	>20	>20
	H. sapiens	http://gtrnadb.ucsc.edu/genomes/eukaryota/Hsapi19/genes/tRNA-Ala-AGC-2-2.html	Ala	AGC	5'	ttggcccacgttgagcgttgGGGGGTGTAGCTCAGTGGTAGAGCGCGTGCTTAGCATGCACGAGGcCCCGGGTTCAATCCCCGGCACCTCCAgcttcatttttctcccgcct	3'	5'	GGGGGTGTAGCTCAGTGGTAGAGCGCGTGCTTAGCATGCACGAGGcCCCGGGTTCAATCCCCGGCACCTCCA	3'	A	72	ttggcccacgttgagcgttg	g	gcttcatttttctcccgcct	6	6	>20	>20
	H. sapiens	http://gtrnadb.ucsc.edu/genomes/eukaryota/Hsapi19/genes/tRNA-Ala-AGC-4-1.html	Ala	AGC	5'	agacgaacgtttttcgaggtGGGGATGTAGCTCAGTGGTAGAGCGCATGCTTAGCATGCATGAGGtCCCGGGTTCGATCCCCAGCATCTCCAgtgtttttgtatttatgctc	3'	5'	GGGGATGTAGCTCAGTGGTAGAGCGCATGCTTAGCATGCATGAGGtCCCGGGTTCGATCCCCAGCATCTCCA	3'	A	72	agacgaacgtttttcgaggt	t	gtgtttttgtatttatgctc	3	3	>20	>20
	H. sapiens	http://gtrnadb.ucsc.edu/genomes/eukaryota/Hsapi19/genes/tRNA-Ala-AGC-7-1.html	Ala	AGC	5'	aaaaaaaaggctattgcaacGGGGGTGTAGCTCAGTGGTAGAGCGCGTGCTTAGCATGCACGAGGcCCCGGGTTCAATCCCTGGCACCTCCAgtagttgataccacgttgtg	3'	5'	GGGGGTGTAGCTCAGTGGTAGAGCGCGTGCTTAGCATGCACGAGGcCCCGGGTTCAATCCCTGGCACCTCCA	3'	A	72	aaaaaaaaggctattgcaac	c	gtagttgataccacgttgtg	>20	>20	>20	>20
	H. sapiens	http://gtrnadb.ucsc.edu/genomes/eukaryota/Hsapi19/genes/tRNA-Ala-AGC-6-1.html	Ala	AGC	5'	taaaaggcaagtcttccagaGGGGGTATAGCTCAGCGGTAGAGCGCGTGCTTAGCATGCACGAGGtCCTGGGTTCAATCCCCAATACCTCCAggttttgttttcttccccgg	3'	5'	GGGGGTATAGCTCAGCGGTAGAGCGCGTGCTTAGCATGCACGAGGtCCTGGGTTCAATCCCCAATACCTCCA	3'	A	72	taaaaggcaagtcttccaga	a	ggttttgttttcttccccgg	2	>20	>20	>20
	H. sapiens	http://gtrnadb.ucsc.edu/genomes/eukaryota/Hsapi19/genes/tRNA-Ala-CGC-1-1.html	Ala	CGC	5'	aagaacggtttcttagggtaGGGGATGTAGCTCAGTGGTAGAGCGCATGCTTCGCATGTATGAGGtCCCGGGTTCGATCCCCGGCATCTCCAagttgttttatcctatctgc	3'	5'	GGGGATGTAGCTCAGTGGTAGAGCGCATGCTTCGCATGTATGAGGtCCCGGGTTCGATCCCCGGCATCTCCA	3'	A	72	aagaacggtttcttagggta	a	agttgttttatcctatctgc	5	>20	>20	>20
	H. sapiens	http://gtrnadb.ucsc.edu/genomes/eukaryota/Hsapi19/genes/tRNA-Ala-CGC-2-1.html	Ala	CGC	5'	gttacaaccgacttgtgccaGGGGATGTAGCTCAGTGGTAGAGCGCATGCTTCGCATGTATGAGGcCCCGGGTTCGATCCCCGGCATCTCCAaggcgatcacgtagattttg	3'	5'	GGGGATGTAGCTCAGTGGTAGAGCGCATGCTTCGCATGTATGAGGcCCCGGGTTCGATCCCCGGCATCTCCA	3'	A	72	gttacaaccgacttgtgcca	a	aggcgatcacgtagattttg	15	>20	>20	>20
	H. sapiens	http://gtrnadb.ucsc.edu/genomes/eukaryota/Hsapi19/genes/tRNA-Ala-CGC-3-1.html	Ala	CGC	5'	cagaaatatgctttcggctgGGGGATGTAGCTCAGTGGTAGAGCGCGCGCTTCGCATGTGTGAGGtCCCGGGTTCAATCCCCGGCATCTCCAaatcagccgacgtttgcttt	3'	5'	GGGGATGTAGCTCAGTGGTAGAGCGCGCGCTTCGCATGTGTGAGGtCCCGGGTTCAATCCCCGGCATCTCCA	3'	A	72	cagaaatatgctttcggctg	g	aatcagccgacgtttgcttt	>20	>20	>20	>20
	H. sapiens	http://gtrnadb.ucsc.edu/genomes/eukaryota/Hsapi19/genes/tRNA-Ala-CGC-4-1.html	Ala	CGC	5'	acagaactctcatgcggtcaGGGGGTGTAGCTCAGTGGTAGAGCGCGTGCTTCGCATGTACGAGGcCCCGGGTTCGACCCCCGGCTCCTCCAgttgtccattttcttcattc	3'	5'	GGGGGTGTAGCTCAGTGGTAGAGCGCGTGCTTCGCATGTACGAGGcCCCGGGTTCGACCCCCGGCTCCTCCA	3'	A	72	acagaactctcatgcggtca	a	gttgtccattttcttcattc	8	>20	>20	>20
	H. sapiens	http://gtrnadb.ucsc.edu/genomes/eukaryota/Hsapi19/genes/tRNA-Ala-CGC-5-1.html	Ala	CGC	5'	cccaggaagtttgagagtcaGGGGGTGTAGATCAGTGGTAGAGCGCATGCTTCGCATGTACGAGGtCCCTGGTTCAATCCCTGGTACCTCCAtttttccttcagccaatcca	3'	5'	GGGGGTGTAGATCAGTGGTAGAGCGCATGCTTCGCATGTACGAGGtCCCTGGTTCAATCCCTGGTACCTCCA	3'	A	72	cccaggaagtttgagagtca	a	tttttccttcagccaatcca	0	0	>20	>20
	H. sapiens	http://gtrnadb.ucsc.edu/genomes/eukaryota/Hsapi19/genes/tRNA-Ala-TGC-2-1.html	Ala	TGC	5'	aacaacaagggtctatgtgtGGGGATGTAGCTCAGTGGTAGAGCGCATGCTTTGCATGTATGAGGtCCCGGGTTCGATCCCCGGCATCTCCAataggtattaaggttttagc	3'	5'	GGGGATGTAGCTCAGTGGTAGAGCGCATGCTTTGCATGTATGAGGtCCCGGGTTCGATCCCCGGCATCTCCA	3'	A	72	aacaacaagggtctatgtgt	t	ataggtattaaggttttagc	13	>20	>20	>20
	H. sapiens	http://gtrnadb.ucsc.edu/genomes/eukaryota/Hsapi19/genes/tRNA-Ala-TGC-1-1.html	Ala	TGC	5'	agaaggatttttttcaggaaGGGGGTGTAGCTCAGTGGTAGAGCGCATGCTTTGCATGTATGAGGtCCCGGGTTCGATCCCCGGCACCTCCAaacggtgactttttgctctg	3'	5'	GGGGGTGTAGCTCAGTGGTAGAGCGCATGCTTTGCATGTATGAGGtCCCGGGTTCGATCCCCGGCACCTCCA	3'	A	72	agaaggatttttttcaggaa	a	aacggtgactttttgctctg	9	9	>20	>20
	H. sapiens	http://gtrnadb.ucsc.edu/genomes/eukaryota/Hsapi19/genes/tRNA-Ala-TGC-3-2.html	Ala	TGC	5'	agcaagtacaggaaagggagGGGGATGTAGCTCAGTGGTAGAGCGCATGCTTTGCATGTATGAGGcCCCGGGTTCGATCCCCGGCATCTCCAttgtagttttgttgctttct	3'	5'	GGGGATGTAGCTCAGTGGTAGAGCGCATGCTTTGCATGTATGAGGcCCCGGGTTCGATCCCCGGCATCTCCA	3'	A	72	agcaagtacaggaaagggag	g	ttgtagttttgttgctttct	6	>20	>20	>20
	H. sapiens	http://gtrnadb.ucsc.edu/genomes/eukaryota/Hsapi19/genes/tRNA-Ala-TGC-3-1.html	Ala	TGC	5'	gagagctgctgagagtaggtGGGGATGTAGCTCAGTGGTAGAGCGCATGCTTTGCATGTATGAGGcCCCGGGTTCGATCCCCGGCATCTCCAgtgtagttttgcacattcaa	3'	5'	GGGGATGTAGCTCAGTGGTAGAGCGCATGCTTTGCATGTATGAGGcCCCGGGTTCGATCCCCGGCATCTCCA	3'	A	72	gagagctgctgagagtaggt	t	gtgtagttttgcacattcaa	6	>20	>20	>20
	H. sapiens	http://gtrnadb.ucsc.edu/genomes/eukaryota/Hsapi19/genes/tRNA-Ala-TGC-5-1.html	Ala	TGC	5'	acaaagagaccttatagtgaGGGGGTGTAGCTCAGTGGTAGAGCGCATGCTTTGCATGTATGAGGcCTCGGGTTCGATCCCCGACACCTCCAagcgatggttttgctctggt	3'	5'	GGGGGTGTAGCTCAGTGGTAGAGCGCATGCTTTGCATGTATGAGGcCTCGGGTTCGATCCCCGACACCTCCA	3'	A	72	acaaagagaccttatagtga	a	agcgatggttttgctctggt	8	>20	>20	>20
	H. sapiens	http://gtrnadb.ucsc.edu/genomes/eukaryota/Hsapi19/genes/tRNA-Ala-TGC-4-1.html	Ala	TGC	5'	aaagaccaacacaaggggtaGGGGATGTAGCTCAGTGGTAGAGCGCATGCTTTGCACGTATGAGGcCCCGGGTTCAATCCCCGGCATCTCCAgacttttccgcctttttcgg	3'	5'	GGGGATGTAGCTCAGTGGTAGAGCGCATGCTTTGCACGTATGAGGcCCCGGGTTCAATCCCCGGCATCTCCA	3'	A	72	aaagaccaacacaaggggta	a	gacttttccgcctttttcgg	3	12	>20	>20
	H. sapiens	http://gtrnadb.ucsc.edu/genomes/eukaryota/Hsapi19/genes/tRNA-Ala-TGC-6-1.html	Ala	TGC	5'	acaaaacagtctttcaggagGGGGGTGTAGCTCAGTGGTAGAGCACATGCTTTGCATGTGTGAGGcCCCGGGTTCGATCCCCGGCACCTCCAaatggtggttttgctctggc	3'	5'	GGGGGTGTAGCTCAGTGGTAGAGCACATGCTTTGCATGTGTGAGGcCCCGGGTTCGATCCCCGGCACCTCCA	3'	A	72	acaaaacagtctttcaggag	g	aatggtggttttgctctggc	8	>20	>20	>20
	H. sapiens	http://gtrnadb.ucsc.edu/genomes/eukaryota/Hsapi19/genes/tRNA-Ala-TGC-8-1.html	Ala	TGC	5'	acaaagaggccttttaggaaGGGGGTGTAGCTCAGTGGTAGAGCGGATGCTTTGCATGTATGAGAcTTTGGGTTGGATCCCCAGCACCTCCAagtgatggttttactctggc	3'	5'	GGGGGTGTAGCTCAGTGGTAGAGCGGATGCTTTGCATGTATGAGAcTTTGGGTTGGATCCCCAGCACCTCCA	3'	A	72	acaaagaggccttttaggaa	a	agtgatggttttactctggc	8	>20	>20	>20
	H. sapiens	http://gtrnadb.ucsc.edu/genomes/eukaryota/Hsapi19/genes/tRNA-Ala-AGC-23-1.html	Ala	AGC	5'	ccaagctcctgatctcctgcGGGGGTATAGCTCAGGGACAGAGCACGTGGTTAGCATGCGTGAGGtCCTGCGTTCAACTTCCAGTATTTCCActcttttttttcctatgagc	3'	5'	GGGGGTATAGCTCAGGGACAGAGCACGTGGTTAGCATGCGTGAGGtCCTGCGTTCAACTTCCAGTATTTCCA	3'	A	72	ccaagctcctgatctcctgc	c	ctcttttttttcctatgagc	3	3	3	3
	H. sapiens	http://gtrnadb.ucsc.edu/genomes/eukaryota/Hsapi19/genes/tRNA-Ala-AGC-20-1.html	Ala	AGC	5'	ttctgatgttaagaattaaaGGGGGTGTAGATCAGTGGTAGGGCGCACGCTTAGCATGCATGAGGcCCTGGGTCAATCcCCAGCACCTCCAcaaaggttttctggctggac	3'	5'	GGGGGTGTAGATCAGTGGTAGGGCGCACGCTTAGCATGCATGAGGcCCTGGGTCAATCcCCAGCACCTCCA	3'	A	71	ttctgatgttaagaattaaa	a	caaaggttttctggctggac	6	>20	>20	>20
	H. sapiens	http://gtrnadb.ucsc.edu/genomes/eukaryota/Hsapi19/genes/tRNA-Ala-TGC-7-1.html	Ala	TGC	5'	acaaatgggtgttatagtaaGGGGGTGTAGCTCAGTGGTAGAGCGCATGCTTTGCATGTATGAGGcCTCGGTTCGATCcCCGACACCTCCAagtgatggtttccctctggc	3'	5'	GGGGGTGTAGCTCAGTGGTAGAGCGCATGCTTTGCATGTATGAGGcCTCGGTTCGATCcCCGACACCTCCA	3'	A	71	acaaatgggtgttatagtaa	a	agtgatggtttccctctggc	>20	>20	>20	>20
	H. sapiens	http://gtrnadb.ucsc.edu/genomes/eukaryota/Hsapi19/genes/tRX-Ala-NNN-4-1.html	Ala	NNN	5'	ttgggtagagcgagccaggaGGTGAGTGtGCTTtcaggatGTGGAAGAGCACTGGGCTGGCCATCCAGAGtCCCAGGTTCAAGTCCTGGCTCGACCTtcaaatagctctgtgacatt	3'	5'	GGTGAGTGtGCTTtcaggatGTGGAAGAGCACTGGGCTGGCCATCCAGAGtCCCAGGTTCAAGTCCTGGCTCGACCT	3'	T	77	ttgggtagagcgagccagga	a	tcaaatagctctgtgacatt	>20	>20	>20	>20
	H. sapiens	http://gtrnadb.ucsc.edu/genomes/eukaryota/Hsapi19/genes/tRX-Ala-NNN-3-1.html	Ala	NNN	5'	taaagtcatttgagggctctGGCTCTGTGGCTTTGTGGGTtAAAGTACTTGTCTGGCAAACAGGAGAtGCTGGAtTTCAATCCCAGCAGGGCCTcactagttgaggtattgaat	3'	5'	GGCTCTGTGGCTTTGTGGGTtAAAGTACTTGTCTGGCAAACAGGAGAtGCTGGAtTTCAATCCCAGCAGGGCCT	3'	T	74	taaagtcatttgagggctct	t	cactagttgaggtattgaat	>20	>20	>20	>20
	H. sapiens	http://gtrnadb.ucsc.edu/genomes/eukaryota/Hsapi19/genes/tRX-Ala-NNN-1-1.html	Ala	NNN	5'	gaaaaaagatgctgtgagatGAAGAAGTAGCTCAAGTGGTGGAGTGCTCGCTTAGCATGTGAGAGGtAGTGGGATTGATGCCCACATTCTCCAggtttcactagtcggacctc	3'	5'	GAAGAAGTAGCTCAAGTGGTGGAGTGCTCGCTTAGCATGTGAGAGGtAGTGGGATTGATGCCCACATTCTCCA	3'	A	73	gaaaaaagatgctgtgagat	t	ggtttcactagtcggacctc	>20	>20	>20	>20
	H. sapiens	http://gtrnadb.ucsc.edu/genomes/eukaryota/Hsapi19/genes/tRX-Ala-NNN-1-2.html	Ala	NNN	5'	gaaaaaagatgctgtgagatGAAGAAGTAGCTCAAGTGGTGGAGTGCTCGCTTAGCATGTGAGAGGtAGTGGGATTGATGCCCACATTCTCCAggtttcactagtcggacctc	3'	5'	GAAGAAGTAGCTCAAGTGGTGGAGTGCTCGCTTAGCATGTGAGAGGtAGTGGGATTGATGCCCACATTCTCCA	3'	A	73	gaaaaaagatgctgtgagat	t	ggtttcactagtcggacctc	>20	>20	>20	>20
	H. sapiens	http://gtrnadb.ucsc.edu/genomes/eukaryota/Hsapi19/genes/tRX-Ala-NNN-2-1.html	Ala	NNN	5'	gaaaaaagatgctgtgagatGAAGAAGTAGCTCAAGTGGTCGAGTGCTCGCTTAGCATGTGAGAGGtAGTGGGATTGATGCCCACATTCTCCAggtttcactagtcggacctc	3'	5'	GAAGAAGTAGCTCAAGTGGTCGAGTGCTCGCTTAGCATGTGAGAGGtAGTGGGATTGATGCCCACATTCTCCA	3'	A	73	gaaaaaagatgctgtgagat	t	ggtttcactagtcggacctc	>20	>20	>20	>20
	H. sapiens	http://gtrnadb.ucsc.edu/genomes/eukaryota/Hsapi19/genes/tRNA-Arg-TCT-3-1.html	Arg	TCT	5'	ggcggccgggttccgcagccGGCTCTGTGGCGCAATGGAtAGCGCATTGGACTTCTAgctgagcctagtgtggtcATTCAAAGGtTGTGGGTTCGAGTCCCACCAGAGTCGaattttgatggctcctactc	3'	5'	GGCTCTGTGGCGCAATGGAtAGCGCATTGGACTTCTAATTCAAAGGtTGTGGGTTCGAGTCCCACCAGAGTCG	3'	G	73	ggcggccgggttccgcagcc	c	aattttgatggctcctactc	2	>20	>20	>20
	H. sapiens	http://gtrnadb.ucsc.edu/genomes/eukaryota/Hsapi19/genes/tRNA-Arg-TCT-2-1.html	Arg	TCT	5'	gacgccgccgttcgtcgggtGGCTCTGTGGCGCAATGGAtAGCGCATTGGACTTCTAgtgacgaatagagcaATTCAAAGGtTGTGGGTTCGAATCCCACCAGAGTCGattttatttcaatttttcct	3'	5'	GGCTCTGTGGCGCAATGGAtAGCGCATTGGACTTCTAATTCAAAGGtTGTGGGTTCGAATCCCACCAGAGTCG	3'	G	73	gacgccgccgttcgtcgggt	t	attttatttcaatttttcct	1	12	>20	>20
	H. sapiens	http://gtrnadb.ucsc.edu/genomes/eukaryota/Hsapi19/genes/tRNA-Arg-TCT-5-1.html	Arg	TCT	5'	aaacggggggagctcaagcaGGCTCTGTGGCGCAATGGAtAGCGCATTGGACTTCTAgcctaaatcaagagATTCAAAGGtTGCGGGTTCGAGTCCCTCCAGAGTCGcatgttgcattttgtgatct	3'	5'	GGCTCTGTGGCGCAATGGAtAGCGCATTGGACTTCTAATTCAAAGGtTGCGGGTTCGAGTCCCTCCAGAGTCG	3'	G	73	aaacggggggagctcaagca	a	catgttgcattttgtgatct	9	>20	>20	>20
	H. sapiens	http://gtrnadb.ucsc.edu/genomes/eukaryota/Hsapi19/genes/tRNA-Arg-TCT-3-2.html	Arg	TCT	5'	cggagaggtcgcacgtgtctGGCTCTGTGGCGCAATGGAtAGCGCATTGGACTTCTAgatagttagagaaATTCAAAGGtTGTGGGTTCGAGTCCCACCAGAGTCGctttttgtttgaagaagagc	3'	5'	GGCTCTGTGGCGCAATGGAtAGCGCATTGGACTTCTAATTCAAAGGtTGTGGGTTCGAGTCCCACCAGAGTCG	3'	G	73	cggagaggtcgcacgtgtct	t	ctttttgtttgaagaagagc	1	1	>20	>20
	H. sapiens	http://gtrnadb.ucsc.edu/genomes/eukaryota/Hsapi19/genes/tRNA-Arg-TCT-1-1.html	Arg	TCT	5'	gcgctgagactccaacaggtGGCTCCGTGGCGCAATGGAtAGCGCATTGGACTTCTAgaggctgaaggcATTCAAAGGtTCCGGGTTCGAGTCCCGGCGGAGTCGtaacgcttttttccctcccc	3'	5'	GGCTCCGTGGCGCAATGGAtAGCGCATTGGACTTCTAATTCAAAGGtTCCGGGTTCGAGTCCCGGCGGAGTCG	3'	G	73	gcgctgagactccaacaggt	t	taacgcttttttccctcccc	6	6	6	>20
	H. sapiens	http://gtrnadb.ucsc.edu/genomes/eukaryota/Hsapi19/genes/tRNA-Arg-TCT-4-1.html	Arg	TCT	5'	gatgctgtgtgtgtggtgagGTCTCTGTGGCGCAATGGAcgAGCGCGCTGGACTTCTAATCCAGAGGtTCCGGGTTCGAGTCCCGGCAGAGATGgtcacctggcaggtgcctct	3'	5'	GTCTCTGTGGCGCAATGGAcgAGCGCGCTGGACTTCTAATCCAGAGGtTCCGGGTTCGAGTCCCGGCAGAGATG	3'	G	74	gatgctgtgtgtgtggtgag	g	gtcacctggcaggtgcctct	>20	>20	>20	>20
	H. sapiens	http://gtrnadb.ucsc.edu/genomes/eukaryota/Hsapi19/genes/tRNA-Arg-CCT-1-1.html	Arg	CCT	5'	ggcacggccacgtgccccaaGCCCCAGTGGCCTAATGGAtAAGGCACTGGCCTCCTAAGCCAGGGAtTGTGGGTTCGAGTCCCACCTGGGGTAgaggtgaaagttccttttac	3'	5'	GCCCCAGTGGCCTAATGGAtAAGGCACTGGCCTCCTAAGCCAGGGAtTGTGGGTTCGAGTCCCACCTGGGGTA	3'	A	73	ggcacggccacgtgccccaa	a	gaggtgaaagttccttttac	14	>20	>20	>20
	H. sapiens	http://gtrnadb.ucsc.edu/genomes/eukaryota/Hsapi19/genes/tRNA-Arg-CCT-3-1.html	Arg	CCT	5'	gcgacagcgttttgttatccGCCCCGGTGGCCTAATGGAtAAGGCATTGGCCTCCTAAGCCAGGGAtTGTGGGTTCGAGTCCCACCCGGGGTAaagaaaggccgaattttagt	3'	5'	GCCCCGGTGGCCTAATGGAtAAGGCATTGGCCTCCTAAGCCAGGGAtTGTGGGTTCGAGTCCCACCCGGGGTA	3'	A	73	gcgacagcgttttgttatcc	c	aagaaaggccgaattttagt	13	>20	>20	>20
	H. sapiens	http://gtrnadb.ucsc.edu/genomes/eukaryota/Hsapi19/genes/tRNA-Arg-CCT-5-1.html	Arg	CCT	5'	cagtagggcacgtggtaactGCCCCAGTGGCCTGATGGAtAAGGTACTGGCCTCCTAAGCCAGGGAtTGTGGGTTCGAGTTCCACCTGGGGTAagacaacaccgaccgtaggt	3'	5'	GCCCCAGTGGCCTGATGGAtAAGGTACTGGCCTCCTAAGCCAGGGAtTGTGGGTTCGAGTTCCACCTGGGGTA	3'	A	73	cagtagggcacgtggtaact	t	agacaacaccgaccgtaggt	>20	>20	>20	>20
	H. sapiens	http://gtrnadb.ucsc.edu/genomes/eukaryota/Hsapi19/genes/tRNA-Arg-TCG-2-1.html	Arg	TCG	5'	agttctgatttgtaacccggGACCACGTGGCCTAATGGAtAAGGCGTCTGACTTCGGATCAGAAGAtTGAGGGTTCGAATCCCTCCGTGGTTAtttgagatactgactagtct	3'	5'	GACCACGTGGCCTAATGGAtAAGGCGTCTGACTTCGGATCAGAAGAtTGAGGGTTCGAATCCCTCCGTGGTTA	3'	A	73	agttctgatttgtaacccgg	g	tttgagatactgactagtct	>20	>20	>20	>20
	H. sapiens	http://gtrnadb.ucsc.edu/genomes/eukaryota/Hsapi19/genes/tRNA-Arg-TCG-4-1.html	Arg	TCG	5'	gcaacaacggaactgcggggGACCACGTGGCCTAATGGAtAAGGCGTCTGACTTCGGATCAGAAGAtTGAGGGTTCGAATCCCTTCGTGGTTAagtggggttcgttttcgggc	3'	5'	GACCACGTGGCCTAATGGAtAAGGCGTCTGACTTCGGATCAGAAGAtTGAGGGTTCGAATCCCTTCGTGGTTA	3'	A	73	gcaacaacggaactgcgggg	g	agtggggttcgttttcgggc	11	>20	>20	>20
	H. sapiens	http://gtrnadb.ucsc.edu/genomes/eukaryota/Hsapi19/genes/tRNA-Arg-ACG-1-3.html	Arg	ACG	5'	agagaaacagtgccatctcaGGGCCAGTGGCGCAATGGAtAACGCGTCTGACTACGGATCAGAAGAtTCCAGGTTCGACTCCTGGCTGGCTCGgtggggttcctcgcagcttc	3'	5'	GGGCCAGTGGCGCAATGGAtAACGCGTCTGACTACGGATCAGAAGAtTCCAGGTTCGACTCCTGGCTGGCTCG	3'	G	73	agagaaacagtgccatctca	a	gtggggttcctcgcagcttc	>20	>20	>20	>20
	H. sapiens	http://gtrnadb.ucsc.edu/genomes/eukaryota/Hsapi19/genes/tRNA-Arg-ACG-1-1.html	Arg	ACG	5'	gcctgtcttcgttcgtcagaGGGCCAGTGGCGCAATGGAtAACGCGTCTGACTACGGATCAGAAGAtTCCAGGTTCGACTCCTGGCTGGCTCGttcgactttagtggaaactt	3'	5'	GGGCCAGTGGCGCAATGGAtAACGCGTCTGACTACGGATCAGAAGAtTCCAGGTTCGACTCCTGGCTGGCTCG	3'	G	73	gcctgtcttcgttcgtcaga	a	ttcgactttagtggaaactt	>20	>20	>20	>20
	H. sapiens	http://gtrnadb.ucsc.edu/genomes/eukaryota/Hsapi19/genes/tRNA-Arg-ACG-1-2.html	Arg	ACG	5'	tcgcccctaaggtacgcgcaGGGCCAGTGGCGCAATGGAtAACGCGTCTGACTACGGATCAGAAGAtTCCAGGTTCGACTCCTGGCTGGCTCGgtgtaagcagggtcgtttta	3'	5'	GGGCCAGTGGCGCAATGGAtAACGCGTCTGACTACGGATCAGAAGAtTCCAGGTTCGACTCCTGGCTGGCTCG	3'	G	73	tcgcccctaaggtacgcgca	a	gtgtaagcagggtcgtttta	15	>20	>20	>20
	H. sapiens	http://gtrnadb.ucsc.edu/genomes/eukaryota/Hsapi19/genes/tRNA-Arg-ACG-2-1.html	Arg	ACG	5'	gagaaggctttagcaagtcgGGGCCAGTGGCGCAATGGAtAACGCGTCTGACTACGGATCAGAAGAtTCTAGGTTCGACTCCTGGCTGGCTCGcgatgtctgttttgccacac	3'	5'	GGGCCAGTGGCGCAATGGAtAACGCGTCTGACTACGGATCAGAAGAtTCTAGGTTCGACTCCTGGCTGGCTCG	3'	G	73	gagaaggctttagcaagtcg	g	cgatgtctgttttgccacac	9	>20	>20	>20
	H. sapiens	http://gtrnadb.ucsc.edu/genomes/eukaryota/Hsapi19/genes/tRNA-Arg-ACG-2-2.html	Arg	ACG	5'	atcgagagacccacaacgacGGGCCAGTGGCGCAATGGAtAACGCGTCTGACTACGGATCAGAAGAtTCTAGGTTCGACTCCTGGCTGGCTCGgaggcttattttcttccccc	3'	5'	GGGCCAGTGGCGCAATGGAtAACGCGTCTGACTACGGATCAGAAGAtTCTAGGTTCGACTCCTGGCTGGCTCG	3'	G	73	atcgagagacccacaacgac	c	gaggcttattttcttccccc	8	>20	>20	>20
	H. sapiens	http://gtrnadb.ucsc.edu/genomes/eukaryota/Hsapi19/genes/tRNA-Arg-ACG-2-3.html	Arg	ACG	5'	gtagtcaaaagcgcaaccgaGGGCCAGTGGCGCAATGGAtAACGCGTCTGACTACGGATCAGAAGAtTCTAGGTTCGACTCCTGGCTGGCTCGggtgttaatcttggcttttt	3'	5'	GGGCCAGTGGCGCAATGGAtAACGCGTCTGACTACGGATCAGAAGAtTCTAGGTTCGACTCCTGGCTGGCTCG	3'	G	73	gtagtcaaaagcgcaaccga	a	ggtgttaatcttggcttttt	15	15	>20	>20
	H. sapiens	http://gtrnadb.ucsc.edu/genomes/eukaryota/Hsapi19/genes/tRNA-Arg-ACG-2-4.html	Arg	ACG	5'	taagacagcgttacaggcagGGGCCAGTGGCGCAATGGAtAACGCGTCTGACTACGGATCAGAAGAtTCTAGGTTCGACTCCTGGCTGGCTCGcttgtgctctcactttttcc	3'	5'	GGGCCAGTGGCGCAATGGAtAACGCGTCTGACTACGGATCAGAAGAtTCTAGGTTCGACTCCTGGCTGGCTCG	3'	G	73	taagacagcgttacaggcag	g	cttgtgctctcactttttcc	13	13	>20	>20
	H. sapiens	http://gtrnadb.ucsc.edu/genomes/eukaryota/Hsapi19/genes/tRNA-Arg-CCG-1-3.html	Arg	CCG	5'	tgggagccatacagccgcagGGCCGCGTGGCCTAATGGAtAAGGCGTCTGATTCCGGATCAGAAGAtTGAGGGTTCGAGTCCCTTCGTGGTCGttgccatgttaacgttttct	3'	5'	GGCCGCGTGGCCTAATGGAtAAGGCGTCTGATTCCGGATCAGAAGAtTGAGGGTTCGAGTCCCTTCGTGGTCG	3'	G	73	tgggagccatacagccgcag	g	ttgccatgttaacgttttct	14	>20	>20	>20
	H. sapiens	http://gtrnadb.ucsc.edu/genomes/eukaryota/Hsapi19/genes/tRNA-Arg-CCG-1-1.html	Arg	CCG	5'	gcaaattagcacccgcgtgcGGCCGCGTGGCCTAATGGAtAAGGCGTCTGATTCCGGATCAGAAGAtTGAGGGTTCGAGTCCCTTCGTGGTCGtgttcttactattgtcagga	3'	5'	GGCCGCGTGGCCTAATGGAtAAGGCGTCTGATTCCGGATCAGAAGAtTGAGGGTTCGAGTCCCTTCGTGGTCG	3'	G	73	gcaaattagcacccgcgtgc	c	tgttcttactattgtcagga	>20	>20	>20	>20
	H. sapiens	http://gtrnadb.ucsc.edu/genomes/eukaryota/Hsapi19/genes/tRNA-Arg-CCG-1-2.html	Arg	CCG	5'	agcatctgtctttggcggttGGCCGCGTGGCCTAATGGAtAAGGCGTCTGATTCCGGATCAGAAGAtTGAGGGTTCGAGTCCCTTCGTGGTCGtcgttttgcgttctctggtt	3'	5'	GGCCGCGTGGCCTAATGGAtAAGGCGTCTGATTCCGGATCAGAAGAtTGAGGGTTCGAGTCCCTTCGTGGTCG	3'	G	73	agcatctgtctttggcggtt	t	tcgttttgcgttctctggtt	3	>20	>20	>20
	H. sapiens	http://gtrnadb.ucsc.edu/genomes/eukaryota/Hsapi19/genes/tRNA-Arg-CCG-2-1.html	Arg	CCG	5'	gagaagccggatcctgtggtGACCCAGTGGCCTAATGGAtAAGGCATCAGCCTCCGGAGCTGGGGAtTGTGGGTTCGAGTCCCATCTGGGTCGcgtgagattagttttggtgg	3'	5'	GACCCAGTGGCCTAATGGAtAAGGCATCAGCCTCCGGAGCTGGGGAtTGTGGGTTCGAGTCCCATCTGGGTCG	3'	G	73	gagaagccggatcctgtggt	t	cgtgagattagttttggtgg	11	>20	>20	>20
	H. sapiens	http://gtrnadb.ucsc.edu/genomes/eukaryota/Hsapi19/genes/tRNA-Arg-CCT-2-1.html	Arg	CCT	5'	tgggtttagcgtcttaccgcGCCCCAGTGGCCTAATGGAtAAGGCACTGGCCTCCTAAGCCAGGGAtTGTGGGTTCGAGTCCCACCTGGGGTGtcgagaggggctgtgctcgc	3'	5'	GCCCCAGTGGCCTAATGGAtAAGGCACTGGCCTCCTAAGCCAGGGAtTGTGGGTTCGAGTCCCACCTGGGGTG	3'	G	73	tgggtttagcgtcttaccgc	c	tcgagaggggctgtgctcgc	>20	>20	>20	>20
	H. sapiens	http://gtrnadb.ucsc.edu/genomes/eukaryota/Hsapi19/genes/tRNA-Arg-CCT-4-1.html	Arg	CCT	5'	tgagcgcgtcgtttgcagaaGCCCCAGTGGCCTAATGGAtAAGGCATTGGCCTCCTAAGCCAGGGAtTGTGGGTTCGAGTCCCATCTGGGGTGgcctgtgacttttgtccttt	3'	5'	GCCCCAGTGGCCTAATGGAtAAGGCATTGGCCTCCTAAGCCAGGGAtTGTGGGTTCGAGTCCCATCTGGGGTG	3'	G	73	tgagcgcgtcgtttgcagaa	a	gcctgtgacttttgtccttt	9	>20	>20	>20
	H. sapiens	http://gtrnadb.ucsc.edu/genomes/eukaryota/Hsapi19/genes/tRNA-Arg-TCG-1-1.html	Arg	TCG	5'	agagacggtaacaaccgacgGGCCGCGTGGCCTAATGGAtAAGGCGTCTGACTTCGGATCAGAAGAtTGCAGGTTCGAGTCCTGCCGCGGTCGaagggaggttatgattaact	3'	5'	GGCCGCGTGGCCTAATGGAtAAGGCGTCTGACTTCGGATCAGAAGAtTGCAGGTTCGAGTCCTGCCGCGGTCG	3'	G	73	agagacggtaacaaccgacg	g	aagggaggttatgattaact	>20	>20	>20	>20
	H. sapiens	http://gtrnadb.ucsc.edu/genomes/eukaryota/Hsapi19/genes/tRNA-Arg-TCG-3-1.html	Arg	TCG	5'	aggaggtagctgcagccggaGACCGCGTGGCCTAATGGAtAAGGCGTCTGACTTCGGATCAGAAGAtTGAGGGTTCGAGTCCCTTCGTGGTCGgaacgttttaatccctgcaa	3'	5'	GACCGCGTGGCCTAATGGAtAAGGCGTCTGACTTCGGATCAGAAGAtTGAGGGTTCGAGTCCCTTCGTGGTCG	3'	G	73	aggaggtagctgcagccgga	a	gaacgttttaatccctgcaa	5	>20	>20	>20
	H. sapiens	http://gtrnadb.ucsc.edu/genomes/eukaryota/Hsapi19/genes/tRNA-Arg-TCG-5-1.html	Arg	TCG	5'	ttgcagttgctaagccatggGACCACGTGGCCTAATGGAtAAGGCGTCTGACTTCGGATCAGAAGAtTGAGGGTTCGAATCCCTTCGTGGTTGattctccctttttcactcta	3'	5'	GACCACGTGGCCTAATGGAtAAGGCGTCTGACTTCGGATCAGAAGAtTGAGGGTTCGAATCCCTTCGTGGTTG	3'	G	73	ttgcagttgctaagccatgg	g	attctccctttttcactcta	8	8	>20	>20
	H. sapiens	http://gtrnadb.ucsc.edu/genomes/eukaryota/Hsapi19/genes/tRNA-Arg-TCG-6-1.html	Arg	TCG	5'	aaagacttggccaaccagctGGCCGTGTGGCCTAATGGAtAAGGCGTCTGACTTCGGATCAAAAGAtTGCAGGTTTGAGTTCTGCCACGGTCGtggaggggttatattttgtt	3'	5'	GGCCGTGTGGCCTAATGGAtAAGGCGTCTGACTTCGGATCAAAAGAtTGCAGGTTTGAGTTCTGCCACGGTCG	3'	G	73	aaagacttggccaaccagct	t	tggaggggttatattttgtt	13	>20	>20	>20
	H. sapiens	http://gtrnadb.ucsc.edu/genomes/eukaryota/Hsapi19/genes/tRNA-Arg-CCT-6-1.html	Arg	CCT	5'	gtgaaaccgcactcagtggaGCATTGGTAGTTCAGCGGTGGCATTCTCCCCACCTACGCGGGAGaCCTGGGTTCAACTCCCGGCCAAAGCAggccttcttacccttcatgc	3'	5'	GCATTGGTAGTTCAGCGGTGGCATTCTCCCCACCTACGCGGGAGaCCTGGGTTCAACTCCCGGCCAAAGCA	3'	A	71	gtgaaaccgcactcagtgga	a	ggccttcttacccttcatgc	>20	>20	>20	>20
	H. sapiens	http://gtrnadb.ucsc.edu/genomes/eukaryota/Hsapi19/genes/tRNA-Arg-CCT-6-2.html	Arg	CCT	5'	gtgaaaccgcactcagtggaGCATTGGTAGTTCAGCGGTGGCATTCTCCCCACCTACGCGGGAGaCCTGGGTTCAACTCCCGGCCAAAGCAggccttcttacccttcatgc	3'	5'	GCATTGGTAGTTCAGCGGTGGCATTCTCCCCACCTACGCGGGAGaCCTGGGTTCAACTCCCGGCCAAAGCA	3'	A	71	gtgaaaccgcactcagtgga	a	ggccttcttacccttcatgc	>20	>20	>20	>20
	H. sapiens	http://gtrnadb.ucsc.edu/genomes/eukaryota/Hsapi19/genes/tRNA-Arg-CCT-7-1.html	Arg	CCT	5'	caggaccacacataagagccGGATTGGTGGTCCAGTGGTAGAATTCTcaCCGCCTGCATAGGAGaCCCTGGTTTAATTCCTGGCCAATGCAacaagttttgtgcttcactt	3'	5'	GGATTGGTGGTCCAGTGGTAGAATTCTcaCCGCCTGCATAGGAGaCCCTGGTTTAATTCCTGGCCAATGCA	3'	A	71	caggaccacacataagagcc	c	acaagttttgtgcttcactt	5	>20	>20	>20
	H. sapiens	http://gtrnadb.ucsc.edu/genomes/eukaryota/Hsapi19/genes/tRX-Arg-NNN-2-1.html	Arg	NNN	5'	tcggcagtgcttctggtacaGGCAGAATGGTGTTGTGATtgAGCACgcagGCCAcGGCTCCTAcACCaGAGGgTCTGGGTTCAAATCCCGGCCCTGTCAcctgctggctctgcagcctt	3'	5'	GGCAGAATGGTGTTGTGATtgAGCACgcagGCCAcGGCTCCTAcACCaGAGGgTCTGGGTTCAAATCCCGGCCCTGTCA	3'	A	79	tcggcagtgcttctggtaca	a	cctgctggctctgcagcctt	>20	>20	>20	>20
	H. sapiens	http://gtrnadb.ucsc.edu/genomes/eukaryota/Hsapi19/genes/tRX-Arg-NNN-1-1.html	Arg	NNN	5'	gactgaaggagtagcgtggtAGGCCAGTGGCGCAAGGGAtAACGTGTCTGACCACGCATCAGAAGAtTGTAGGTCCAGCTCCTGCCTGGCTCGgcattattgtcacttgaggt	3'	5'	AGGCCAGTGGCGCAAGGGAtAACGTGTCTGACCACGCATCAGAAGAtTGTAGGTCCAGCTCCTGCCTGGCTCG	3'	G	73	gactgaaggagtagcgtggt	t	gcattattgtcacttgaggt	>20	>20	>20	>20
	H. sapiens	http://gtrnadb.ucsc.edu/genomes/eukaryota/Hsapi19/genes/tRNA-Asn-GTT-17-1.html	Asn	GTT	5'	agcccaggtcgccaacgcccGTTTCTGTAGCGCGATCGGTtAGCGCCTTCGGCTGTTAAACGAAAGGtTGGTGGTTCGTTCCCACCCCGGGACAgaagtcccacttttgtgaac	3'	5'	GTTTCTGTAGCGCGATCGGTtAGCGCCTTCGGCTGTTAAACGAAAGGtTGGTGGTTCGTTCCCACCCCGGGACA	3'	A	74	agcccaggtcgccaacgccc	c	gaagtcccacttttgtgaac	10	>20	>20	>20
	H. sapiens	http://gtrnadb.ucsc.edu/genomes/eukaryota/Hsapi19/genes/tRNA-Asn-GTT-20-1.html	Asn	GTT	5'	agcaaatctaaaccattagaGTCTCTGTGGCGCCATCGGTtAGTGCCTTCGGCTGTTTgaACCGAAAGGcTGGTGGTTCAAGCCCACCCAGAGATGgtaccttttacttaggcaag	3'	5'	GTCTCTGTGGCGCCATCGGTtAGTGCCTTCGGCTGTTTgaACCGAAAGGcTGGTGGTTCAAGCCCACCCAGAGATG	3'	G	76	agcaaatctaaaccattaga	a	gtaccttttacttaggcaag	5	>20	>20	>20
	H. sapiens	http://gtrnadb.ucsc.edu/genomes/eukaryota/Hsapi19/genes/tRNA-Asn-ATT-1-1.html	Asn	ATT	5'	cagtggaatcgctagtacctGTCTCTGTGGCGCAATCGGTcAGAGCGTTCGGCTATTAACCGAACGGtGAGTAGTTCAAGACCACCCAGGGACGcctgttctagcttttaaagc	3'	5'	GTCTCTGTGGCGCAATCGGTcAGAGCGTTCGGCTATTAACCGAACGGtGAGTAGTTCAAGACCACCCAGGGACG	3'	G	74	cagtggaatcgctagtacct	t	cctgttctagcttttaaagc	11	>20	>20	>20
	H. sapiens	http://gtrnadb.ucsc.edu/genomes/eukaryota/Hsapi19/genes/tRNA-Asn-ATT-1-2.html	Asn	ATT	5'	cagtggaatcgctagtacctGTCTCTGTGGCGCAATCGGTcAGAGCGTTCGGCTATTAACCGAACGGtGAGTAGTTCAAGACCACCCAGGGACGcctgttctagcttttaaagc	3'	5'	GTCTCTGTGGCGCAATCGGTcAGAGCGTTCGGCTATTAACCGAACGGtGAGTAGTTCAAGACCACCCAGGGACG	3'	G	74	cagtggaatcgctagtacct	t	cctgttctagcttttaaagc	11	>20	>20	>20
	H. sapiens	http://gtrnadb.ucsc.edu/genomes/eukaryota/Hsapi19/genes/tRNA-Asn-GTT-2-3.html	Asn	GTT	5'	aaggggaaaatgacaccgaaGTCTCTGTGGCGCAATCGGTtAGCGCGTTCGGCTGTTAACCGAAAGGtTGGTGGTTCGAGCCCACCCAGGGACGcgctctccttttatgagctg	3'	5'	GTCTCTGTGGCGCAATCGGTtAGCGCGTTCGGCTGTTAACCGAAAGGtTGGTGGTTCGAGCCCACCCAGGGACG	3'	G	74	aaggggaaaatgacaccgaa	a	cgctctccttttatgagctg	8	>20	>20	>20
	H. sapiens	http://gtrnadb.ucsc.edu/genomes/eukaryota/Hsapi19/genes/tRNA-Asn-GTT-2-4.html	Asn	GTT	5'	agcgcggcctgagtaactggGTCTCTGTGGCGCAATCGGTtAGCGCGTTCGGCTGTTAACCGAAAGGtTGGTGGTTCGAGCCCACCCAGGGACGgtcagtgcttcttttcccga	3'	5'	GTCTCTGTGGCGCAATCGGTtAGCGCGTTCGGCTGTTAACCGAAAGGtTGGTGGTTCGAGCCCACCCAGGGACG	3'	G	74	agcgcggcctgagtaactgg	g	gtcagtgcttcttttcccga	11	>20	>20	>20
	H. sapiens	http://gtrnadb.ucsc.edu/genomes/eukaryota/Hsapi19/genes/tRNA-Asn-GTT-2-5.html	Asn	GTT	5'	ctacgccggtagtcgactcgGTCTCTGTGGCGCAATCGGTtAGCGCGTTCGGCTGTTAACCGAAAGGtTGGTGGTTCGAGCCCACCCAGGGACGctatgacctttttttttttt	3'	5'	GTCTCTGTGGCGCAATCGGTtAGCGCGTTCGGCTGTTAACCGAAAGGtTGGTGGTTCGAGCCCACCCAGGGACG	3'	G	74	ctacgccggtagtcgactcg	g	ctatgacctttttttttttt	8	8	8	8
	H. sapiens	http://gtrnadb.ucsc.edu/genomes/eukaryota/Hsapi19/genes/tRNA-Asn-GTT-2-6.html	Asn	GTT	5'	gggcgccggagcgcagtgtcGTCTCTGTGGCGCAATCGGTtAGCGCGTTCGGCTGTTAACCGAAAGGtTGGTGGTTCGAGCCCACCCAGGGACGcgtggtgacttttgccctcc	3'	5'	GTCTCTGTGGCGCAATCGGTtAGCGCGTTCGGCTGTTAACCGAAAGGtTGGTGGTTCGAGCCCACCCAGGGACG	3'	G	74	gggcgccggagcgcagtgtc	c	cgtggtgacttttgccctcc	9	>20	>20	>20
	H. sapiens	http://gtrnadb.ucsc.edu/genomes/eukaryota/Hsapi19/genes/tRNA-Asn-GTT-2-1.html	Asn	GTT	5'	cagtagaactaacagtacctGTCTCTGTGGCGCAATCGGTtAGCGCGTTCGGCTGTTAACCGAAAGGtTGGTGGTTCGAGCCCACCCAGGGACGcctctttgagcttttaaagt	3'	5'	GTCTCTGTGGCGCAATCGGTtAGCGCGTTCGGCTGTTAACCGAAAGGtTGGTGGTTCGAGCCCACCCAGGGACG	3'	G	74	cagtagaactaacagtacct	t	cctctttgagcttttaaagt	11	>20	>20	>20
	H. sapiens	http://gtrnadb.ucsc.edu/genomes/eukaryota/Hsapi19/genes/tRNA-Asn-GTT-2-2.html	Asn	GTT	5'	agaacaggccattcgtgtcaGTCTCTGTGGCGCAATCGGTtAGCGCGTTCGGCTGTTAACCGAAAGGtTGGTGGTTCGAGCCCACCCAGGGACGgctgaaattttagattccaa	3'	5'	GTCTCTGTGGCGCAATCGGTtAGCGCGTTCGGCTGTTAACCGAAAGGtTGGTGGTTCGAGCCCACCCAGGGACG	3'	G	74	agaacaggccattcgtgtca	a	gctgaaattttagattccaa	7	>20	>20	>20
	H. sapiens	http://gtrnadb.ucsc.edu/genomes/eukaryota/Hsapi19/genes/tRNA-Asn-GTT-4-1.html	Asn	GTT	5'	cagtagaagcggaagcgcttGTCTCTGTGGCGCAATCGGTtAGCGCGTTCGGCTGTTAACCGAAAGAtTGGTGGTTCGAGCCCACCCAGGGACGcttattggaacttttgaagc	3'	5'	GTCTCTGTGGCGCAATCGGTtAGCGCGTTCGGCTGTTAACCGAAAGAtTGGTGGTTCGAGCCCACCCAGGGACG	3'	G	74	cagtagaagcggaagcgctt	t	cttattggaacttttgaagc	11	>20	>20	>20
	H. sapiens	http://gtrnadb.ucsc.edu/genomes/eukaryota/Hsapi19/genes/tRNA-Asn-GTT-5-1.html	Asn	GTT	5'	cagtagagttggaagcgcttGTCTCTGTGGCGCAATCGGTtAGCGCGTTCGGCTGTTAACTGAAAGGtTGGTGGTTCGAGCCCACCCAGGGACGcttattggaacttttgaagc	3'	5'	GTCTCTGTGGCGCAATCGGTtAGCGCGTTCGGCTGTTAACTGAAAGGtTGGTGGTTCGAGCCCACCCAGGGACG	3'	G	74	cagtagagttggaagcgctt	t	cttattggaacttttgaagc	11	>20	>20	>20
	H. sapiens	http://gtrnadb.ucsc.edu/genomes/eukaryota/Hsapi19/genes/tRNA-Asn-GTT-3-1.html	Asn	GTT	5'	cagtagaactgacagtacctGTCTCTGTGGCGCAATCGGTtAGCGCATTCGGCTGTTAACCGAAAGGtTGGTGGTTCGAGCCCACCCAGGGACGcttgtttgagcttttaaagt	3'	5'	GTCTCTGTGGCGCAATCGGTtAGCGCATTCGGCTGTTAACCGAAAGGtTGGTGGTTCGAGCCCACCCAGGGACG	3'	G	74	cagtagaactgacagtacct	t	cttgtttgagcttttaaagt	11	>20	>20	>20
	H. sapiens	http://gtrnadb.ucsc.edu/genomes/eukaryota/Hsapi19/genes/tRNA-Asn-GTT-3-2.html	Asn	GTT	5'	cagtagaactgacagtacctGTCTCTGTGGCGCAATCGGTtAGCGCATTCGGCTGTTAACCGAAAGGtTGGTGGTTCGAGCCCACCCAGGGACGcttgtttgagcttttaaagt	3'	5'	GTCTCTGTGGCGCAATCGGTtAGCGCATTCGGCTGTTAACCGAAAGGtTGGTGGTTCGAGCCCACCCAGGGACG	3'	G	74	cagtagaactgacagtacct	t	cttgtttgagcttttaaagt	11	>20	>20	>20
	H. sapiens	http://gtrnadb.ucsc.edu/genomes/eukaryota/Hsapi19/genes/tRNA-Asn-GTT-1-1.html	Asn	GTT	5'	agccaaaatcgccaacgcccGTCTCTGTGGCGCAATCGGTtAGCGCGTTCGGCTGTTAACCGAAAGGtTGGTGGTTCGATCCCACCCAGGGACGgaagtcgcattttgtgaacc	3'	5'	GTCTCTGTGGCGCAATCGGTtAGCGCGTTCGGCTGTTAACCGAAAGGtTGGTGGTTCGATCCCACCCAGGGACG	3'	G	74	agccaaaatcgccaacgccc	c	gaagtcgcattttgtgaacc	9	>20	>20	>20
	H. sapiens	http://gtrnadb.ucsc.edu/genomes/eukaryota/Hsapi19/genes/tRNA-Asn-GTT-6-1.html	Asn	GTT	5'	tattagaactggtagtgcttGTCTCTGTGGCGCAATGGGTtAGCGCGTTCGGCTGTTAACCGAAAGGtTGGTGGTTCGAGCCCATCCAGGGACGctgattgcaacttttaaagc	3'	5'	GTCTCTGTGGCGCAATGGGTtAGCGCGTTCGGCTGTTAACCGAAAGGtTGGTGGTTCGAGCCCATCCAGGGACG	3'	G	74	tattagaactggtagtgctt	t	ctgattgcaacttttaaagc	11	>20	>20	>20
	H. sapiens	http://gtrnadb.ucsc.edu/genomes/eukaryota/Hsapi19/genes/tRNA-Asn-GTT-9-1.html	Asn	GTT	5'	cagtaaaagcagtagttcttGTCTCTGTGGCGCAATCGGTtAGCGCGTTCGGCTGTTAACTGAAAGGtTAGTGGTTCGAGCCCACCCGGGGACGcttgctctagcttttaaagc	3'	5'	GTCTCTGTGGCGCAATCGGTtAGCGCGTTCGGCTGTTAACTGAAAGGtTAGTGGTTCGAGCCCACCCGGGGACG	3'	G	74	cagtaaaagcagtagttctt	t	cttgctctagcttttaaagc	11	>20	>20	>20
	H. sapiens	http://gtrnadb.ucsc.edu/genomes/eukaryota/Hsapi19/genes/tRNA-Asn-GTT-9-2.html	Asn	GTT	5'	cagtaaaagcagtagttcttGTCTCTGTGGCGCAATCGGTtAGCGCGTTCGGCTGTTAACTGAAAGGtTAGTGGTTCGAGCCCACCCGGGGACGcttgctctagcttttaaagc	3'	5'	GTCTCTGTGGCGCAATCGGTtAGCGCGTTCGGCTGTTAACTGAAAGGtTAGTGGTTCGAGCCCACCCGGGGACG	3'	G	74	cagtaaaagcagtagttctt	t	cttgctctagcttttaaagc	11	>20	>20	>20
	H. sapiens	http://gtrnadb.ucsc.edu/genomes/eukaryota/Hsapi19/genes/tRNA-Asn-GTT-7-1.html	Asn	GTT	5'	agaactgactgacagtacctGTCTCTGTGGCGTAGTCGGTtAGCGCGTTCGGCTGTTAACCGAAAAGtTGGTGGTTCGAGCCCACCCAGGAACGcttgttcgagcttttaaagt	3'	5'	GTCTCTGTGGCGTAGTCGGTtAGCGCGTTCGGCTGTTAACCGAAAAGtTGGTGGTTCGAGCCCACCCAGGAACG	3'	G	74	agaactgactgacagtacct	t	cttgttcgagcttttaaagt	11	>20	>20	>20
	H. sapiens	http://gtrnadb.ucsc.edu/genomes/eukaryota/Hsapi19/genes/tRNA-Asn-GTT-8-1.html	Asn	GTT	5'	gaaattaggagctcagccatGTCTCTGTGGCGCAATCGGCtAGCGCGTTTGGCTGTTAACTAAAAGGtTGGTGGTTCGAACCCACCCAGAGGCGtcgctggtcttttataactc	3'	5'	GTCTCTGTGGCGCAATCGGCtAGCGCGTTTGGCTGTTAACTAAAAGGtTGGTGGTTCGAACCCACCCAGAGGCG	3'	G	74	gaaattaggagctcagccat	t	tcgctggtcttttataactc	9	>20	>20	>20
	H. sapiens	http://gtrnadb.ucsc.edu/genomes/eukaryota/Hsapi19/genes/tRNA-Asn-GTT-11-1.html	Asn	GTT	5'	cagtggagttagcagtgcttGTCTCTGTGGTGCAATCGGTtAGCGCGTTCCGCTGTTAACCGAAAGCtTGGTGGTTCGAGCCCACCCAGGGATGcttattggaacttttaaagc	3'	5'	GTCTCTGTGGTGCAATCGGTtAGCGCGTTCCGCTGTTAACCGAAAGCtTGGTGGTTCGAGCCCACCCAGGGATG	3'	G	74	cagtggagttagcagtgctt	t	cttattggaacttttaaagc	11	>20	>20	>20
	H. sapiens	http://gtrnadb.ucsc.edu/genomes/eukaryota/Hsapi19/genes/tRNA-Asn-GTT-11-2.html	Asn	GTT	5'	cagtggagttagcagtgcttGTCTCTGTGGTGCAATCGGTtAGCGCGTTCCGCTGTTAACCGAAAGCtTGGTGGTTCGAGCCCACCCAGGGATGcttattggaacttttaaagc	3'	5'	GTCTCTGTGGTGCAATCGGTtAGCGCGTTCCGCTGTTAACCGAAAGCtTGGTGGTTCGAGCCCACCCAGGGATG	3'	G	74	cagtggagttagcagtgctt	t	cttattggaacttttaaagc	11	>20	>20	>20
	H. sapiens	http://gtrnadb.ucsc.edu/genomes/eukaryota/Hsapi19/genes/tRNA-Asn-GTT-10-1.html	Asn	GTT	5'	gaaatcaggagctcagccatGTCTCTGTGGCGCAATCGGCtAGCGCGTTTGGCTGTTAACTAAAAGGtTGGCGGTTCGAACCCACCCAGAGGCGtcgctgatattttataactc	3'	5'	GTCTCTGTGGCGCAATCGGCtAGCGCGTTTGGCTGTTAACTAAAAGGtTGGCGGTTCGAACCCACCCAGAGGCG	3'	G	74	gaaatcaggagctcagccat	t	tcgctgatattttataactc	9	>20	>20	>20
	H. sapiens	http://gtrnadb.ucsc.edu/genomes/eukaryota/Hsapi19/genes/tRNA-Asn-GTT-14-1.html	Asn	GTT	5'	cagtggagttagcagtgcttGTCTCTGTGGTGCAATCGGTtAGCGCGTTCCGCTGTTAACCGAAAGCtTGGTGGTTTGAGCCCACCCAGGGATGcttattggaacttttaaagc	3'	5'	GTCTCTGTGGTGCAATCGGTtAGCGCGTTCCGCTGTTAACCGAAAGCtTGGTGGTTTGAGCCCACCCAGGGATG	3'	G	74	cagtggagttagcagtgctt	t	cttattggaacttttaaagc	11	>20	>20	>20
	H. sapiens	http://gtrnadb.ucsc.edu/genomes/eukaryota/Hsapi19/genes/tRNA-Asn-GTT-13-1.html	Asn	GTT	5'	gaaagcaagcgattgaggttGTCTCTGTGGTGCAATCGGTtAGCGCGTTCGGCTGTTAACCATAAGGtTGGTGGTTAGAGACCACCCAGGGACGtgattttaaatgttggttgt	3'	5'	GTCTCTGTGGTGCAATCGGTtAGCGCGTTCGGCTGTTAACCATAAGGtTGGTGGTTAGAGACCACCCAGGGACG	3'	G	74	gaaagcaagcgattgaggtt	t	tgattttaaatgttggttgt	3	>20	>20	>20
	H. sapiens	http://gtrnadb.ucsc.edu/genomes/eukaryota/Hsapi19/genes/tRNA-Asn-GTT-12-1.html	Asn	GTT	5'	gaaatcaggagctcagccatGTCTCTGTGGCGCAATCGGCtAGCGCGTTTGGCTGTTAACTAAAAAGtTGGTGGTTCGAACACACCCAGAGGCGtcgctgatcttttataactc	3'	5'	GTCTCTGTGGCGCAATCGGCtAGCGCGTTTGGCTGTTAACTAAAAAGtTGGTGGTTCGAACACACCCAGAGGCG	3'	G	74	gaaatcaggagctcagccat	t	tcgctgatcttttataactc	9	>20	>20	>20
	H. sapiens	http://gtrnadb.ucsc.edu/genomes/eukaryota/Hsapi19/genes/tRNA-Asn-GTT-16-1.html	Asn	GTT	5'	ttaagacacaagccattggaGTCTCTGTGGCGCAATCGGTtAGCGCGTTTGACTGTTAACTGAAAGGtTGGTGGTGCAAGCCCATCCAGGGATGgcaccttttgcttaggcaag	3'	5'	GTCTCTGTGGCGCAATCGGTtAGCGCGTTTGACTGTTAACTGAAAGGtTGGTGGTGCAAGCCCATCCAGGGATG	3'	G	74	ttaagacacaagccattgga	a	gcaccttttgcttaggcaag	5	>20	>20	>20
	H. sapiens	http://gtrnadb.ucsc.edu/genomes/eukaryota/Hsapi19/genes/tRNA-Asn-GTT-16-2.html	Asn	GTT	5'	ttaagacacaagccattagaGTCTCTGTGGCGCAATCGGTtAGCGCGTTTGACTGTTAACTGAAAGGtTGGTGGTGCAAGCCCATCCAGGGATGgcaccttttgcttaggcaag	3'	5'	GTCTCTGTGGCGCAATCGGTtAGCGCGTTTGACTGTTAACTGAAAGGtTGGTGGTGCAAGCCCATCCAGGGATG	3'	G	74	ttaagacacaagccattaga	a	gcaccttttgcttaggcaag	5	>20	>20	>20
	H. sapiens	http://gtrnadb.ucsc.edu/genomes/eukaryota/Hsapi19/genes/tRNA-Asn-GTT-16-3.html	Asn	GTT	5'	ttaagacacaagccattagaGTCTCTGTGGCGCAATCGGTtAGCGCGTTTGACTGTTAACTGAAAGGtTGGTGGTGCAAGCCCATCCAGGGATGgcaccttttgcttaggcaag	3'	5'	GTCTCTGTGGCGCAATCGGTtAGCGCGTTTGACTGTTAACTGAAAGGtTGGTGGTGCAAGCCCATCCAGGGATG	3'	G	74	ttaagacacaagccattaga	a	gcaccttttgcttaggcaag	5	>20	>20	>20
	H. sapiens	http://gtrnadb.ucsc.edu/genomes/eukaryota/Hsapi19/genes/tRNA-Asn-GTT-16-4.html	Asn	GTT	5'	ttaagacacaagccattggaGTCTCTGTGGCGCAATCGGTtAGCGCGTTTGACTGTTAACTGAAAGGtTGGTGGTGCAAGCCCATCCAGGGATGgcaccttttgcttaggcaag	3'	5'	GTCTCTGTGGCGCAATCGGTtAGCGCGTTTGACTGTTAACTGAAAGGtTGGTGGTGCAAGCCCATCCAGGGATG	3'	G	74	ttaagacacaagccattgga	a	gcaccttttgcttaggcaag	5	>20	>20	>20
	H. sapiens	http://gtrnadb.ucsc.edu/genomes/eukaryota/Hsapi19/genes/tRNA-Asn-GTT-16-5.html	Asn	GTT	5'	ttaagacacaagccattagaGTCTCTGTGGCGCAATCGGTtAGCGCGTTTGACTGTTAACTGAAAGGtTGGTGGTGCAAGCCCATCCAGGGATGgcaccttttgcttaggcaag	3'	5'	GTCTCTGTGGCGCAATCGGTtAGCGCGTTTGACTGTTAACTGAAAGGtTGGTGGTGCAAGCCCATCCAGGGATG	3'	G	74	ttaagacacaagccattaga	a	gcaccttttgcttaggcaag	5	>20	>20	>20
	H. sapiens	http://gtrnadb.ucsc.edu/genomes/eukaryota/Hsapi19/genes/tRNA-Asn-GTT-15-1.html	Asn	GTT	5'	gaaagcgaccaactgaggttATCTCCGTGGAGCAATTGGTtAGCGCGTTCGGCTGTTAACCGGAAAGtTGGTGGTTCGAGCCTACCCAGGGACGtgcttttaaatgttggttag	3'	5'	ATCTCCGTGGAGCAATTGGTtAGCGCGTTCGGCTGTTAACCGGAAAGtTGGTGGTTCGAGCCTACCCAGGGACG	3'	G	74	gaaagcgaccaactgaggtt	t	tgcttttaaatgttggttag	3	>20	>20	>20
	H. sapiens	http://gtrnadb.ucsc.edu/genomes/eukaryota/Hsapi19/genes/tRNA-Asn-GTT-18-1.html	Asn	GTT	5'	gaaagcaagcgattgaggttGTCTCTGTGGTGCAATCGGTtAGCGCGTTCGGCTGTTAACCATAAGGtTGGTGGTTACAGACCACCCAGGGACGtgattttaaacgttggttgt	3'	5'	GTCTCTGTGGTGCAATCGGTtAGCGCGTTCGGCTGTTAACCATAAGGtTGGTGGTTACAGACCACCCAGGGACG	3'	G	74	gaaagcaagcgattgaggtt	t	tgattttaaacgttggttgt	3	>20	>20	>20
	H. sapiens	http://gtrnadb.ucsc.edu/genomes/eukaryota/Hsapi19/genes/tRNA-Asn-GTT-19-1.html	Asn	GTT	5'	gaaagcgaccaactgaggttATCTCCGTGGAGCAATTGGTtAGCGCGTTCGGCCGTTAACCGGAAAGtTGGTGGTTCGAGCCTACCCAGGGACGtgcttttaaatgttggttag	3'	5'	ATCTCCGTGGAGCAATTGGTtAGCGCGTTCGGCCGTTAACCGGAAAGtTGGTGGTTCGAGCCTACCCAGGGACG	3'	G	74	gaaagcgaccaactgaggtt	t	tgcttttaaatgttggttag	3	>20	>20	>20
	H. sapiens	http://gtrnadb.ucsc.edu/genomes/eukaryota/Hsapi19/genes/tRNA-Asn-GTT-21-1.html	Asn	GTT	5'	cagaagaaggtacaatacctGTCTCTGTGGCACAATCGGTtAGCGCGTTCGGCTGTTAATCTAGAGGtTGGTGGTTAGAGCCCACTGAGGGATGcctcctccagattttttttt	3'	5'	GTCTCTGTGGCACAATCGGTtAGCGCGTTCGGCTGTTAATCTAGAGGtTGGTGGTTAGAGCCCACTGAGGGATG	3'	G	74	cagaagaaggtacaatacct	t	cctcctccagatttttttttttttttttctgag	11	11	11	11
	H. sapiens	http://gtrnadb.ucsc.edu/genomes/eukaryota/Hsapi19/genes/tRNA-Asn-GTT-23-1.html	Asn	GTT	5'	cagaagaaggtacaatacctGTCTCTGTGGCACAATCGGTtAGCTTGTTCGGCTGTTAATCTAGAGGtTGGTGGTTAGAGCCCACTGAGGGATGcctcctccagattttttttt	3'	5'	GTCTCTGTGGCACAATCGGTtAGCTTGTTCGGCTGTTAATCTAGAGGtTGGTGGTTAGAGCCCACTGAGGGATG	3'	G	74	cagaagaaggtacaatacct	t	cctcctccagattttttttt	11	11	11	11
	H. sapiens	http://gtrnadb.ucsc.edu/genomes/eukaryota/Hsapi19/genes/tRNA-Asn-GTT-22-1.html	Asn	GTT	5'	cagaagaaggtacactacgtGTCTCTGTGGCACAATCGGTtAGAGCGTTCGGCTGTTAATCTAAAGGtTGGTGGCTAGAACCCACTGAGGGACGgctgctgctccaagcctgct	3'	5'	GTCTCTGTGGCACAATCGGTtAGAGCGTTCGGCTGTTAATCTAAAGGtTGGTGGCTAGAACCCACTGAGGGACG	3'	G	74	cagaagaaggtacactacgt	t	gctgctgctccaagcctgct	>20	>20	>20	>20
	H. sapiens	http://gtrnadb.ucsc.edu/genomes/eukaryota/Hsapi19/genes/tRX-Asn-NNN-1-1.html	Asn	NNN	5'	cggtagaatcagtagcagcgGTCTCTGTTGCGCAATCAGCGCGTTTGGCTGTTAACAGAAAGGcTGGTGGTCCGAGCCCAACCAGGGACTcctcgctttgttgttttaac	3'	5'	GTCTCTGTTGCGCAATCAGCGCGTTTGGCTGTTAACAGAAAGGcTGGTGGTCCGAGCCCAACCAGGGACT	3'	T	70	cggtagaatcagtagcagcg	g	cctcgctttgttgttttaac	13	>20	>20	>20
	H. sapiens	http://gtrnadb.ucsc.edu/genomes/eukaryota/Hsapi19/genes/tRNA-Asp-GTC-1-1.html	Asp	GTC	5'	aaaatacacagcctaacgacTCCTCGTTAGTATAGTGGTtAGTATCCCCGCCTGTCACGCGGGAGaCCGGGGTTCAATTCCCCGACGGGGAGgtgtgtagctgcactttttt	3'	5'	TCCTCGTTAGTATAGTGGTtAGTATCCCCGCCTGTCACGCGGGAGaCCGGGGTTCAATTCCCCGACGGGGAG	3'	G	72	aaaatacacagcctaacgac	c	gtgtgtagctgcactttttt	14	14	14	>20
	H. sapiens	http://gtrnadb.ucsc.edu/genomes/eukaryota/Hsapi19/genes/tRNA-Asp-GTC-2-9.html	Asp	GTC	5'	agaacctgttttatgggcggTCCTCGTTAGTATAGTGGTgAGTATCCCCGCCTGTCACGCGGGAGaCCGGGGTTCGATTCCCCGACGGGGAGgccaagtacgtttttaccat	3'	5'	TCCTCGTTAGTATAGTGGTgAGTATCCCCGCCTGTCACGCGGGAGaCCGGGGTTCGATTCCCCGACGGGGAG	3'	G	72	agaacctgttttatgggcgg	g	gccaagtacgtttttaccat	10	10	>20	>20
	H. sapiens	http://gtrnadb.ucsc.edu/genomes/eukaryota/Hsapi19/genes/tRNA-Asp-GTC-2-10.html	Asp	GTC	5'	agggaacacagtacggcttgTCCTCGTTAGTATAGTGGTgAGTATCCCCGCCTGTCACGCGGGAGaCCGGGGTTCGATTCCCCGACGGGGAGgccgggtactttcgtatttt	3'	5'	TCCTCGTTAGTATAGTGGTgAGTATCCCCGCCTGTCACGCGGGAGaCCGGGGTTCGATTCCCCGACGGGGAG	3'	G	72	agggaacacagtacggcttg	g	gccgggtactttcgtatttt	16	>20	>20	>20
	H. sapiens	http://gtrnadb.ucsc.edu/genomes/eukaryota/Hsapi19/genes/tRNA-Asp-GTC-2-8.html	Asp	GTC	5'	aaggctttctttcgtgcggtTCCTCGTTAGTATAGTGGTgAGTATCCCCGCCTGTCACGCGGGAGaCCGGGGTTCGATTCCCCGACGGGGAGgcacagtaattgttttttgt	3'	5'	TCCTCGTTAGTATAGTGGTgAGTATCCCCGCCTGTCACGCGGGAGaCCGGGGTTCGATTCCCCGACGGGGAG	3'	G	72	aaggctttctttcgtgcggt	t	gcacagtaattgttttttgt	12	12	12	>20
	H. sapiens	http://gtrnadb.ucsc.edu/genomes/eukaryota/Hsapi19/genes/tRNA-Asp-GTC-2-11.html	Asp	GTC	5'	gaaaggtctctacaggtcccTCCTCGTTAGTATAGTGGTgAGTATCCCCGCCTGTCACGCGGGAGaCCGGGGTTCGATTCCCCGACGGGGAGagtactagcagttttgaaac	3'	5'	TCCTCGTTAGTATAGTGGTgAGTATCCCCGCCTGTCACGCGGGAGaCCGGGGTTCGATTCCCCGACGGGGAG	3'	G	72	gaaaggtctctacaggtccc	c	agtactagcagttttgaaac	11	>20	>20	>20
	H. sapiens	http://gtrnadb.ucsc.edu/genomes/eukaryota/Hsapi19/genes/tRNA-Asp-GTC-2-1.html	Asp	GTC	5'	cccggcgaccgtcgccgtcgTCCTCGTTAGTATAGTGGTgAGTATCCCCGCCTGTCACGCGGGAGaCCGGGGTTCGATTCCCCGACGGGGAGgcagccgtgctttttgggcc	3'	5'	TCCTCGTTAGTATAGTGGTgAGTATCCCCGCCTGTCACGCGGGAGaCCGGGGTTCGATTCCCCGACGGGGAG	3'	G	72	cccggcgaccgtcgccgtcg	g	gcagccgtgctttttgggcc	10	10	>20	>20
	H. sapiens	http://gtrnadb.ucsc.edu/genomes/eukaryota/Hsapi19/genes/tRNA-Asp-GTC-2-2.html	Asp	GTC	5'	cccggcgaccgtcgccgtcgTCCTCGTTAGTATAGTGGTgAGTATCCCCGCCTGTCACGCGGGAGaCCGGGGTTCGATTCCCCGACGGGGAGgcagccgtgctttttgggcc	3'	5'	TCCTCGTTAGTATAGTGGTgAGTATCCCCGCCTGTCACGCGGGAGaCCGGGGTTCGATTCCCCGACGGGGAG	3'	G	72	cccggcgaccgtcgccgtcg	g	gcagccgtgctttttgggcc	10	10	>20	>20
	H. sapiens	http://gtrnadb.ucsc.edu/genomes/eukaryota/Hsapi19/genes/tRNA-Asp-GTC-2-3.html	Asp	GTC	5'	cccggcgaccgtcgccgtcgTCCTCGTTAGTATAGTGGTgAGTATCCCCGCCTGTCACGCGGGAGaCCGGGGTTCGATTCCCCGACGGGGAGgcagccgtgctttttgggcc	3'	5'	TCCTCGTTAGTATAGTGGTgAGTATCCCCGCCTGTCACGCGGGAGaCCGGGGTTCGATTCCCCGACGGGGAG	3'	G	72	cccggcgaccgtcgccgtcg	g	gcagccgtgctttttgggcc	10	10	>20	>20
	H. sapiens	http://gtrnadb.ucsc.edu/genomes/eukaryota/Hsapi19/genes/tRNA-Asp-GTC-2-4.html	Asp	GTC	5'	cccggcgaccgtcgccgtcgTCCTCGTTAGTATAGTGGTgAGTATCCCCGCCTGTCACGCGGGAGaCCGGGGTTCGATTCCCCGACGGGGAGgcagccgtgctttttgggcc	3'	5'	TCCTCGTTAGTATAGTGGTgAGTATCCCCGCCTGTCACGCGGGAGaCCGGGGTTCGATTCCCCGACGGGGAG	3'	G	72	cccggcgaccgtcgccgtcg	g	gcagccgtgctttttgggcc	10	10	>20	>20
	H. sapiens	http://gtrnadb.ucsc.edu/genomes/eukaryota/Hsapi19/genes/tRNA-Asp-GTC-2-5.html	Asp	GTC	5'	cccggcgaccgtcgccgtcgTCCTCGTTAGTATAGTGGTgAGTATCCCCGCCTGTCACGCGGGAGaCCGGGGTTCGATTCCCCGACGGGGAGgcagccgtgctttttgggcc	3'	5'	TCCTCGTTAGTATAGTGGTgAGTATCCCCGCCTGTCACGCGGGAGaCCGGGGTTCGATTCCCCGACGGGGAG	3'	G	72	cccggcgaccgtcgccgtcg	g	gcagccgtgctttttgggcc	10	10	>20	>20
	H. sapiens	http://gtrnadb.ucsc.edu/genomes/eukaryota/Hsapi19/genes/tRNA-Asp-GTC-2-6.html	Asp	GTC	5'	agctccattttcacgtcaatTCCTCGTTAGTATAGTGGTgAGTATCCCCGCCTGTCACGCGGGAGaCCGGGGTTCGATTCCCCGACGGGGAGgaggcttaaactttttttta	3'	5'	TCCTCGTTAGTATAGTGGTgAGTATCCCCGCCTGTCACGCGGGAGaCCGGGGTTCGATTCCCCGACGGGGAG	3'	G	72	agctccattttcacgtcaat	t	gaggcttaaactttttttta	11	11	11	11
	H. sapiens	http://gtrnadb.ucsc.edu/genomes/eukaryota/Hsapi19/genes/tRNA-Asp-GTC-2-7.html	Asp	GTC	5'	actcgctgacgcagagttctTCCTCGTTAGTATAGTGGTgAGTATCCCCGCCTGTCACGCGGGAGaCCGGGGTTCGATTCCCCGACGGGGAGaaaagttgctttttgcatct	3'	5'	TCCTCGTTAGTATAGTGGTgAGTATCCCCGCCTGTCACGCGGGAGaCCGGGGTTCGATTCCCCGACGGGGAG	3'	G	72	actcgctgacgcagagttct	t	aaaagttgctttttgcatct	9	9	>20	>20
	H. sapiens	http://gtrnadb.ucsc.edu/genomes/eukaryota/Hsapi19/genes/tRNA-Asp-GTC-3-1.html	Asp	GTC	5'	cgattttttttgttaagtctTCCTCGTTAGTATAGTGGTgAGTGTCCCCGTCTGTCACGCGGGAGaCCGGGGTTCGATTCCCCGACGGGGAGacgaagcagttgcttttgat	3'	5'	TCCTCGTTAGTATAGTGGTgAGTGTCCCCGTCTGTCACGCGGGAGaCCGGGGTTCGATTCCCCGACGGGGAG	3'	G	72	cgattttttttgttaagtct	t	acgaagcagttgcttttgat	13	>20	>20	>20
	H. sapiens	http://gtrnadb.ucsc.edu/genomes/eukaryota/Hsapi19/genes/tRNA-Asp-GTC-4-1.html	Asp	GTC	5'	aaaaaaagaaaaaaaggcggTCCTCGTTAGTATGGTGGTgAGTATCCCTGCCTGTCACGCGGGAGaCCGGGGTTCGATTCCCCAACGGGGAGgctaataatgtttggccagg	3'	5'	TCCTCGTTAGTATGGTGGTgAGTATCCCTGCCTGTCACGCGGGAGaCCGGGGTTCGATTCCCCAACGGGGAG	3'	G	72	aaaaaaagaaaaaaaggcgg	g	gctaataatgtttggccagg	>20	>20	>20	>20
	H. sapiens	http://gtrnadb.ucsc.edu/genomes/eukaryota/Hsapi19/genes/tRNA-Asp-GTC-5-1.html	Asp	GTC	5'	tcaagagatcaagactgtcgTCCTCATCAGTATAGTGGTgAGTATCCCCGCCTGTCACGCGGGAGaCTGGGGTTCGATTCCCTGAGGAGGAGgcagcagtcctttggccggg	3'	5'	TCCTCATCAGTATAGTGGTgAGTATCCCCGCCTGTCACGCGGGAGaCTGGGGTTCGATTCCCTGAGGAGGAG	3'	G	72	tcaagagatcaagactgtcg	g	gcagcagtcctttggccggg	>20	>20	>20	>20
	H. sapiens	http://gtrnadb.ucsc.edu/genomes/eukaryota/Hsapi19/genes/tRNA-Asp-GTC-10-1.html	Asp	GTC	5'	gccagctattgcagttgccaTCCTTGTTACTATAGTGGTgAGTATCTCTGCCTGTCATGCGTGAGaGAGGGGGTCGATTCCCCGACGGGGAGgtcacgggaaattgtgtgag	3'	5'	TCCTTGTTACTATAGTGGTgAGTATCTCTGCCTGTCATGCGTGAGaGAGGGGGTCGATTCCCCGACGGGGAG	3'	G	72	gccagctattgcagttgcca	a	gtcacgggaaattgtgtgag	>20	>20	>20	>20
	H. sapiens	http://gtrnadb.ucsc.edu/genomes/eukaryota/Hsapi19/genes/tRNA-Asp-GTC-9-1.html	Asp	GTC	5'	gccagctattgcagttgccaTCCTTGTTACTATAGTGGTaAGTATCTCTGCCTGTCATGCATGAGaGAGGGGGTCGATTCCCTGACGGGGAGgttacggaaaattgtgtggg	3'	5'	TCCTTGTTACTATAGTGGTaAGTATCTCTGCCTGTCATGCATGAGaGAGGGGGTCGATTCCCTGACGGGGAG	3'	G	72	gccagctattgcagttgcca	a	gttacggaaaattgtgtggg	>20	>20	>20	>20
	H. sapiens	http://gtrnadb.ucsc.edu/genomes/eukaryota/Hsapi19/genes/tRNA-Asp-GTC-6-1.html	Asp	GTC	5'	agaagggcctggataggaagTTCTTGTTAATATAGTGGTgAGTATTCCCACCTGTCATGCGGGAGACGGGGTTCAATTCCCTGATGGGGAGgctgttgatgatgctttggc	3'	5'	TTCTTGTTAATATAGTGGTgAGTATTCCCACCTGTCATGCGGGAGACGGGGTTCAATTCCCTGATGGGGAG	3'	G	71	agaagggcctggataggaag	g	gctgttgatgatgctttggc	>20	>20	>20	>20
	H. sapiens	http://gtrnadb.ucsc.edu/genomes/eukaryota/Hsapi19/genes/tRNA-Asp-GTC-8-1.html	Asp	GTC	5'	ttaccttactatttacaagtTCCTTGTTAGTATAGTGGTgAGTGTTTCTGCCTGTCATGTGGAGACTGGAGTTTGAGTCCCCAACAGGGAGccatataatattaagaaaaa	3'	5'	TCCTTGTTAGTATAGTGGTgAGTGTTTCTGCCTGTCATGTGGAGACTGGAGTTTGAGTCCCCAACAGGGAG	3'	G	71	ttaccttactatttacaagt	t	ccatataatattaagaaaaa	>20	>20	>20	>20
	H. sapiens	http://gtrnadb.ucsc.edu/genomes/eukaryota/Hsapi19/genes/tRX-Asp-NNN-1-1.html	Asp	NNN	5'	caaatacacaggaggtatgaGGGGGTATAGCTCAGTGGTAGAGAGTGTACTTATCATGCACGAGGtCTTGGGCTGATTCCCCAGTACCTCCAgaggtccattttcttccctg	3'	5'	GGGGGTATAGCTCAGTGGTAGAGAGTGTACTTATCATGCACGAGGtCTTGGGCTGATTCCCCAGTACCTCCA	3'	A	72	caaatacacaggaggtatga	a	gaggtccattttcttccctg	8	>20	>20	>20
	H. sapiens	http://gtrnadb.ucsc.edu/genomes/eukaryota/Hsapi19/genes/tRNA-Cys-ACA-1-1.html	Cys	ACA	5'	acagaatcctatattcggggGGCTGTATAGCTCAGTGGTAGAGCATTTGACTACAGaatcctatactcaggggaaggagaactgggggtttctcagtgggtcaaaggacttgtagtggtaaatcaaaagcaactctataagctatgtaacaaaCTTTAAAGtCATatgtagctGGGTTCAAATCCTGTTTCTGCCAttaatgagctgtctgatttg	3'	5'	GGCTGTATAGCTCAGTGGTAGAGCATTTGACTACAGCTTTAAAGtCATatgtagctGGGTTCAAATCCTGTTTCTGCCA	3'	A	79	acagaatcctatattcgggg	g	ttaatgagctgtctgatttg	>20	>20	>20	>20
	H. sapiens	http://gtrnadb.ucsc.edu/genomes/eukaryota/Hsapi19/genes/tRNA-Cys-GCA-25-1.html	Cys	GCA	5'	aggagcttctaacaggtgaaGGGGGTATATCTCAGGGGGcAGAGCATTTGACTGCAGATCAAGAGGtCCCCGGTTGAAATCCGGGtgctggaTTTTCTCActtccattttaaagtagata	3'	5'	GGGGGTATATCTCAGGGGGcAGAGCATTTGACTGCAGATCAAGAGGtCCCCGGTTGAAATCCGGGtgctggaTTTTCTCA	3'	A	80	aggagcttctaacaggtgaa	a	cttccattttaaagtagata	6	>20	>20	>20
	H. sapiens	http://gtrnadb.ucsc.edu/genomes/eukaryota/Hsapi19/genes/tRNA-Cys-GCA-5-1.html	Cys	GCA	5'	aggaacctctaacagttgaaGGGGGTATAGCTCAGTGGGtAGAGCATTTGACTGCAGATCAAGAGGtCCCCGGTTCAAATCCGGGTGCCCCCTgcctgaaagttttcttactt	3'	5'	GGGGGTATAGCTCAGTGGGtAGAGCATTTGACTGCAGATCAAGAGGtCCCCGGTTCAAATCCGGGTGCCCCCT	3'	T	73	aggaacctctaacagttgaa	a	gcctgaaagttttcttactt	9	>20	>20	>20
	H. sapiens	http://gtrnadb.ucsc.edu/genomes/eukaryota/Hsapi19/genes/tRNA-Cys-GCA-7-1.html	Cys	GCA	5'	gggagcttttaacaggtaaaGGGGGTATAGCTCAGGTGGTAGAGCATTTGACTGCAGATCAAGAGGtCCCCGGTTCAAATCCGGGTGCCCCCTtccaggatgttttctcactt	3'	5'	GGGGGTATAGCTCAGGTGGTAGAGCATTTGACTGCAGATCAAGAGGtCCCCGGTTCAAATCCGGGTGCCCCCT	3'	T	73	gggagcttttaacaggtaaa	a	tccaggatgttttctcactt	9	>20	>20	>20
	H. sapiens	http://gtrnadb.ucsc.edu/genomes/eukaryota/Hsapi19/genes/tRNA-Cys-GCA-2-2.html	Cys	GCA	5'	accagagagccaccgccagaGGGGGTATAGCTCAGTGGTAGAGCATTTGACTGCAGATCAAGAGGtCCCCGGTTCAAATCCGGGTGCCCCCTcgggtttctttaagtttttt	3'	5'	GGGGGTATAGCTCAGTGGTAGAGCATTTGACTGCAGATCAAGAGGtCCCCGGTTCAAATCCGGGTGCCCCCT	3'	T	72	accagagagccaccgccaga	a	cgggtttctttaagtttttt	14	14	14	>20
	H. sapiens	http://gtrnadb.ucsc.edu/genomes/eukaryota/Hsapi19/genes/tRNA-Cys-GCA-2-3.html	Cys	GCA	5'	gcggtcggtttgccggcagaGGGGGTATAGCTCAGTGGTAGAGCATTTGACTGCAGATCAAGAGGtCCCCGGTTCAAATCCGGGTGCCCCCTctttggccttttcgagatac	3'	5'	GGGGGTATAGCTCAGTGGTAGAGCATTTGACTGCAGATCAAGAGGtCCCCGGTTCAAATCCGGGTGCCCCCT	3'	T	72	gcggtcggtttgccggcaga	a	ctttggccttttcgagatac	8	>20	>20	>20
[truncated: 2,390 more rows]
