# Supplementary material for: Altered tRNA processing is linked to a distinct and unusual La protein in Tetrahymena thermophila
Source: Nat Commun. 2022 Nov 28;13:7332. doi: 10.1038/s41467-022-34796-3 (PMC9705548; doi:10.1038/s41467-022-34796-3)
Supplement: Supplementary file 6 — Supplementary Data 3 [file 41467_2022_34796_MOESM6_ESM.xlsx]

## Sheet: Supplementary_Data_3
	gBlock Gene Fragments used as DNA template for cloning MLP1
	gBlock MLP1 CDS codon optimized			ATGTCAATCAATAAAGAAGAGGTAAAAAAGCAAGTCGAATACTATCTGTCGGACAAGAACTTGGTAAATGATGAGAAATTTCGCACTATCATTCAAGAGCACCCAGAGGGGTATTTATCCTTCGGCAATATCTTAAACTGTAATAAGATTAAGCGTCTGGGTGTGACGACATTCGAACAACTGGCAACGTCCCTTGCTGATAGTACCTTAGTTGAATTAAATGAGGCAAAGGACTCTGTGCGTCGTGCCGGAAATAAACCCATTCCAGCGAAGGAAGCAGTTGACCCCGCTGAAGCTGCAGAAAAAGAAGCGCGTGAGGCCGAAAAAAAGGAACTGATCAACTTTTATGAAACTTTTCAACCGATTATCTTCTCAACCGCCTGCGAACAAGAGGGGGTA…
	Oligonucleotides used for cloning MLP1 and MLP1-mutants in pET28a (bacterial expression - protein purification) and pRep4 (yeast expression - tRNA mediated suppression assay). Resitriction enzyme cleavage sites are underlined. 6X His tag is shown in bold and blue. Point mutations are shown in bold and pink.
	MLP1 SalI 6X His For	pRep4	5'	GCGCGGTCGACATGCACCATCACCATCACCATTCAATCAATAAAGAAGAGGTAAAAAAGC
	MLP1 Q11A/Y14A SalI 6X His For	pRep4	5'	GCGCGGTCGACATGCACCATCACCATCACCATTCAATCAATAAAGAAGAGGTAAAAAAGGCAGTCGAAGCCTATCTGTCGGACAAGAACTTGGTAAATG
	MLP1 95 SalI 6X His For	pRep4	5'	GCGCGGTCGACATGCACCATCACCATCACCATGACCCCGCTGAAGCTGCAGAAAAAGAAGCGCGTG
	MLP1 NheI For	pET28a	5'	GCGCGGCTAGCATGTCAATCAATAAAGAAGAGGTAAAAAAGCAAGTC
	MLP1 Q11A/Y14A NheI For	pET28a	5'	GCGCGGCTAGCATGTCAATCAATAAAGAAGAGGTAAAAAAGGCAGTCGAAGCCTATCTGTCGGACAAGAACTTGG
	MLP1 95 NheI For	pET28a	5'	GCGCGGCTAGCATGGACCCCGCTGAAGCTGCAGAAAAAGAAGCGCGTG
	MLP1 BamHI Rev	pET28a/pRep4	5'	GCGCGGGATCCTCAAAGTTTAAGTTTTTCCTCAAAGTTTGAG
	MLP1 95 BamHI Rev	pET28a/pRep4	5'	GCGCGGGATCCTCAGTCAACTGCTTCCTTCGCTGGAATGGGTTTATTTCCG
	MLP1 250 BamHI Rev	pET28a/pRep4	5'	GCGCGGGATCCTCAATCTGTATATTTTTCTCCCCCGAATTCGAATTC
	Oligonucleotides used to generate T7 DNA template for in vitro transcription of tRNAs for electromobility shift assays (EMSAs). T7 promotor sequence is shown in bold and blue.
	Leu AAG DNA template		5'	GATGAAGTGGCCGAGCGGTCTAAGGCGGTAGATTAAGGCTCTATTCCGAAAGGGCGCGAGTTCGAATCTCGCCTTCATCA
	Leu AAG T7 promoter + 5'-leader For		5'	GCTAATACGACTCACTATAGAGCGAAGATGAAGTGGCCGAGCGGTC
	Leu AAG T7 promoter + mature For		5'	GCTAATACGACTCACTATAGATGAAGTGGCCGAGCGGTC
	Leu AAG 5'-trailer + (U)5 Rev		5'	AAAAATCTGATGAAGGCGAGATTCGAAC
	Leu AAG mature Rev		5'	TGATGAAGGCGAGATTCGAAC
	Gln TTA DNA template		5'	GGTTCCATAGTATAGTGGTTAGTACTGGGGACTTTAAATCCCTTGACCTGGGTTCGAATCCCAGTGGGACCT
	Gln TTA T7 promoter + 5'-leader For		5'	GCTAATACGACTCACTATAGCATGTCCGGTTCCATAGTATAGTGGTTAGTAC
	Gln TTA T7 promoter + mature For		5'	GCTAATACGACTCACTATAGGTTCCATAGTATAGTGGTTAGTAC
	Gln TTA 5'-trailer + (U)5 Rev		5'	AAAAAGCAGGTCCCACTGGGATTCGAACCC
	Gln TTA mature Rev		5'	AGGTCCCACTGGGATTCGAACCC
	Oligonucleotides used for cloning MLP1 partial knockout strain
	MLP1 5'-flanking KpnI For	pNeo4	5'	CGCGGGTACCGGTATGTTGTTTGAGATCTTATTAGAATCAC
	MLP1 5'-flanking XhoI Rev	pNeo4	5'	CGCGCTCGAGTTATTCAAAAGTAGTAACTCCGAGTCTCTT
	MLP1 3'-flanking NotI For	pNeo4	5'	CGCGGCGGCCGCTCACGAAATGGTAAATAAATAAATACGATT
	MLP1 3'-flanking SacI Rev	pNeo4	5'	ATTAGAGCTCAGTATATTAAAAGCAATCAATAAATATAAA
	DNA probes used for northern blotting. Anticodon sequence shown in bold and 5'-leader, 3'-trailer and intron sequences in lowercase if applicable.
	T. thermophila U5 snRNA		5'	CACATTGAAAAACCCAGCTCACGG
	T. thermophila 5.8S rRNA		5'	CTGCAATTCGCATTGCGT
	T. thermophila Tyr GTA pre-tRNA 3'-trailer		5'	aaaaaaaaTCCGAACTCCCGGG
	T. thermophila Tyr GTA mature tRNA		5'	GACCACCGGATTTACAGTCCG
	T. thermophila Ile TAT pre-tRNA intron		5'	GACacacttttataaggttggtcagcaaaTATAAATC
	T. thermophila Ile TAT/Leu TAA pre-tRNA 3'-trailer		5'	aaaaaaaaagTAGCTCAGAGAGGGTTC
	T. thermophila Ile TAT/Leu TAA pre-tRNA 5'-leader		5'	ACCACTGAGCCtttcaaag
	T. thermophila Leu TAA pre-tRNA intron		5'	GACactcttttctaaatgtaggaggatgaacG
	T. thermophila Val CAC pre-tRNA intron		5'	TTAAGGTTtattagaccttCGTGATA
	T. thermophila Val CAC pre-tRNA 3'-trailer		5'	aaaaaaGTCGACACTAGGGTTTGAA
	T. thermophila Val CAC pre-tRNA 5'-leader		5'	ACTACTTCACCATGCCGACtatagcag
	T. thermophila Arg TCT mature tRNA		5'	CAACCAAGGTGGGACTCGAACCCAC
	S. pombe U5 snRNA		5'	CTGGTAAAAGGCAAGAAACAGATACG
	S. pombe suppressor Ser TCA pre-tRNA intron		5'	gaatacaggaTTGAAGTCT
	S. pombe suppressor Ser TCA pre-tRNA intron (cold probe)		5'	gaatacaggaTTCAAGTCT
	S. pombe suppressor Ser TCA mature tRNA		5'	TGAAGTCTAACTCCTT
	S. pombe suppressor Ser TCA mature tRNA (cold probe)		5'	TCAAGTCTAACTCCTT
	S. pombe Lys CTT pre-tRNA intron		5'	CTTCTGATaccattcgTAAGAGTC
	S. pombe Lys CTT pre-tRNA 3'-trailer		5'	aaattaaccTCCCAAG
	S. pombe Lys CTT pre-tRNA 5'-leader		5'	ATTGAGCCACTCGGGAcgcgtt
	S. pombe Lys CTT mature tRNA		5'	CTCCCAAGGCGAGACTCGAACTCGCAA
	DNA probes used for pre-tRNA intron-specific PCR amplification for Sanger sequencing RIP-3'-RACE
	Lys CTT pre-tRNA intron		5'	TCTGACTCTTATGATGGTAATCAGA
	Tyr GTA pre-tRNA intron		5'	CCGGCTGTAATTATAAAGATACC
	RNA for electromobility shift assays (EMSAs)
	U10		5'	rUrUrUrUrUrUrUrUrUrU
	U10-3'-P		5'	rUrUrUrUrUrUrUrUrUrU/3Phos/
	C10		5'	rCrCrCrCrCrCrCrCrCrC
	4U (wild type)		5'	rCrUrGrCrUrGrUrUrUrU
	U-1C		5'	rCrUrGrCrUrGrUrUrUrC
	U-2C		5'	rCrUrGrCrUrGrUrUrCrU
	U-3C		5'	rCrUrGrCrUrGrUrCrUrU
	4C		5'	rCrUrGrCrIrGrCrCrCrC
