# Supplementary material for: Altered tRNA processing is linked to a distinct and unusual La protein in Tetrahymena thermophila
Source: Nat Commun. 2022 Nov 28;13:7332. doi: 10.1038/s41467-022-34796-3 (PMC9705548; doi:10.1038/s41467-022-34796-3)
Supplement: Supplementary file 7 — Supplementary Data 4 [file 41467_2022_34796_MOESM7_ESM.xlsx]

## Sheet: Supplementary_Data_4
	gene ID	gene name	tRNA isotype	tRNA anticodon	Mlp1 IP1	Mlp1 IP2	Mlp1 IP3	WT1	WT2	WT3	Mlp1 KO1	Mlp1 KO2	Mlp1 KO3	log2 (fold change)	pvalue	padj	log2 (fold change)	pvalue	padj
	79925	tRNA61	Arg	CCG	0	0	0	0	0	0	0	0	0
	79926	tRNA42	Ala	TGC	325.295	52.5249	7.24072	2.34849	1.11132	1.50966	75.7745	0.0542291	2.18193	3.45521	0.00197264	0.132361
	79927	tRNA43	Ala	TGC	62.5062	52.1684	2.0665	2.35734	1.08404	1.50611	0	0.0542291	1.69339	2.23601	0.00788869	0.354003	-0.762178	0.457051	0.994227
	79928	tRNA44	Ala	TGC	0	0	2.0665	0.372947	0.119407	0.343765	0	0.0542291	0.318289	-0.124662	0.928029	0.994578	-0.273916	0.792291	0.994227
	79929	tRNA45	Ala	TGC	0	303.395	19.2884	2.78592	1.21726	1.42926	0.743054	0.379604	1.03288	2.30769	0.0845366	0.989491	-0.741818	0.410352	0.994227
	79930	tRNA40	Ala	TGC	9.45506	0.875084	21.3325	10.5965	7.08477	12.6859	113.491	88.9357	130.015	-1.68648	0.0291033	0.73295	3.9532	1.43992e-32	3.35438e-29
	79931	tRNA46	Ala	TGC	1.18188	0	1.00929	0.23572	0.606452	0.249173	0	0	0.199784	-0.22139	0.874993	0.992369	-0.599232	0.54414	0.994227
	79932	tRNA47	Ala	TGC	84.8469	0	17.7712	2.55086	1.1511	1.26546	0.561243	0.325375	0.914374	1.67936	0.19927	0.989491	-0.88181	0.346751	0.994227
	79933	tRNA48	Ala	TGC	3417.52	3580.11	5796.83	6873.42	5652.28	5463.17	7047.18	6868.57	6933.11	-2.44337	1.04817e-10	3.12029e-08	0.760907	0.00974239	0.530543
	79934	tRNA49	Ala	TGC	1.18188	0.218771	22.5335	0.689721	0.98759	0.200719	0.355717	0	0.55363	1.47574	0.221491	0.989491	-0.295497	0.789739	0.994227
	79935	tRNA50	Ala	TGC	36.5142	0.218771	66.4813	2.57488	1.40588	1.24718	0.355717	31.1078	1.81389	2.06177	0.031494	0.76273
	79936	tRNA94	Asn	GTT	1.45049	0	0	0	0	0	0	0.0278892	0.405031	0.602285	0.647593	0.989491	0.63219	0.509158	0.994227
	79937	tRNA63	Arg	CCT	0	0	0	0	0	0	0	0	0
	79938	tRNA64	Arg	CCT	0	0	0	0	0	0	0	0	0
	79939	tRNA51	Arg	ACG	285.574	2.4794	69.1541	449.232	3.22149	302.119	2.15407	5.76997	3.78213	-2.07703	0.113254	0.989491	-3.74042	0.000311843	0.0460346
	79940	tRNA52	Arg	ACG	0	1.89602	0	0	3.04626	0	1.99597	5.50967	3.50843	-1.47678	0.291899	0.989491	1.34836	0.231235	0.994227
	79941	tRNA58	Arg	ACG	245.204	182.646	234.674	79.9389	115.401	114.575	324.651	193.316	225.205	-0.807828	0.018717	0.61144	1.86805	2.43464e-11	1.70149e-08
	79942	tRNA59	Arg	ACG	0	79.2053	16.8154	58.1226	19.311	0	31.8289	40.8561	56.5583	-1.00987	0.47285	0.989491	0.626727	0.57454	0.994227
	79943	tRNA53	Arg	ACG	2724.97	1356.59	2857.5	1604.07	1684.56	1816.86	98.2432	2017.48	721.816	-1.44992	0.000169642	0.0177503	-0.196706	0.818009	0.994227
	79944	tRNA54	Arg	ACG	0	532.127	933.106	11.4902	6.26775	5.21724	2.72717	6.50749	3.84779	2.43201	0.0711526	0.989491	-0.307157	0.596512	0.994227
	79945	tRNA55	Arg	ACG	2517.52	4018.6	3155.45	360.007	1914.89	906.644	4577.48	1616.92	2843.21	-0.271342	0.512689	0.989491	2.12966	4.76149e-07	0.000161015
	79946	tRNA56	Arg	ACG	5402.5	4661.14	6532.91	11670.4	13787.5	14633.7	8360.95	7928.65	10662.7	-3.16672	6.04935e-23	5.32746e-20	0.0458089	0.85771	0.994227
	79947	tRNA666	Ser	AGA	55.1648	241.317	589.438	203.281	356.407	586.323	158.773	395.846	435.978	-2.13169	9.71012e-05	0.0108017	0.48144	0.189894	0.994227
	79948	tRNA667	Ser	AGA	1799.05	768.369	772.675	704.184	1652.31	186.224	146.914	0	1095.26	-1.39562	0.0974943	0.989491	-0.20622	0.855042	0.994227
	79949	tRNA601	Phe	GAA	0	0	0	0.0524353	0	0	0	0	0
	79950	tRNA440	Leu	AAG	0	0.194678	0	0.0350916	0	0.00462591	0	0	0.0139161
	79951	tRNA66	Arg	TCG	0	0	0	0	0	0	0	0	0
	79952	tRNA683	Ser	GCT	0	0.375345	0	0	0	0	0	0	0
	79953	tRNA684	Ser	GCT	0	0.457451	0	0	0	0	0	0	0	0.243304	0.853269	0.989491
	79954	tRNA685	Ser	GCT	587.869	925.466	3.77598	574.155	2.64006	0.55945	385.786	376.03	1335.94
	79955	tRNA686	Ser	GCT	14.9705	1050.52	1440.14	0.179682	3.84468	157.576	2578.87	1306.9	739.671	1.39618	0.304153	0.989491	3.02312	0.00653635	0.426919
	79956	tRNA687	Ser	GCT	25494.1	25091.4	21759.5	10446.7	9529.58	10591.9	4097.88	5405.14	2980.19	-0.740307	0.0190495	0.613616	-0.69272	0.0210715	0.805645
	79957	tRNA688	Ser	GCT	14.6009	21.9049	20.6536	2.5241	1.51764	2.79725	8.12942	2.23879	0	0.967663	0.162148	0.989491	1.00287	0.222151	0.994227
	79958	tRNA689	Ser	GCT	980.146	0.410533	642.232	0.0598939	4.32843	0.134035	0.0139066	295.039	702.634	2.22545	0.112321	0.989491	1.0506	0.294342	0.994227
	79959	tRNA690	Ser	GCT	14.2312	22.0222	18.1851	2.50699	1.51764	2.80308	6.76459	2.03526	83.3669	0.910043	0.193028	0.989491
	79960	tRNA665	Ser	AGA	708.851	727.1	442.829	22835.7	22547	19265.5	6743.1	5820.84	7203.68	-7.01965	1.12451e-94	7.92257e-91	-1.11474	9.18964e-05	0.0175155
	79961	tRNA508	Lys	TTT	322.141	14.9316	1.34147	0.392125	0.168488	0.24844	0.13043	0.588773	0.0911319				0.176158	0.87469	0.994227
	79962	tRNA509	Lys	TTT	26.2969	7.74449	18.9722	1.40436	0.471766	0.757741	4.12632	3.85543	3.33138	2.06464	0.0174562	0.589383	2.28177	0.00149492	0.1575
	79963	tRNA533	Lys	TTT	12.314	11.65	18.0509	0.719669	0	0	0.33995	0.35557	0.410017	3.0396	0.00399438	0.226341	0.334275	0.767309	0.994227
	79964	tRNA510	Lys	TTT	0	15.2858	1.5331	0.413403	0.101093	0.198752	0.201573	0.75146	0.378029	1.63805	0.217145	0.989491	0.640356	0.570299	0.994227
	79965	tRNA511	Lys	TTT	26.2969	8.03619	19.1638	1.42563	0.404371	0.658365	4.15399	3.81928	3.61827	2.13023	0.0147012	0.535845	2.37603	0.00100597	0.120022
	79966	tRNA512	Lys	TTT	0	15.2233	0.95819	0.322211	0.0962788	0.161486	0.185763	0.529379	0.378029				0.619525	0.583087	0.994227
	79967	tRNA535	Lys	TTT	12.0709	0.437542	0	2.6146	0.202185	0.820299	0.404239	0.445773	1.76478	-0.231878	0.849593	0.989491	-0.127936	0.895324	0.994227
	79968	tRNA513	Lys	TTT	1226.74	1020.87	1165.03	930.161	2373.04	1175.33	1079.56	1799.7	1141.74	-2.25818	4.62397e-10	1.28595e-07	0.485012	0.147936	0.994227
	79969	tRNA531	Lys	TTT	2213	2721.57	1018.6	1773.63	1583.66	1177.3	3925.1	1387.12	1697.6	-1.64583	3.15155e-05	0.00396494	1.13824	0.0031248	0.267406
	79970	tRNA514	Lys	TTT	0	0	0	0.0319172	0	0	0	0	0
	79971	tRNA106	Asn	GTT	1169.76	409.527	494.702	637.668	212.243	501.979	341.549	600.555	379.757	-1.34714	0.00733192	0.339097	0.474978	0.241717	0.994227
	79972	tRNA73	Arg	TCT	30.8668	4.59419	2.20384	0.127669	31.0759	37.9666	0	1.62687	1.82264	-1.84202	0.144666	0.989491	-1.8925	0.0915536	0.994227
	79973	tRNA74	Arg	TCT	29.9213	3.06279	1.5331	0.127669	29.3573	37.743	175.31	0.723054	1.19822	-1.85432	0.148346	0.989491
	79974	tRNA75	Arg	TCT	29.6653	1.5314	0.862371	136.237	29.2562	37.743	0	1.12073	0.624422
	79975	tRNA76	Arg	TCT	28.0303	858.257	360.903	361.88	29.1551	37.8175	1199.86	945.397	968.25	-0.680385	0.563816	0.989491	2.45285	0.00918224	0.517917
	79976	tRNA477	Leu	TAA	0	0	0	0	0	0.0251194	0	0	0
	79977	tRNA619	Pro	AGG	617.213	63.8811	59.5759	2107.38	4.16502	8.24737	3593.46	2.22081	4.38038
	79978	tRNA620	Pro	AGG	564.805	6291.78	6.42642	2152.96	2457.83	3.86119	1.39045	1159.88	3.06477	-1.07361	0.433034	0.989491	-0.665925	0.55359	0.994227
	79979	tRNA621	Pro	AGG	0	64.6687	56.96	0.15685	4.20546	7.97745	0.191179	2.02455	4.33512	0.999596	0.452698	0.989491	-0.103263	0.907039	0.994227
	79980	tRNA652	Ser	AGA	1200.75	418.368	457.265	2.1326	2.16589	2938.06	7837.96	6052.74	4751.92				1.72955	0.125513	0.994227
	79981	tRNA653	Ser	AGA	8.4641	111.131	3.82318	2.12249	2.41559	0.141611	0.112644	0	564.979	2.17438	0.0184363	0.606041
	79982	tRNA654	Ser	AGA	1.54599	445.13	0	2.22558	2.06985	0	0	0	0.239418				-2.1874	0.0482556	0.994227
	79983	tRNA655	Ser	AGA	2.43127	0	0.273084	2.23569	2.06985	0	0	0	0.239418	-1.9509	0.137028	0.989491	-2.1874	0.0482556	0.994227
	79984	tRNA656	Ser	AGA	2.47445	0	0.273084	2.14473	2.05064	0	0	0	0.239418	-1.90581	0.147615	0.989491	-2.14504	0.0531663	0.994227
	79985	tRNA657	Ser	AGA	1015.97	997.96	1979.67	2.02142	2.06985	497.33	1684.27	832.438	467.108	0.925092	0.476663	0.989491	1.9469	0.0801668	0.994227
	79986	tRNA673	Ser	CGA	11130.3	8512.57	11118.3	3980.99	5060.4	4881.64	4411.59	4125.16	4920.73	-0.77944	0.0150232	0.540938	0.56359	0.021591	0.812022
	79987	tRNA16	Ala	AGC	0	0	0	0	0	0.0298128	0	0	0
	79988	tRNA17	Ala	AGC	0	0	0	0	0	0.0298128	0	0	0
	79989	tRNA18	Ala	AGC	0	0	0	0	0	0.0298128	0	0	0
	79990	tRNA19	Ala	AGC	0	0	0	0	0	0.0298128	0	0	0
	79991	tRNA20	Ala	AGC	0	0	0	0	0	0.0298128	0	0	0
	79992	tRNA21	Ala	AGC	0	0	0	0	0	0.0298128	0	0	0
	79993	tRNA22	Ala	AGC	0	0	0	0	0	0.0298128	0	0	0
	79994	tRNA23	Ala	AGC	0	0	0	0	0	0.0298128	0	0	0
	79995	tRNA24	Ala	AGC	1485.98	12.7418	11.4983	320.544	1345.42	1.42853	3.01955	1359.09	1926.23	-1.16421	0.39873	0.989491	0.826356	0.464244	0.994227
	79996	tRNA25	Ala	AGC	0	1.99711	340.28	0	0	1.32915	1.85359	0.216916	0				0.893135	0.425917	0.994227
	79997	tRNA26	Ala	AGC	2679.62	8.75415	1357.62	830.22	0.202185	1.82603	2.85863	1038.68	1234.47	0.0200635	0.988598	0.99809	0.705577	0.527424	0.994227
	79998	tRNA105	Asn	GTT	1173.28	1180.28	341.393	1267.08	561.766	364.113	715.031	541.414	665.313	-1.81309	0.000543727	0.0474885	0.245921	0.572014	0.994227
	79999	tRNA271	Glu	TTC	0	0	0	0.00797929	0	0	0	0	0
	80000	tRNA272	Glu	TTC	0	0	0	0.00797929	0	0	0	0	0
	80001	tRNA273	Glu	TTC	0	0	0	0.00797929	0	0	0	0	0
	80002	tRNA274	Glu	TTC	0	0	0	0.00797929	0	0	0	0	0
	80003	tRNA299	Gly	GCC	0	0	0	0	0	0	0	0	0.0886005
	80004	tRNA476	Leu	TAA	467.87	841.008	620.85	86.7608	67.8528	70.3645	107.304	163.634	171.723	1.02798	0.00440678	0.244319	1.50514	5.25864e-06	0.0014135
	80005	tRNA406	Ile	TAT	0	0	0	0	0	0.037266	0	0	0
	80006	tRNA407	Ile	TAT	0	0	0	0	0	0.037266	0	0	0
	80007	tRNA408	Ile	TAT	0	0	0	0	0	0.037266	0	0	0
	80008	tRNA409	Ile	TAT	0	0	0	0	0	0.037266	0	0	0
	80009	tRNA504	Lys	TTT	0	0	0	0.0638343	0	0	0	0	0
	80010	tRNA505	Lys	TTT	0	0	0	0.0319172	0	0	0	0	0
	80011	tRNA194	Gln	CTA	0	1.21658	0.266424	0	0	0	0.943277	0	0.187697	0.637352	0.628644	0.989491	1.6812	0.125667	0.994227
	80012	tRNA506	Lys	TTT	0	0	0	0.0638343	0	0	0	0	0
	80013	tRNA507	Lys	TTT	0	0	0	0.0319172	0	0	0	0	0
	80014	tRNA551	Met	CAT	0	0	0	0	0	0.00677563	0	0	0
	80015	tRNA552	Met	CAT	0	0	0	0	0	0.00677563	0	0	0
	80016	tRNA805	Val	AAC	267.216	935.445	483.274	1501.85	1512.41	1155.59	1160.96	1322.06	711.798	-3.32864	4.27939e-17	2.20608e-14	0.179291	0.578584	0.994227
	80017	tRNA779	Tyr	GTA	0	0	0.0752039	0	0	0.0194989	0	0	0
	80018	tRNA203	Gln	CTA	77.6912	1.31263	74.3368	169.194	1.61748	59.8205	56.4888	47.8587	93.8474	-1.87651	0.144454	0.989491	0.118256	0.907978	0.994227
	80019	tRNA204	Gln	CTA	6413.54	7871.69	12878.7	19356.3	16641.7	21693	13032.6	17404.3	17862.7	-2.99912	3.8564e-16	1.81131e-13	0.335372	0.233163	0.994227
	80020	tRNA651	Ser	AGA	0	0	0.218467	0.218313	0.448178	0.65849	0.150192	0.103035	0	-1.56238	0.257018	0.989491	-0.805982	0.465617	0.994227
	80021	tRNA267	Glu	TTC	0	0	0	0.00797929	0	0	0	0	0
	80022	tRNA268	Glu	TTC	0	0	0	0.00797929	0	0	0	0	0
	80023	tRNA269	Glu	TTC	0	0	0	0	0	0	0	0	0
	80024	tRNA270	Glu	TTC	0	0	0	0	0	0	0	0	0
	80025	tRNA824	Val	TAC	3171.73	3879.64	3581.79	9148	7650.23	10335.8	2531.68	2619.18	2655.86	-3.30254	6.16949e-26	9.31417e-23	-1.18486	1.14664e-05	0.00293176
	80026	tRNA542	Met	CAT	27.9074	377.687	273.348	511.499	551.743	771.324	351.211	510.533	610.225	-3.33246	3.69673e-10	1.04179e-07	0.311497	0.27778	0.994227
	80027	tRNA543	Met	CAT	26.0006	4.77076	1.25176	0.428602	0.492626	0.358463	0.476172	0.361527	1.14325	2.36173	0.0296277	0.741078	0.835318	0.42849	0.994227
	80028	tRNA544	Met	CAT	4.9627	3.82089	2.29882	0.410363	0.473371	0.381178	0.528118	0.621827	1.292	0.898882	0.457988	0.989491	1.09071	0.287848	0.994227
	80029	tRNA545	Met	CAT	26.5479	4.50896	1.25872	0.392125	0.468155	0.374079	0.477301	0.40491	1.33443	2.38672	0.0277056	0.721165	0.957301	0.359953	0.994227
	80030	tRNA546	Met	CAT	5.18521	3.24309	2.21379	0.373887	0.4489	0.366981	0.505533	0.621827	1.40218	1.01535	0.409596	0.989491	1.23737	0.231612	0.994227
	80031	tRNA547	Met	CAT	26.6099	3.8068	1.20618	0.355648	0.418411	0.359883	0.454716	0.40491	1.43014	2.54701	0.0206413	0.631368	1.13706	0.280462	0.994227
	80032	tRNA548	Met	CAT	5.10403	2.37273	2.03278	0.33741	0.387923	0.352785	0.482947	0.621827	1.39904	1.11016	0.380641	0.989491	1.41483	0.176584	0.994227
	80033	tRNA536	Met	CAT	127.136	119.497	67.3653	74.2648	91.7941	79.8834	116.552	89.2826	93.0168	-1.60235	1.57057e-05	0.00215556	0.874223	0.00190553	0.187174
	80034	tRNA549	Met	CAT	0.977115	2.76607	3.86847	75.4526	102.487	284.598	96.8217	100.349	0.909632	-7.63774	7.20388e-43	2.53769e-39	-0.366412	0.718945	0.994227
	80035	tRNA550	Met	CAT	1955.81	1928.92	2576.11	12902.8	13295.1	13124.8	15004.9	12423.8	13661.3	-4.51095	1.93988e-42	5.85733e-39	0.647498	0.0138293	0.664532
	80036	tRNA541	Met	CAT	25303.3	27441.4	25514.1	5054.7	5435.78	5131.01	2370.81	2139.57	2054.1	0.335045	0.270691	0.989491	-0.647319	0.0129244	0.634933
	80037	tRNA141	Asp	GTC	1552.57	752.213	6671.88	3730	5570.06	2259.23	4080.67	693.534	2709.56	-2.01484	0.0236657	0.678068	-0.0462035	0.94717	0.994227
	80038	tRNA374	Ile	AAT	0	0	0	0	0	0	0	0	0
	80039	tRNA566	Met	CAT	0	0	0	0.182384	0.115535	0.0425897	0	0.278892	0	-0.376839	0.774529	0.989491	0.167732	0.86106	0.994227
	80040	tRNA265	Glu	TTC	0	0.218771	0.287457	0.0638343	0.101093	0.0745319	0	0	0.101258
	80041	tRNA266	Glu	TTC	0	0.218771	0.287457	0.0638343	0.101093	0.0745319	0	0	0.101258
	80042	tRNA580	Phe	GAA	1155.46	3994.81	1679.81	276.492	107.461	219.018	364.462	492.052	279.818	1.31631	0.00394762	0.224898	1.39809	0.000309594	0.0460346
	80043	tRNA611	Phe	GAA	0	0	0	0	0	0	0	0	0
	80044	tRNA103	Asn	GTT	3070.98	663.232	1297.03	706.405	772.801	456.892	755.195	901.237	285.494	-0.545139	0.272851	0.989491	0.54506	0.163531	0.994227
	80045	tRNA104	Asn	GTT	386.465	5687.65	3074.04	352.684	211.845	91.588	151.009	61.3163	1040.5	1.36856	0.145206	0.989491	1.06771	0.269746	0.994227
	80046	tRNA14	Ala	AGC	6.89432	0.164078	5.17423	274.299	3.07996	833.171	0.0889293	2292.41	750.84	-4.73532	0.000382939	0.0351904	0.848128	0.44529	0.994227
	80047	tRNA15	Ala	AGC	9.25808	403.879	5.17423	0	3.07996	0	2593.16	1506.6	581.429				3.31872	0.00322271	0.267677
	80048	tRNA138	Asp	GTC	977.794	3012.71	24.7213	947.776	956.614	515.798	1605.86	4509.14	693.251	-1.18552	0.282384	0.989491	1.79228	0.0145247	0.680132
	80049	tRNA139	Asp	GTC	0	0	0	0.0106391	0	0	0	0	0
	80050	tRNA140	Asp	GTC	4.72753	0	567.871	9.06447	0	0	227.49	345.609	2368.66
	80051	tRNA411	Ile	TAT	0	0	0	0	0	0	0	0	0
	80052	tRNA413	Ile	TAT	0	0	0	0	0	0	0.00494052	0	0
	80053	tRNA593	Phe	GAA	0	213.089	106.084	103.777	96.8173	75.5135	315.999	269.563	338.735	-1.36828	0.284365	0.989491	2.2625	3.32944e-13	2.90854e-10
	80054	tRNA579	Phe	GAA	341.408	9.553	9.19862	1.87247	1.4153	77.2079	0	52.5743	41.5203				0.517201	0.646711	0.994227
	80055	tRNA610	Phe	GAA	0	0	0	0	0	0	0	0	0
	80056	tRNA298	Gly	GCC	0	0	0	0	0	0	0	0	0.0886005
	80057	tRNA681	Ser	GCT	2817.13	4014.79	1872.72	3661.7	3748.32	2857.4	1209.62	1443.62	1039.64	-2.25426	1.25461e-10	3.63252e-08	-0.888038	0.00293882	0.256731
	80058	tRNA803	Val	AAC	0	0	0	0	0	0	0	0	0
	80059	tRNA804	Val	AAC	0	0	0	0	0	0.0745319	0	0	0
	80060	tRNA101	Asn	GTT	1.45049	0	0	0	0	0	0	0.0278892	0	0.602285	0.647593	0.989491
	80061	tRNA102	Asn	GTT	1.7191	0	0	0	0	0	0	0.0278892	0	0.602285	0.647593	0.989491
	80062	tRNA232	Gln	TTA	0	0.150877	0	0	0	0	0.135511	0.0160377	0				0.40481	0.672464	0.994227
	80063	tRNA829	putative	undetermined	0	0	0	0	0	0	0	0	0
	80064	tRNA250	Glu	TTC	0	0	0	0	0	0	0	0	0
	80065	tRNA159	Asp	GTC	0	0	0	0	0	0	0	0	0
	80066	tRNA165	Cys	GCA	284.301	342.161	408.676	133.352	213.442	515.039	206.635	358.827	430.817	-1.54651	7.61793e-05	0.00884184	0.911708	0.0142904	0.675493
	80067	tRNA166	Cys	GCA	0	0	0	500.625	306.197	180.797	210.802	199.001	0	-10.7274	2.78997e-25	3.46876e-22	-0.433394	0.700035	0.994227
	80068	tRNA180	Gln	TTG	5.61394	7.21944	7.18642	11.7455	15.0224	1394.84	16.5409	0.108458	18.4492
	80069	tRNA181	Gln	TTG	3.10244	3.82849	3.59321	6.00043	7.45053	0.149064	8.21114	0.325375	10.4194	-2.18855	0.0222502	0.656642	0.636116	0.554786	0.994227
	80070	tRNA182	Gln	TTG	10917.7	38997.7	24381.9	1910.26	11991.9	3310.63	3466	5956.87	7973.6	0.166754	0.73742	0.989491	0.687221	0.129382	0.994227
	80071	tRNA264	Glu	TTC	0	0	0	0.00797929	0	0	0	0	0
	80072	tRNA475	Leu	TAA	7.66783	164.022	73.571	23.8502	19.1086	23.5783	38.5621	93.7794	42.0634	-0.222317	0.723585	0.989491	1.91422	7.92783e-07	0.000255715
	80074	tRNA329	Gly	TCC	453.745	1380.56	221.546	2791.75	1283.73	2247.7	849.902	1057.69	957.308	-3.67516	8.31432e-14	3.19512e-11	-0.589629	0.0944393	0.994227
	80075	tRNA330	Gly	TCC	0	0	0	0	0	0.00677563	0	0	0
	80077	tRNA331	Gly	TCC	0	0	0	0	0	0.0135513	0	0	0
	80079	tRNA332	Gly	TCC	0	0	0	0	0	0.0203269	0	0	0
	80081	tRNA333	Gly	TCC	0	0	0	0	0	0.0271025	0	0	0
	80083	tRNA334	Gly	TCC	0	0	0	0	0	0.0338782	0	0	0
	80085	tRNA335	Gly	TCC	0	0	0	0	0	0.0406538	0	0	0
	80087	tRNA565	Met	CAT	3567.55	10195.1	4962.23	5653.08	5629.04	8282.92	4508.6	5315.87	4054.08	-2.058	3.76947e-09	9.05357e-07	0.128518	0.621491	0.994227
	80088	tRNA99	Asn	GTT	1567.25	324.92	1226.53	1300.22	209.652	456.179	807.754	339.518	1627.69	-1.24763	0.182814	0.989491	0.771924	0.348258	0.994227
	80089	tRNA100	Asn	GTT	0	0	0.574914	221.203	0	47.8051	275.236	128.183	99.7021	-2.19029	0.116264	0.989491	0.650364	0.564031	0.994227
	80090	tRNA680	Ser	GCT	696.372	731.694	885.943	2461.17	1725.07	1935.66	658.152	804.993	1028.72	-3.36667	2.12805e-20	1.36298e-17	-0.725903	0.0254727	0.890343
	80091	tRNA592	Phe	GAA	2422.03	4753.11	1194.34	1577.02	1293.88	798.24	1124.47	1314.4	774.398	-0.9277	0.0371028	0.820227	0.324462	0.369914	0.994227
	80092	tRNA415	Ile	TAT	0	0	0	0	0	0	0	0	0
	80093	tRNA416	Ile	TAT	0	0	0	0	0	0	0	0	0
	80094	tRNA417	Ile	TAT	0	0	0	0	0	0	0	0	0
	80095	tRNA719	Thr	AGT	0	0	0	0.0319172	0.0550394	0	0	0	0.0450034
	80096	tRNA720	Thr	AGT	0	0	0	0.0255337	0.0651486	0	0	0	0.0450034
	80097	tRNA721	Thr	AGT	0	0	0	0.0191503	0.0752579	0	0	0	0.0450034
	80098	tRNA722	Thr	AGT	0	0	0	0.0127669	0.0853672	0	0	0	0.0450034
	80099	tRNA723	Thr	AGT	0	0	0	0.00638343	0.0954764	0	0	0	0.0450034
	80100	tRNA31	Ala	AGC	0	0	0	0	0	0.0298128	0	0	0
	80101	tRNA642	Pro	TGG	1.87131	2.04186	2.78833	3628.36	3461.85	4328.49	2818.28	691.684	2144.41	-12.5042	1.23606e-143	2.61253e-139	-0.399473	0.303101	0.994227
	80102	tRNA643	Pro	TGG	1.67433	2.04186	2.78833	0.127669	285.044	419.415	243.769	710.149	246.012	-5.58879	1.25716e-05	0.00175806	0.966121	0.3802	0.994227
	80103	tRNA644	Pro	TGG	4782.15	3854.37	6469.53	391.097	0	0.298128	1493.84	2150.59	755.211	1.46723	0.296748	0.989491	1.35826	0.221718	0.994227
	80104	tRNA645	Pro	TGG	0	0	0.258711	764.423	0	0	0	0	494.565
	80105	tRNA764	Trp	CCA	31.9108	59.8826	60.4535	20.9958	17.1326	26.415	375.57	309.971	409.631	-0.734737	0.103685	0.989491	4.61325	1.43098e-56	1.00006e-52
	80106	tRNA766	Trp	CCA	0	0	21.4697	3.40192	3.15077	3.32848	73.8881	50.6594	82.4437	-0.598095	0.591074	0.989491	4.88051	1.09109e-40	3.26796e-37
	80107	tRNA760	Trp	CCA	0.196981	7.00067	25.6412	6.12809	4.24589	7.30413	235.921	205.82	319.698	-0.957164	0.284401	0.989491	5.88528	3.52207e-71	7.38436e-67
	80108	tRNA762	Trp	CCA	0.393961	0	8.83528	0.89368	2.62841	1.04345	52.466	61.7025	77.2683	-0.662863	0.590315	0.989491	5.87032	8.09279e-45	4.24184e-41
	80109	tRNA646	Pro	TGG	0	1824.14	0.229966	0	787.723	0	0.066261	0	233.559
	80110	tRNA647	Pro	TGG	0	2.04186	5.43294	0	0	0.149064	0.0592862	0	0	1.76494	0.209594	0.989491	-0.0465697	0.96121	0.994227
	80111	tRNA778	Tyr	GTA	0	0	0.0752039	0	0	0.0194989	0	0	0
	80112	tRNA11	Ala	AGC	1811.41	354.063	1003.68	548.256	53.3769	0.149064	0	572.196	1712.02	0.101223	0.939688	0.994578	0.751821	0.487556	0.994227
	80113	tRNA12	Ala	AGC	2.75773	292.421	3291.75	2333.82	5109.72	4544.74	6073.51	2922.35	3078.82	-2.47656	0.0531494	0.950573	0.664531	0.0383186	0.994227
	80114	tRNA13	Ala	AGC	0	286.089	0	470.149	43.672	519.694	259.698	236.778	0	-1.70386	0.224555	0.989491	-0.267084	0.813045	0.994227
	80115	tRNA230	Gln	TTA	0	0.150877	0	0	0	0	0	0.0160377	0
	80116	tRNA231	Gln	TTA	980.984	910.652	2337.3	21249.8	20975.7	25018.2	23453.3	37118.5	34908.2	-5.79018	4.54151e-45	1.91979e-41	1.09578	0.000102062	0.0189365
	80117	tRNA98	Asn	GTT	191.959	133.706	324.631	281.447	0	91.4505	113.025	119.969	0	-0.871936	0.519805	0.989491	-0.10525	0.92132	0.994227
	80118	tRNA229	Gln	TTA	0	0	0	0	0	0	0	0	0
	80119	tRNA828	Val	CAC	1115.12	866.205	900.51	101.761	67.6483	118.4	175.834	181.543	141.148	1.32456	0.00030747	0.0292734	1.35365	1.4592e-05	0.0035165
	80120	tRNA794	Val	AAC	0	0	0	0	0	0	0	0	0
	80121	tRNA795	Val	AAC	0	0	0	0	0	0	0	0	0
	80122	tRNA796	Val	AAC	0	0	0	0	0	0	0	0	0
	80123	tRNA797	Val	AAC	0	0	0	0	0	0	0	0	0
	80124	tRNA798	Val	AAC	0	0	0	0	0	0	0	0	0
	80125	tRNA799	Val	AAC	0	0	0	0	0	0	0	0	0
	80126	tRNA800	Val	AAC	0	0	0	0	0	0	0	0	0
	80127	tRNA801	Val	AAC	0	0	0	0	0	0.0745319	0	0	0
	80128	tRNA802	Val	AAC	0	0	0	0	0	0	0	0	0
	80129	tRNA540	Met	CAT	0	0	0	0	0	0.00677563	0	0	0
	80130	tRNA792	Val	AAC	0	0	0	0	0	0	0	0	0
	80131	tRNA793	Val	AAC	0	0	0	0	0	0	0	0	0
	80132	tRNA162	Cys	GCA	0	0	0	0	0	0	0	0	0
	80133	tRNA163	Cys	GCA	0	0	0	0	0	0	0	0	0
	80134	tRNA160	Cys	GCA	0	0	0	0	0	0	0	0	0
	80135	tRNA175	Cys	GCA	0	0	0	0	0	0	0	0	0
	80136	tRNA669	Ser	AGA	0	7.8218	4.39067	1.67703	1.51764	1.67835	7.18354	12.705	12.1609	-0.640301	0.547692	0.989491	3.11687	9.82333e-10	5.28092e-07
	80137	tRNA671	Ser	AGA	10.5348	0	2.69713	0.359364	1.13823	1.25876	24.1075	23.829	36.6728	0.402504	0.732002	0.989491	5.37232	2.91909e-29	6.12017e-26
	80138	tRNA692	Ser	TGA	0	0	0	0.838515	0	0	2.19617	7.83476	3.04023	-1.38133	0.299091	0.989491	3.45647	4.23587e-05	0.00925096
	80139	tRNA471	Leu	TAA	0	0	0	0	0	0.0251194	0	0	0
	80140	tRNA472	Leu	TAA	0	0	0	0	0	0.0251194	0	0	0
	80141	tRNA473	Leu	TAA	0	0	0	0	0	0.0251194	0	0	0
	80142	tRNA474	Leu	TAA	69.0912	12.6955	34.5541	33.3778	32.59	44.4747	33.9043	64.1688	64.9555	-1.74493	0.00135185	0.100255	1.15356	0.000664955	0.0850088
	80143	tRNA470	Leu	TAA	15300.8	13182.5	18392.2	20994.3	22091.1	22579.1	29130.7	30768.6	34995.5	-2.40842	3.3416e-13	1.21772e-10	1.11685	1.69619e-05	0.00399577
	80144	tRNA97	Asn	GTT	386.96	132.423	982.872	213.44	282.743	275.862	228.365	367.03	96.1391	-0.869607	0.097358	0.989491	0.449498	0.232493	0.994227
	80147	tRNA320	Gly	GCC	0	0	0	0	0	0	0	0	0
	80148	tRNA296	Gly	GCC	0	0	0	0	0	0	0	0	0.0886005
	80149	tRNA327	Gly	TCC	1.18188	0.875084	1.72474	1.14902	0.606556	1.6397	0.948579	101.917	0.607546	-1.39844	0.232253	0.989491
	80150	tRNA328	Gly	TCC	2668.72	4649.44	5035.83	829.032	2629	2050.21	3903.68	2968.75	3073.23	-0.706019	0.0533805	0.953719	1.51876	9.86498e-07	0.000313378
	80151	tRNA777	Tyr	GTA	695.094	1682.81	1722.5	941.096	965.415	1471.26	284.739	824.902	0.370872	-1.6607	4.90092e-06	0.000724377	-0.606544	0.579664	0.994227
	80152	tRNA697	Ser	TGA	3554.86	13292.4	3600.99	3762.48	15754.9	15526.8	4444.59	3791.86	15970.7	-2.65583	4.94581e-09	1.14873e-06	0.185855	0.787239	0.994227
	80153	tRNA698	Ser	TGA	3527.11	20.999	3579.81	3774.53	2.69272	2.7299	4460.7	3799.49	2.93973				0.551474	0.620012	0.994227
	80154	tRNA699	Ser	TGA	3415.53	5.85494	3501.55	3734.15	4.93727	4.96201	4417.29	3754.24	4.49192				0.578301	0.605371	0.994227
	80155	tRNA700	Ser	TGA	3361.64	67.9177	3415.89	3627.33	6.77571	6.18593	4297.59	3636.58	4.88128				0.590343	0.598746	0.994227
	80156	tRNA591	Phe	GAA	714.776	299.528	102.642	395.265	277.865	218.059	51.8728	0.650749	221.121	-1.64353	0.002202	0.144092	-0.786125	0.458369	0.994227
	80157	tRNA640	Pro	CGG	0	0	0	0	0	0	0	0	0
	80158	tRNA137	Asp	GTC	0	0	0	0.0106391	0	0	0	0	0
	80159	tRNA294	Gly	GCC	0	0	0	0	0	0	0	0	0.0886005
	80160	tRNA295	Gly	GCC	0	0	0	0	0	0	0	0	0.0886005
	80161	tRNA136	Asp	GTC	0	0	0	0.0106391	0	0	0	0	0
	80162	tRNA285	Glu	TTC	17.2943	5.87522	1.86847	2.16505	2.69789	1.82603	4.91285	4.14413	1.86989	-0.0188799	0.983572	0.997483	1.22673	0.059193	0.994227
	80163	tRNA286	Glu	TTC	16.2181	5.76583	1.86847	2.19962	2.6098	1.82603	4.91285	3.99952	2.07241	-0.0825291	0.92837	0.994578	1.2307	0.0568384	0.994227
	80164	tRNA293	Gly	GCC	0	0	0	0	0	0	0	0	0.0886005
	80165	tRNA423	Leu	AAG	70169.1	58625.6	38306.1	44020.7	31914.7	27811.5	12054.2	12119.8	9531.1	-1.33614	0.000610667	0.0522553	-1.06455	0.0012118	0.137333
	80166	tRNA10	Ala	AGC	0	0	0	0.510675	0	0	0	0.216916	0	-1.10245	0.405159	0.989491	-0.294847	0.771601	0.994227
	80167	tRNA36	Ala	CGC	10.046	7.87576	0.574914	9.19214	12.5355	12.8195	44.2275	51.1933	70.8804	-2.6857	0.000101653	0.0112489	2.83969	3.43074e-18	4.49556e-15
	80168	tRNA96	Asn	GTT	1.45049	0	0	0	0	0	0	0.0278892	0	0.602285	0.647593	0.989491
	80169	tRNA790	Val	AAC	90.1498	35.5138	267.163	454.726	1135.24	353.354	468.644	554.704	374.895	-3.74701	9.29869e-06	0.00134614	0.146343	0.694679	0.994227
	80170	tRNA821	Val	TAC	313.838	1076.77	504.825	396.912	1661.71	749.874	957.496	683.524	633.791	-2.46777	1.78836e-08	3.97881e-06	0.37213	0.312698	0.994227
	80171	tRNA822	Val	TAC	313.12	47.16	484.774	1997.9	798.638	1556.32	851.498	1345.63	1665.12	-3.81233	2.51081e-05	0.00323484	0.348381	0.371924	0.994227
	80172	tRNA811	Val	CAC	98.7168	86.9194	165.092	784.498	864.819	589.243	740.446	530.387	827.241	-4.5568	1.17457e-30	2.25689e-27	0.471166	0.132849	0.994227
	80173	tRNA819	Val	TAC	298.689	327.962	207.802	373.865	192.641	181.594	330.756	222.151	160.241	-1.9076	9.53817e-06	0.00136215	0.40729	0.310129	0.994227
	80174	tRNA791	Val	AAC	6.20489	1.67724	158.577	527.617	197.88	1519.19	446.032	614.687	208.425	-3.92937	0.00167243	0.115142	-0.121031	0.867953	0.994227
	80175	tRNA503	Lys	TTT	0	0	0	0.0319172	0	0	0	0	0
	80176	tRNA648	Pro	TGG	0.147735	0	0	0.127669	0	0	0	0.108458	0	-0.376839	0.774529	0.989491	-0.0465697	0.96121	0.994227
	80177	tRNA383	Ile	AAT	12.4098	15.7515	16.6725	65.5825	154.592	13.6393	124.003	124.009	18.6314	-4.16862	2.50943e-12	8.55473e-10	0.6176	0.491653	0.994227
	80178	tRNA384	Ile	AAT	0	0	0	0	0	0	0	0	0
	80179	tRNA604	Phe	AAA	0	0	0	0	0	0	0	0	0
	80180	tRNA385	Ile	AAT	0	0	0	0	0	0	0	0	0
	80181	tRNA386	Ile	AAT	0	0	0	0	0	0	0	0	0
	80182	tRNA387	Ile	AAT	0	0	0	0	0	0	0	0	0
	80183	tRNA388	Ile	AAT	0	0	0	0	0	0	0	0	0
	80184	tRNA389	Ile	AAT	0	0	0	0	0	0	0	0	0
	80185	tRNA390	Ile	AAT	0	0	0	0	0	0	0	0	0
	80186	tRNA391	Ile	AAT	0	0	0	0	0	0	0	0	0
	80187	tRNA392	Ile	AAT	0	0	0	0	0	0	0	0	0
	80188	tRNA393	Ile	AAT	0	0	0	0	0	0	0	0	0
	80189	tRNA394	Ile	AAT	0	0	0	0	0	0	0	0	0
	80190	tRNA395	Ile	AAT	0	0	0	0	0	0	0	0	0
	80191	tRNA396	Ile	AAT	0	0	0	0	0	0	0	0	0
	80192	tRNA397	Ile	AAT	0	0	0	0	0	0	0	0	0
	80193	tRNA469	Leu	TAA	190.491	118.813	110.296	200.183	256.092	215.012	243.422	249.193	252.125	-2.5857	1.36922e-12	4.74425e-10	0.748695	0.00404094	0.306965
	80194	tRNA95	Asn	GTT	385.348	389.343	324.978	70.8373	70.65	91.3797	753.942	61.4303	472.757	0.268251	0.410435	0.989491	2.66005	0.00056815	0.0753913
	80195	tRNA754	Trp	CCA	0	0	0	0	0	0	0	0	0
	80196	tRNA758	Trp	CCA	354.64	237.1	633.808	463.052	463.855	582.161	1079.4	1208.9	1404.79	-2.16672	1.20297e-07	2.4448e-05	1.87867	7.74427e-13	6.49465e-10
	80197	tRNA755	Trp	CCA	74.9202	0.437542	2.29966	0.127669	22.4358	28.1085	0.355717	312.566	0.607546	-0.650659	0.629118	0.989491
	80198	tRNA743	Trp	CCA	26.1228	13.1263	14.0099	1.41289	3.62566	2.93673	4.54874	5.77507	4.4441	0.858825	0.234738	0.989491	1.47601	0.0105317	0.549273
	80199	tRNA745	Trp	CCA	2065.17	2237.86	1697.69	1264.9	1229.85	920.96	2131.25	1782.83	2056.64	-1.19678	0.000495177	0.043975	1.34432	8.17814e-06	0.00214329
	80200	tRNA756	Trp	CCA	44.9794	80.0223	223.784	41.0137	20.2118	27.6414	264.876	1.51841	363.261	-0.0492741	0.930643	0.994578	2.27853	0.0292954	0.934866
	80201	tRNA135	Asp	GTC	0	0	0	0.0106391	0	0	0	0	0
	80202	tRNA126	Asn	GTT	0	0	0	0	0	0	0	0	0
	80203	tRNA735	Trp	CCA	17.8228	18.3768	23.5715	2.68104	5.05463	3.57753	65.6252	60.4574	79.7289	0.453458	0.480717	0.989491	4.72351	1.38253e-42	4.83103e-39
	80204	tRNA741	Trp	CCA	244.059	97.745	172.217	2.4257	0.606556	2.83221	25.9674	27.5484	50.4263	4.28881	1.8335e-14	7.31185e-12	4.47858	1.68055e-21	2.51675e-18
	80205	tRNA737	Trp	CCA	1.99054	12.1655	0.574914	1.55301	1.38864	2.0148	13.8937	13.7405	12.556	-0.446862	0.672806	0.989491	3.51613	2.44861e-13	2.23207e-10
	80206	tRNA733	Trp	CCA	0	0	0.574914	0.383006	0.202185	0.149064	0.237145	0	0	-0.959021	0.490813	0.989491	-0.390802	0.722158	0.994227
	80207	tRNA739	Trp	CCA	21.3017	8.0408	20.122	7.76505	9.16158	9.45267	184.887	187.605	246.726	-0.944615	0.126378	0.989491	5.09521	3.53029e-67	3.70081e-63
	80208	tRNA228	Gln	TTA	0	0.150877	0	0	0	0	0	0.0160377	0
	80209	tRNA134	Asp	GTC	619.466	755.6	2223.7	932.716	310.116	4.62098	906.668	347.692	1015.11	-0.5053	0.677422	0.989491	0.817953	0.439433	0.994227
	80210	tRNA5	Ala	AGC	0	0	0	0	0	0	0	0	0
	80211	tRNA6	Ala	AGC	0	0	0	0	0	0.0298128	0	0	0
	80212	tRNA7	Ala	AGC	4.46489	9.00165	987.331	7.07497	6.72828	682.981	6.7958	194.661	547.622				0.556079	0.619555	0.994227
	80213	tRNA8	Ala	AGC	3.97713	9.20882	4.83886	0.319172	0.763811	0.250698	0.890893	1.60518	169.715	1.66494	0.14304	0.989491
	80214	tRNA9	Ala	AGC	2.48571	10.4634	2.34757	0.659621	0.359441	0.26425	1.32848	0	0	1.23064	0.302894	0.989491	0.484153	0.666325	0.994227
	80215	tRNA528	Lys	TTT	0	0	0	0.0319172	0	0	0	0	0
	80216	tRNA216	Gln	TTA	0	0.150877	0	0	0	0	0	0.0160377	0
	80217	tRNA217	Gln	TTA	0	0.150877	0	0	0.0288836	0	0	0.0274543	0.0405031
	80218	tRNA218	Gln	TTA	0	0.150877	0	0	0	0	0	0.0274543	0.0405031
	80219	tRNA219	Gln	TTA	0	0.150877	0	0	0.0288836	0	0	0.0274543	0.0405031
	80220	tRNA220	Gln	TTA	0	0.097662	0	0	0	0	0	0.0274543	0.0405031
	80221	tRNA221	Gln	TTA	0	0.150877	0	0	0.0288836	0	0	0.021746	0.0405031
	80222	tRNA222	Gln	TTA	0	0.150877	0	0	0.0288836	0	0	0.021746	0.0405031
	80223	tRNA209	Gln	TTA	0	0	0	0.127669	0.0288836	0	0	0	0.0405031	-0.376839	0.774529	0.989491	-0.0465697	0.96121	0.994227
	80224	tRNA223	Gln	TTA	0	0.150877	0	0	0.0288836	0	0	0.0274543	0.0405031
	80225	tRNA224	Gln	TTA	0	0.150877	0	0.127669	0.0288836	0	0	0.0274543	0.0405031	-0.376839	0.774529	0.989491	-0.0465697	0.96121	0.994227
	80226	tRNA197	Gln	CTA	0	0.150877	0	0	0	0	0	0.021746	0
	80227	tRNA239	Gln	TTA	0	0	0	0	0	0	0	0	0
	80228	tRNA225	Gln	TTA	0	0.150877	0	0	0	0	0	0.021746	0.0405031
	80229	tRNA226	Gln	TTA	0	0.150877	0	0	0	0	0	0.021746	0
	80230	tRNA227	Gln	TTA	0	0.150877	0	0	0	0	0	0.0160377	0
	80231	tRNA132	Asp	GTC	0	0	0	0.0106391	0	0	0	0	0
	80232	tRNA133	Asp	GTC	0	0	0	0.0106391	0	0	0	0	0
	80233	tRNA468	Leu	TAA	26.3328	16.5391	28.4109	23.4699	15.9836	16.1676	46.837	37.131	79.5858	-1.60235	0.00220883	0.144092	2.03472	2.45342e-07	8.71837e-05
	80235	tRNA72	Arg	TCT	0	0	0	0	0	0	0.00494052	0.0103293	0
	80236	tRNA68	Arg	TCT	44.6251	40.5518	60.4734	93.1471	46.4641	876.976	83.0553	234.005	352.205	-3.9641	2.48161e-05	0.00323484	0.160621	0.862209	0.994227
	80237	tRNA1	Ala	AGC	12.7052	25.8276	11.5941	3.52153	3.02941	2.58603	171.937	4.46289	3.62551	0.386296	0.586754	0.989491
	80238	tRNA2	Ala	AGC	0	0	0	0	0	0	0	0	0
	80239	tRNA3	Ala	AGC	3.66524	8.7989	3.83276	2.78743	2.60482	1.66793	0.127042	2.65887	2.10664	-0.772604	0.38832	0.989491	0.0114806	0.989045	0.998201
	80240	tRNA69	Arg	TCT	1989.88	4877.9	5625.06	960.873	904.204	1017.76	438.168	3024.55	2511.56	0.109138	0.776667	0.989491	1.48151	0.0310753	0.955122
	80241	tRNA4	Ala	AGC	11.7039	23.1944	10.7317	3.24491	3.05974	2.57587	0.77919	3.47954	3.22048	0.268303	0.709458	0.989491	0.240434	0.734986	0.994227
	80242	tRNA70	Arg	TCT	0	0	0	0	0	0	0.00494052	0.0103293	0
	80243	tRNA71	Arg	TCT	0	0	0	0	0	0	0.00494052	0.0103293	0
	80244	tRNA576	Phe	GAA	858.516	825.039	86.4704	222.844	0.606556	0.0745319	302.835	50.4102	120.74	0.303969	0.828702	0.989491	0.55574	0.619071	0.994227
	80245	tRNA607	Phe	GAA	0	0	0	0	0	0	0	0	0
	80246	tRNA590	Phe	GAA	0	0	0	0.0524353	0	0	0	0	0
	80247	tRNA577	Phe	GAA	1.18188	16.1891	582.894	55.6658	0.606556	0.223596	3.20145	1.08458	1.41761
	80248	tRNA608	Phe	GAA	0	0	0	0	0	0	0	0	0
	80249	tRNA578	Phe	GAA	0	0	0	0	0	0	0	0	0
	80250	tRNA609	Phe	GAA	0	0	0	0	0	0	0	0	0
	80251	tRNA211	Gln	TTA	5795.9	8079.9	8076.5	962.394	3200.52	3678.84	2346.71	3059.75	4297.92	-0.358644	0.324682	0.989491	1.01236	0.00392297	0.300179
	80252	tRNA212	Gln	TTA	7.0913	33.2532	0	2.2342	0.741346	1.58505	118.065	3.37305	0	0.816587	0.435479	0.989491
	80253	tRNA213	Gln	TTA	7.0913	25.3774	709.931	2.2342	0.673951	1.39623	0	2.26678	227.361
	80254	tRNA214	Gln	TTA	1017.31	1095.82	2205.05	2839.05	1151.98	1221.71	2126.21	1161.38	1275.55	-2.28634	2.48408e-06	0.000377723	0.265081	0.526337	0.994227
	80255	tRNA789	Val	AAC	1446.7	113.414	776.91	1168.51	888.092	1512.53	825.203	1173.14	1375.42	-2.20572	0.0122829	0.482549	0.517146	0.093146	0.994227
	80256	tRNA215	Gln	TTA	778.579	1745.5	1356.49	602.048	2060.2	558.39	373.351	2724.78	2215.42	-1.64733	0.000188821	0.0193735	1.18132	0.136961	0.994227
	80257	tRNA201	Gln	CTA	3689.67	5202.68	2022.2	2710.12	3622.3	2548.88	2101.07	2193.95	3066.35	-1.70128	1.48974e-06	0.000249897	0.326565	0.261349	0.994227
	80258	tRNA202	Gln	CTA	7102.19	5924.21	9961.8	22403.5	23925.8	20482.9	23418.3	26099.8	26473.6	-3.44275	1.06195e-21	8.01622e-19	0.761843	0.00510174	0.356544
	80259	tRNA815	Val	CAC	348.446	340.819	295.635	480.753	350.272	423.224	66.3929	98.4253	87.5521	-2.33062	3.37629e-11	1.06509e-08	-1.71428	7.22765e-08	2.8062e-05
	80260	tRNA817	Val	CAC	618.136	807.041	719.883	1075.79	883.857	1120.12	231.861	318.34	297.573	-2.49496	8.66152e-15	3.58961e-12	-1.25279	1.54453e-05	0.00367984
	80261	tRNA702	Thr	AGT	0	0	0	0.00638343	0.0550394	0	0	0	0.0450034
	80262	tRNA564	Met	CAT	0	0	0	0.0547151	0.115535	0.0425897	0	0.0619761	0
	80263	tRNA772	Tyr	GTA	43.1079	739.138	35.7828	9.21053	11.5091	5608.01	9243.29	1620.81	1817.29
	80264	tRNA769	Tyr	GTA	28.8021	17.6753	20.5604	2.18587	2.61465	2.23833	0.65758	1.227	4.34335	1.257	0.0571304	0.973013	0.369349	0.623438	0.994227
	80265	tRNA773	Tyr	GTA	493.531	2.0032	9.22668	0.726088	1.07995	0	0.162858	0	0.185436				-0.962754	0.393868	0.994227
	80266	tRNA767	Tyr	GTA	26.9591	52.0789	29.5844	40.8578	13.7497	23.0437	23.2022	25.2248	24.2078	-1.60757	0.00243879	0.154793	0.372384	0.402722	0.994227
	80267	tRNA774	Tyr	GTA	0	0	0.438689	0	0	0	0.0542862	0	0
	80268	tRNA775	Tyr	GTA	12827.9	13470.5	15981.2	5139.07	4199.49	2411.91	2724.12	10891.6	9471.24	-0.202246	0.616417	0.989491	1.44214	0.00108577	0.126468
	80269	tRNA776	Tyr	GTA	13.1668	0	8.15962	0	0	0	0	0	0	4.01758	0.00282558	0.171122
	80270	tRNA563	Met	CAT	3559.93	735.963	3865.97	5451.86	4290.21	4372.63	2644.71	3625.59	5525.66	-2.63084	1.97469e-07	3.82909e-05	0.29873	0.379922	0.994227
	80271	tRNA199	Gln	CTA	1195.62	2751	1788	9125.45	8199.12	9059.75	8568.91	6329.21	7932.34	-4.18506	6.32369e-35	1.4998e-31	0.370228	0.184838	0.994227
	80272	tRNA130	Asp	GTC	0	0	0	0.0744734	0	0	0	0	0
	80273	tRNA131	Asp	GTC	0	0	0	0.0744734	0	0	0	0	0
	80274	tRNA200	Gln	CTA	0	0.150877	1.34147	0	0.303278	0.0745319	0	0	0	0.281985	0.8309	0.989491	-0.0465697	0.96121	0.994227
	80275	tRNA263	Glu	TTC	190.082	461.477	1.72474	309.729	73.7426	623.471	317.427	404.834	444.998	-2.05391	0.0862823	0.989491	0.765192	0.270922	0.994227
	80276	tRNA129	Asp	GTC	1553.77	2229.35	2787.92	2604.5	2167.42	1750.59	2496.63	2073.17	2030.32	-1.98502	1.71408e-07	3.35453e-05	0.552791	0.0794518	0.994227
	80277	tRNA262	Glu	TTC	0	0	0	0.00797929	0	0	0	0	0
	80278	tRNA771	Tyr	GTA	113.601	385.694	756.674	1882.08	3858.38	981.385	780.948	1098.59	957.998	-4.21959	5.97525e-15	2.52586e-12	-0.625882	0.111558	0.994227
	80279	tRNA467	Leu	TAA	0	0	0	0	0	0.0251194	0	0	0
	80280	tRNA128	Asp	GTC	631.581	1128	560.691	2045.65	2166.19	1000.8	2269.84	1729.16	1353.78	-3.19242	1.7084e-15	7.36913e-13	0.562446	0.12201	0.994227
	80281	tRNA575	Phe	GAA	5521.43	6514.4	3509.2	1816.22	746.857	510.522	634.656	445.985	1077.64	0.155223	0.750075	0.989491	-0.0590504	0.931689	0.994227
	80282	tRNA606	Phe	GAA	0	0	0	0	0	0	0	0	0
	80283	tRNA290	Gly	GCC	0	0	0	0	0	0	0	0	0.0886005
	80284	tRNA291	Gly	GCC	5292.2	7732.69	12309.9	5.67158	4.45766	5.07484	8.87309	5.53774	4.19492	8.5272	4.96239e-97	5.24426e-93	0.8015	0.13011	0.994227
	80285	tRNA292	Gly	GCC	1.18188	1.16678	1320.26	5.71414	4.79463	4.4289	9.50548	5.32082	3.78989				0.84552	0.122522	0.994227
	80286	tRNA127	Asp	GTC	0	0	0	0.0106391	0	0	0	0	0
	80287	tRNA462	Leu	TAA	0	0	0	0	0	0.0251194	0	0	0
	80288	tRNA463	Leu	TAA	0	0	0	0	0	0.0251194	0	0	0
	80289	tRNA464	Leu	TAA	0	0	0	0	0	0.0251194	0	0	0
	80290	tRNA465	Leu	TAA	0	0	0	0	0	0.0251194	0	0	0
	80291	tRNA466	Leu	TAA	0	0	0	0	0	0.0251194	0	0	0
	80292	tRNA488	Leu	AAG	0	0	0	0	0	0	0.00469349	0	0
	80293	tRNA676	Ser	GCT	0	0.375345	0	0	0	0	0	0	0
	80294	tRNA677	Ser	GCT	0	0.457451	0	0	0	0	0	0	0	0.243304	0.853269	0.989491
	80295	tRNA678	Ser	GCT	0	0.457451	0	0	0	0	0	0	0	0.243304	0.853269	0.989491
	80296	tRNA679	Ser	GCT	0	0.375345	0	0	0	0	0	0	0
	80297	tRNA253	Glu	TTC	6916.76	13204.4	11529.7	12321.3	10363.8	9035.71	13976.5	15050.7	9748.46	-2.02277	2.06597e-08	4.54857e-06	0.826804	0.00900062	0.514713
	80298	tRNA254	Glu	TTC	3843.24	261.682	0.287457	7.97929	980.616	17.0827	14.2524	13.015	5.80544
	80299	tRNA255	Glu	TTC	26.5361	0.109385	7.61761	74.8791	0.622121	0.238502	70.7441	104.351	0.573794				0.683859	0.544532	0.994227
	80300	tRNA256	Glu	TTC	3.44716	0	0	0	0.322052	0.467067	0.316193	0	145.92	0.24313	0.862053	0.990552
	80301	tRNA257	Glu	TTC	4.47427	0	0.143728	0	0.481394	0.49688	0.316193	0	0	0.317518	0.821485	0.989491	-0.317738	0.76672	0.994227
	80302	tRNA258	Glu	TTC	5.60691	0	0.143728	0	0.498243	0.49688	0.476266	0	0.118134	0.526043	0.707978	0.989491	0.0132189	0.990454	0.998201
	80303	tRNA259	Glu	TTC	12.9537	0	0	0	0.468075	0	0.266788	0	0.489412	1.77778	0.201807	0.989491	0.54079	0.62163	0.994227
	80304	tRNA260	Glu	TTC	1.8073	179.157	1746.31	0	0.0738137	432.716	0.183787	622.699	0.118134	0.20242	0.881141	0.99364
	80305	tRNA261	Glu	TTC	12.9046	0	0.143728	95.1829	0.263001	0	0.195644	0	0.421907
	80306	tRNA179	Cys	GCA	0	0	0	0	0	0	0	0	0
	80307	tRNA252	Glu	TTC	0	0	0	0.00797929	0	0	0	0	0
	80308	tRNA240	Glu	CTC	0.590942	0	0	0.766012	1.61748	0	0.355717	0	0	-2.0997	0.131368	0.989491	-1.05183	0.351145	0.994227
	80309	tRNA694	Ser	TGA	0	0	0	0	0	0	0	0	0
	80310	tRNA695	Ser	TGA	0	0	0	0	0	0	0	0	0
	80311	tRNA696	Ser	TGA	0	0	0	0	0	0	0	0	0
	80312	tRNA237	Gln	TTA	0	0.150877	0	0	0	0	0	0.0160377	0
	80313	tRNA571	Met	CAT	0	0	0	0.0547151	0.115535	0.0425897	0	0.0619761	0
	80314	tRNA572	Met	CAT	0	0	0	0.0547151	0.115535	0.0425897	0	0.0619761	0
	80315	tRNA573	Met	CAT	0	0	0	0.0547151	0.115535	0.0425897	0	0.0619761	0
	80316	tRNA574	Met	CAT	0	0	0	0.0547151	0.115535	0.0425897	0	0.0619761	0
	80317	tRNA241	Glu	CTC	24.2188	17.0641	999.784	502.396	0.496273	1.82426	2808.84	2.20532	2700.91
	80318	tRNA242	Glu	CTC	23.4308	16.7724	905.359	2260.39	0.428878	1.13572	0.256907	1.62687	0.13501
	80319	tRNA243	Glu	CTC	0.659885	0.145847	800.24	0	0.287961	0.319423	0.47429	2081.96	0.270021
	80320	tRNA244	Glu	CTC	0.738677	3589.92	701.062	697.902	3996.28	3212.89	0.691672	0.0723054	0.405031	-1.97455	0.130156	0.989491	-10.295	4.91018e-43	2.05894e-39
	80321	tRNA113	Asn	GTT	893.349	3882.62	4216.51	76.3912	412.873	301.559	893.944	1753.71	1626.31	1.58558	0.00143317	0.104095	3.06689	1.21484e-14	1.15774e-11
	80322	tRNA114	Asn	GTT	7824.56	6019.78	10328.9	9915.39	11241.8	10176.7	12128.6	7364.33	6850.36	-2.2822	1.12855e-10	3.31291e-08	0.338637	0.251904	0.994227
	80323	tRNA245	Glu	CTC	3141.95	0.145847	674.813	1327.6	0.606556	242.259	1901.5	2265.91	286.094	-0.420088	0.765165	0.989491	1.03233	0.355558	0.994227
	80324	tRNA418	Ile	TAT	0	0	0	0	0	0	0	0	0
	80325	tRNA398	Ile	AAT	0	158.527	4.59931	6.54849	7.11019	0	14.0232	8.80835	228.627	0.595903	0.671921	0.989491
	80326	tRNA399	Ile	AAT	549.129	158.108	614.506	6.70048	6.82616	62.0843	13.7279	9.25561	0	2.12173	0.0250358	0.69402	-0.580739	0.596838	0.994227
	80327	tRNA400	Ile	AAT	698.523	5.90682	0.574914	6.46946	6.77321	0	12.5433	9.30519	0				0.522143	0.641882	0.994227
	80328	tRNA401	Ile	AAT	0	0	0	0	0	0	0	0	0
	80329	tRNA402	Ile	AAT	0	12.4699	366.789	6.55578	6.78765	1.04345	15.7072	14.2788	48.4033				2.76002	1.85065e-06	0.000554297
	80330	tRNA287	Glu	TTC	412.917	16.6533	664.328	592.539	2070.36	180.67	395.256	287.553	178.721	-2.53573	0.0261163	0.704192	-0.939176	0.24169	0.994227
	80331	tRNA701	Ser	TGA	0	0	0	0	0	0	0	0	0
	80332	tRNA436	Leu	AAG	0	0.194678	0	0.0350916	0	0.0138777	0	0	0.0139161
	80333	tRNA437	Leu	AAG	0	0.220986	0	0.0350916	0	0.00925182	0	0	0.0139161
	80334	tRNA438	Leu	AAG	0	0.247294	0	0.0350916	0	0.00462591	0	0	0.0139161
	80335	tRNA439	Leu	AAG	0	0.194678	0	0.0350916	0	0.00462591	0	0	0.0139161
	80336	tRNA627	Pro	AGG	0	0	0	0	0	0	0	0	0
	80337	tRNA628	Pro	AGG	591.892	5.43982	5.11956	4.33585	2.93276	0.00425897	3.27309	0	3.32743				0.146304	0.896958	0.994227
	80338	tRNA629	Pro	AGG	0	0.373841	7.35599	4.4927	2.95298	4194.63	3.56573	0	3.52953
	80339	tRNA630	Pro	AGG	0.590942	6063.94	7.06957	4.48673	2.9732	4005.63	3.24367	571.22	3.54436
	80340	tRNA112	Asn	GTT	1.45049	0	0	0	0	0	0	0.0278892	0	0.602285	0.647593	0.989491
	80341	tRNA622	Pro	AGG	617.039	5.62971	4.13464	4597.01	2.29618	2.45779	2.85449	0.650749	2.58459
	80342	tRNA623	Pro	AGG	0	10.2878	10788.6	0.15685	1.89181	2.43859	2.8507	1.14656	2.87691				1.21559	0.135959	0.994227
	80343	tRNA624	Pro	AGG	0	10.764	0.164261	0.3137	1.89181	2.41939	3.02477	0.704978	2.70634	-0.572661	0.646336	0.989491	1.0699	0.19166	0.994227
	80344	tRNA625	Pro	AGG	3514.21	11.0579	1.14983	0.47055	1.89181	2.40018	2.84312	0.952882	2.92345				1.07039	0.174692	0.994227
	80345	tRNA626	Pro	AGG	8.76563	23.5495	9.65992	0.6274	1.89181	2.49278	3.31362	1.78956	3.12175	1.07935	0.197566	0.989491	1.32239	0.0684221	0.994227
	80346	tRNA660	Ser	AGA	239.482	2632.77	1610.85	16394.3	13585	18395.3	8710.52	4264.15	1695.11	-5.32338	2.09789e-25	2.77131e-22	-1.09726	0.00838866	0.489907
	80347	tRNA661	Ser	AGA	2.0642	0	0	0.163735	0	458.259	0	0	0.218042
	80348	tRNA662	Ser	AGA	2.10739	628.571	358.033	1.22498	0.268907	231.679	171.741	1730.87	0.602821	0.165224	0.905134	0.994578	1.50618	0.178627	0.994227
	80349	tRNA663	Ser	AGA	148.196	0	0	0.76814	0.825927	0	0	0	0.577169				-0.450615	0.689989	0.994227
	80350	tRNA664	Ser	AGA	2578.77	1143.12	1308.89	245.815	0.825927	1154.55	0.225288	0	0.19239	0.0422489	0.973186	0.995223	-3.6835	0.00100898	0.120022
	80351	tRNA111	Asn	GTT	802.091	425.114	1007.96	1212.5	503.598	469.756	953.544	674.647	580.487	-1.97313	7.65546e-05	0.00884184	0.458327	0.274122	0.994227
	80352	tRNA190	Gln	TTG	4.87527	6.45374	3.59321	6.00043	12.1008	5.16755	16.4914	464.734	16.6974	-2.49023	0.000332507	0.0310968
	80353	tRNA191	Gln	TTG	2.36377	3.39095	10729.1	1320.48	4.65026	5.26692	8.79412	0	7.69558
	80354	tRNA192	Gln	TTG	36795	11064.2	17843.6	51686	31592.5	41025.4	47594.1	60107.6	72498.1	-2.81168	1.27629e-09	3.33034e-07	1.06142	0.00140911	0.151504
	80355	tRNA561	Met	CAT	0	0	0	0	0	0.00677563	0	0	0
	80356	tRNA595	Phe	GAA	0	0	0	0.0524353	0	0	0	0	0
	80357	tRNA596	Phe	GAA	0	0	0	0.0524353	0	0	0	0	0
	80358	tRNA597	Phe	GAA	0	0	0	0.0524353	0	0	0	0	0
	80359	tRNA598	Phe	GAA	0	0	0	0.0683939	0	0	0	0	0
	80360	tRNA599	Phe	GAA	0	214.266	4.31185	0.829846	0.404371	0.596256	1.06715	0.433833	0.405031				0.492469	0.624578	0.994227
	80361	tRNA600	Phe	GAA	181.863	2.33356	6.89897	2.44698	1.61748	0.745319	589.691	96.0741	228.649				6.83211	5.13501e-18	6.33297e-15
	80362	tRNA813	Val	CAC	0	0	0	0	0	0	0	0	0
	80363	tRNA205	Gln	CTA	0	0.150877	1.34147	0	0.303278	0.0745319	0	0	0	0.281985	0.8309	0.989491	-0.0465697	0.96121	0.994227
	80364	tRNA110	Asn	GTT	1.45049	0	0	0	0	0	0	0.0278892	0	0.602285	0.647593	0.989491
	80365	tRNA248	Glu	CTC	41.1685	31.4853	3.50468	10.4525	8.63012	12.7769	39.7218	32.0338	40.8522	-0.699273	0.299763	0.989491	2.3769	4.63695e-12	3.73917e-09
	80366	tRNA587	Phe	GAA	8702.62	5837.45	3763.75	5615.38	6066.27	4729.89	2071.05	1927.83	1801.12	-1.79719	2.40355e-06	0.000369817	-0.906321	0.00123925	0.138911
	80367	tRNA618	Phe	GAA	0	0	0	0	0	0	0	0	0
	80369	tRNA809	Val	AAC	287.784	144.387	49.007	1466.66	948.413	807.526	667.324	752.256	1171.24	-4.63349	1.44961e-19	8.75401e-17	0.200449	0.587233	0.994227
	80370	tRNA717	Thr	AGT	0	0	0	0.0127669	0.0550394	0	0	0	0.0450034
	80371	tRNA718	Thr	AGT	0	0	0	0.00638343	0.0651486	0	0	0	0.0450034
	80372	tRNA659	Ser	AGA	40215.2	34955.9	36393	17442.5	16540.4	18782.1	12135.8	13892.7	23636.1	-0.880925	0.00571447	0.28826	0.502194	0.108917	0.994227
	80373	tRNA674	Ser	CGA	0	0	0	0	0	0	0	0	0
	80374	tRNA88	Arg	TCT	938.607	1774.44	2191.71	9578.19	5524.92	8989.84	4070.48	16868.6	5771.25	-4.23563	4.47927e-26	7.2826e-23	0.641802	0.342594	0.994227
	80375	tRNA89	Arg	TCT	0	0	0	0.0638343	0	0	0.00494052	0.0103293	0
	80376	tRNA90	Arg	TCT	0	0	0	0.0638343	0	0	0.00494052	0.0103293	0
	80377	tRNA91	Arg	TCT	1960.9	2698.43	2637.66	1256.54	223.392	607.375	1329.58	689.613	654.005	-0.335799	0.513575	0.989491	0.700485	0.348743	0.994227
	80378	tRNA631	Pro	AGG	0	35.6166	22.1924	0.83587	2627.08	1.06136	3.885	0.92551	2.98373
	80379	tRNA632	Pro	AGG	0	2.49111	3.65448	0.818949	0	0.818248	2.76549	0	0	-0.125701	0.925491	0.994578	0.857038	0.43493	0.994227
	80380	tRNA633	Pro	AGG	0.147735	8.60769	2.49541	0.972252	0	0.82783	2.77946	1403.52	0	0.306538	0.8135	0.989491
	80381	tRNA634	Pro	AGG	0	37.004	22.8146	1.29578	0	1.07733	4.11247	1.07735	3.06473	2.02284	0.0599791	0.988089	1.87208	0.02807	0.922438
	80382	tRNA635	Pro	AGG	0.147735	3.83309	5.07817	1.27886	0	0.82996	2.64493	0	3664.84	-0.126596	0.922032	0.994578
	80383	tRNA636	Pro	AGG	6112.31	35.8103	22.3749	1.44554	0	1.07946	3.86924	1.03397	2.6597				1.68735	0.0506518	0.994227
	80384	tRNA637	Pro	AGG	9.11035	21.6155	10.9292	1.27177	0	0.943887	2.73863	1.08458	0.253144	1.86584	0.0518633	0.945722	1.09731	0.262924	0.994227
	80385	tRNA638	Pro	AGG	0.738677	3.71469	2.35747	1.42507	2633.85	0.833154	2.21609	0	0
	80386	tRNA284	Glu	TTC	11.1791	2570.22	0	169.816	0.773279	132.832	125.742	62.4495	90.876	0.351022	0.802978	0.989491	0.246168	0.815145	0.994227
	80387	tRNA682	Ser	GCT	0	0.375345	0	0	0	0	0	0	0
	80388	tRNA351	His	GTG	0	0	0	0	0	0	0	0	0
	80389	tRNA352	His	GTG	0	0	0	0	0	0	0	0	0
	80390	tRNA353	His	GTG	0	0	0	0	0	0	0	0	0
	80391	tRNA365	His	GTG	0	0	0	0	0	0	0	0	0
	80392	tRNA368	His	GTG	0	0	0	0	0	0	0	0	0
	80393	tRNA366	His	GTG	2.36377	9.62592	6.32405	6.12809	2.62841	6.85694	14.8512	18.8717	10.4295	-1.68508	0.0291294	0.73295	1.96358	3.51503e-05	0.00792432
	80394	tRNA369	His	GTG	0	0	0	0	0	0	0	0	0
	80395	tRNA354	His	GTG	0	0	0	0	0	0	0	0	0
	80396	tRNA617	Phe	GAA	0	0	0	0	0	0	0	0	0
	80397	tRNA30	Ala	AGC	701.418	4218.89	2592.65	15438.9	9241.51	7637	5210.24	3697.62	2783.8	-4.13465	5.63182e-17	2.83414e-14	-0.938533	0.0134211	0.652868
	80398	tRNA453	Leu	CAA	0	0	0	0	0	0	0	0	0
	80400	tRNA454	Leu	CAA	0	0	0	0	0	0	0	0	0
	80401	tRNA435	Leu	AAG	53563.7	46438.3	38290.1	3314.91	3545.3	4697.81	10189.2	6831.89	11747.6	1.6126	1.49782e-07	2.9866e-05	1.91122	9.61657e-12	6.95245e-09
	80402	tRNA585	Phe	GAA	0	0	0	0	0	0	0	0	0
	80403	tRNA616	Phe	GAA	0	0	0	0	0	0	0	0	0
	80404	tRNA188	Gln	TTG	0	0.150877	0	0	0	0	0.0494052	0	0
	80405	tRNA189	Gln	TTG	0	0.150877	0	0	0	0.111798	0.0494052	0.216916	0				0.40481	0.672464	0.994227
	80408	tRNA318	Gly	GCC	7755.71	13551.3	6971.13	10218.3	2751.81	5221.26	16210.6	11803	11156.8	-1.49208	0.00160278	0.112212	1.423	0.0315045	0.96146
	80409	tRNA183	Gln	TTG	20235.8	17876.8	33642.1	64441.1	85370.6	81457.1	115215	124455	117664	-3.54928	1.93546e-23	1.83462e-20	1.23678	2.15451e-07	7.78817e-05
	80410	tRNA184	Gln	TTG	0	0.150877	0	0	0	0.111798	0.0790483	0	0
	80411	tRNA185	Gln	TTG	0	0.150877	0	0	0	0.111798	0.0691672	0	0
	80412	tRNA186	Gln	TTG	0	0.150877	0	0	0	0.111798	0.0592862	0	0
	80413	tRNA187	Gln	TTG	0	0.150877	0	0	0	0	0.0494052	0	0
	80414	tRNA649	Ser	AGA	139.839	110.28	111.19	267.058	239.179	260.805	223.735	206.575	257.552	-3.02348	7.38297e-18	4.10648e-15	0.420654	0.138676	0.994227
	80416	tRNA336	Gly	TCC	1685.18	212.814	117.401	2989.62	1495.72	1994.12	667.035	1152.52	411.819	-3.05526	0.00335539	0.196453	-0.985482	0.014305	0.675493
	80417	tRNA325	Gly	TCC	27.7743	26.6901	14.6244	7.96164	10.827	9.31182	41.2305	35.9116	39.5731	-0.643418	0.236834	0.989491	2.62759	1.061e-15	1.05928e-12
	80418	tRNA288	Gly	CCC	17.7282	0	19.5471	1.73947	2.11284	4.16043	23.1923	19.5691	18.8018	0.418431	0.669797	0.989491	3.51368	1.63816e-16	1.71728e-13
	80419	tRNA79	Arg	TCT	5289.74	6561.72	12364	18351.2	26539.1	37180.2	20777	24897.6	28378.4	-3.57644	1.75333e-21	1.23528e-18	0.513165	0.047923	0.994227
	80420	tRNA80	Arg	TCT	93943.2	93059.6	108136	126714	138486	155332	113922	122875	132858	-2.43617	1.43556e-15	6.32127e-13	0.422469	0.0884906	0.994227
	80421	tRNA81	Arg	TCT	0.464311	0.437542	0	0.67482	0.0577673	0.0851794	0.948579	0	0.0578615	-0.92313	0.487905	0.989491	0.363673	0.744677	0.994227
	80422	tRNA82	Arg	TCT	1.26349	0	0	0.249562	0.0481394	0.0709828	0.95954	0	0.0482179	0.294057	0.823827	0.989491	1.053	0.33403	0.994227
	80423	tRNA83	Arg	TCT	0.191352	0	4.31185	0.549887	0.0385115	0.0567862	0.9705	0	0.0385744	0.323216	0.81737	0.989491	0.483535	0.663757	0.994227
	80424	tRNA84	Arg	TCT	0.123816	0	3.23389	0.518274	0.0288836	0.0425897	1.39646	0	0.0289308	0.0981675	0.943536	0.994578	0.726997	0.51793	0.994227
	80425	tRNA85	Arg	TCT	0.135072	0	0	0.250474	0.0192558	0.0283931	1.37953	0	0.0192872	-0.376839	0.774529	0.989491	1.35671	0.223827	0.994227
	80426	tRNA86	Arg	TCT	0.106932	0	1.07796	0.182688	0.00962788	0.0141966	2.04263	0	0.00964359	-0.0531467	0.96779	0.994578	1.83544	0.104165	0.994227
	80427	tRNA87	Arg	TCT	1636.83	1547.74	2464.32	169.55	103.729	1419.35	2.02569	169.966	430.095	-0.0116093	0.989656	0.998558	-0.44418	0.680833	0.994227
	80428	tRNA787	Tyr	GTA	0	0	0.0752039	0	0	0.0194989	0	0	0
	80429	tRNA445	Leu	CAA	18.2973	13.5476	73.132	576.312	2.43771	0.349656	0.16688	1.66213	0.0950072
	80431	tRNA446	Leu	CAA	16.6339	31.919	17.801	0	2.43771	0.629381	1.27941	1.7639	0.475036	2.42407	0.00573904	0.28881	0.723281	0.461222	0.994227
	80433	tRNA447	Leu	CAA	0	0	0	0	0	0	0	0	0
	80435	tRNA443	Leu	CAA	0	0	0	0	0	0	0	0	0
	80437	tRNA448	Leu	CAA	81066.2	70243.6	62349.6	62742.3	70394.9	43663.5	92893.1	50643.7	27656.6	-1.70388	1.64547e-06	0.000267528	0.499362	0.196595	0.994227
	80439	tRNA449	Leu	CAA	4666.55	8784.2	4122.01	0.119788	2.11521	0	11216.2	11734	6726.88	8.99675	3.65895e-18	2.09015e-15	9.64635	3.46232e-25	6.04925e-22
	80441	tRNA450	Leu	CAA	18.2973	9.5449	358.403	0.239576	2.11521	888.929	0.222506	0.671637	0.380029
	80443	tRNA451	Leu	CAA	2507.96	2867.14	2674.58	22.9171	0	12.9319	0.445012	31.9187	18.7481	4.02684	0.00123437	0.0935111	0.502004	0.656242	0.994227
	80445	tRNA452	Leu	CAA	1309.51	3783.4	2621.22	22.6022	533.993	12.7329	2394.13	30.9438	17.3547	1.48828	0.185704	0.989491
	80447	tRNA316	Gly	GCC	3861.04	1.82309	3816.3	0	2.43686	0.149064	4.3353	0.0723054	0.405031				1.1188	0.286978	0.994227
	80448	tRNA317	Gly	GCC	1336.68	48.0567	33.9199	1404.46	2.50425	2753.58	4.40447	568.999	2589.41	-2.136	0.113045	0.989491	0.128707	0.909246	0.994227
	80449	tRNA109	Asn	GTT	1.45049	0	0	0.0638343	0	0	0	0.0278892	0	0.602285	0.647593	0.989491
	80450	tRNA527	Lys	TTT	2408.98	2151.22	1513.34	2919.7	2829.92	2475.96	3678.33	4191.88	3751.83	-2.40876	2.67412e-12	8.97148e-10	1.05734	0.000182914	0.0306799
	80451	tRNA525	Lys	TTT	0	0	0	0.0319172	0	0	0	0	0
	80452	tRNA568	Met	CAT	0	0	0	0.0547151	0.115535	0.0425897	0	0.0619761	0
	80453	tRNA156	Asp	GTC	0	0	0	0.0106391	0	0	0	0	0
	80454	tRNA786	Tyr	GTA	0	0	0.0752039	0	0	0.0194989	0	0	0
	80455	tRNA356	His	GTG	950.062	0	3071.8	8696.4	8238.73	5030.11	3931.26	297.703	1698.55	-2.50651	0.0685412	0.989491	-1.1873	0.108566	0.994227
	80456	tRNA357	His	GTG	0	0	0	0.0486357	0.0673951	0	0	0	0
	80457	tRNA358	His	GTG	0	7003.33	0	0.0972713	0.13479	0	0.85965	3010.56	1597.48				1.68296	0.122552	0.994227
	80458	tRNA359	His	GTG	0	0	0	0.145907	0.202185	0	0.38536	0	0	-0.698503	0.595596	0.989491	0.22056	0.831372	0.994227
	80459	tRNA360	His	GTG	14529.7	9275.58	11856	0.763248	0.775044	1597.19	2781.74	2236.59	1971.82	1.66979	0.225289	0.989491	1.41967	0.208868	0.994227
	80460	tRNA361	His	GTG	1.57584	0.218771	0.287457	1.33416	0.943532	0	0.207502	0	0	-1.62385	0.242564	0.989491	-1.51993	0.178284	0.994227
	80461	tRNA362	His	GTG	0.787922	0.218771	0.287457	0.291814	0.505463	0	0.207502	0	0	-0.729665	0.590077	0.989491	-0.433694	0.675661	0.994227
	80462	tRNA526	Lys	TTT	5073.92	1425.41	621.17	2467.34	2363.61	1467.06	4392.04	2800.2	1691.34	-1.61249	0.0621315	0.989491	1.00907	0.0069391	0.439532
	80463	tRNA583	Phe	GAA	179.235	240.934	112.804	303.085	235.994	82.0399	599.448	54.4218	86.5401	-2.2884	2.22279e-06	0.000350604	0.568847	0.540891	0.994227
	80464	tRNA614	Phe	GAA	0	0	0	0	0	0	0	0	0
	80465	tRNA584	Phe	GAA	0	9.99054	10.061	2.76615	3.23497	81.2617	391.775	843.289	545.811				3.84889	7.78489e-05	0.0151432
	80466	tRNA615	Phe	GAA	0	0	0	0	0	0	0	0	0
	80467	tRNA556	Met	CAT	303.968	306.563	248.568	2.11717	3.15241	61.2996	70.5263	0.216916	0	1.6427	0.116616	0.989491
	80468	tRNA557	Met	CAT	0	0	1.16377	2.07462	3.3647	0.141966	0.092223	57.2497	104.263	-2.79543	0.0310293	0.760035	1.68756	0.127937	0.994227
	80469	tRNA558	Met	CAT	169.327	66.5352	0.53136	2.07462	2.22909	0.0993759	0.092223	0	97.1093	1.884	0.179303	0.989491
	80470	tRNA559	Met	CAT	0	0	0.53136	2.03206	2.36918	0.0993759	0.092223	0	0	-3.60719	0.00852138	0.372386	-2.61721	0.0201687	0.791411
	80471	tRNA560	Met	CAT	992.68	528.691	502.502	2580.37	2559.26	2462.37	3496.51	2685.61	3237.45	-3.80004	1.99642e-23	1.83462e-20	0.881772	0.00133824	0.146133
	80472	tRNA282	Glu	TTC	5.19184	5.15327	262.45	2.67359	2.76705	1.67076	3.26766	3.23773	304.197
	80473	tRNA283	Glu	TTC	15.9883	5.04389	0	2.70817	3.04786	1.67076	3.26766	3.45465	0	-0.408925	0.686817	0.989491	0.321488	0.69629	0.994227
	80474	tRNA554	Met	CAT	0	0	0	0	0	0.00677563	0	0	0
	80475	tRNA555	Met	CAT	0	0	0	0	0	0.00677563	0	0	0
	80476	tRNA280	Glu	TTC	14.2816	13.5516	294.92	0.344705	3.36799	2.47819	3.32102	3.93548	2.58207				1.31105	0.0704606	0.994227
	80477	tRNA281	Glu	TTC	3.10244	18.5834	1.72474	182.398	3.30429	3.07444	3.91388	4.80315	4.64098
	80478	tRNA382	Ile	AAT	0	0	0	0	0	0	0	0	0
	80479	tRNA716	Thr	AGT	0	0	0	0.00638343	0.0550394	0	0	0	0.0450034
	80480	tRNA523	Lys	TTT	0	0.182309	0	0.0638343	0	0	0.0348742	0	0
	80481	tRNA524	Lys	TTT	0	0.182309	0	0.0319172	0	0	0.0348742	0	0
	80482	tRNA521	Lys	TTT	218.181	0	749.334	1.76608	1.71858	0.049688	745.484	135.525	784.557	2.46587	0.0797399	0.989491	6.20832	6.60495e-10	3.74269e-07
	80483	tRNA522	Lys	TTT	423.538	762.321	1157.72	1.59586	1.58379	0.049688	1.06715	134.533	0.202515	6.27199	8.08206e-10	2.16231e-07
	80484	tRNA378	Ile	AAT	0	0	0	0	0	0	0	0	0
	80485	tRNA379	Ile	AAT	0	0	0	0	0	0	0	0	0
	80486	tRNA380	Ile	AAT	0	0	0	0	0	0	0	0	0
	80487	tRNA381	Ile	AAT	0	0	0	0	0	0	0	0	0
	80488	tRNA658	Ser	AGA	0	0	0.218467	0.218313	0.448178	0.65849	0.150192	0.103035	0	-1.56238	0.257018	0.989491	-0.805982	0.465617	0.994227
	80489	tRNA155	Asp	GTC	0	0	0	0.0106391	0	0	0	0	0
	80490	tRNA479	Leu	TAA	228.519	98.6324	127.366	77.5056	70.3876	68.3674	151.441	162.061	138.561	-0.86685	0.0452928	0.879807	1.6121	4.50979e-08	1.89105e-05
	80491	tRNA582	Phe	GAA	0	0	0	0	0	0	0	0	0
	80492	tRNA613	Phe	GAA	0	0	0	0	0	0	0	0	0
	80493	tRNA119	Asn	GTT	0	0	0	0	0	0	0	0.00619761	0
	80494	tRNA120	Asn	GTT	0	0	0	0	0	0	0	0.0123952	0
	80495	tRNA121	Asn	GTT	0	0	0	0	0	0	0	0.0185928	0
	80496	tRNA122	Asn	GTT	0	0	0	0	0	0	0	0.0247904	0
	80497	tRNA123	Asn	GTT	3.25018	0.875084	0	0	0	0	0	0.030988	0	1.31655	0.326759	0.989491
	80498	tRNA124	Asn	GTT	0	0	0	0	0	0	0	0.0371857	0
	80499	tRNA518	Lys	TTT	10.6369	25.0649	220.335	0.520604	0.529533	152.466	0.669934	0	0
	80500	tRNA519	Lys	TTT	0	15.2233	450.984	0.584439	0.529533	0.260862	0.978222	136.756	980.772				4.26883	0.000112463	0.0206833
	80501	tRNA520	Lys	TTT	415.74	334.576	961.927	0.584439	3.09055	1349.87	10.7012	138.494	9.11319
	80502	tRNA314	Gly	GCC	0.858272	0.875084	0	0.0851124	0.909834	1.43474	0.901131	0.786322	1.16446	-1.35441	0.328669	0.989491	0.740402	0.46343	0.994227
	80503	tRNA315	Gly	GCC	1.84317	9.33423	0	1445.54	1.24681	0.788796	1.45447	0.352489	0.556917
	80504	tRNA278	Glu	TTC	0	12.1053	0	0	0	0.149064	42.56	0.216916	0
	80505	tRNA279	Glu	TTC	14194	5111.93	11527.3	7230.76	5740.08	7502.33	12090	7844.08	7168.47	-1.30979	0.00200525	0.134123	0.967094	0.00151648	0.158973
	80506	tRNA553	Met	CAT	348.876	309.538	322.942	951.146	938.327	1281.47	1114.09	1190.94	1693.69	-3.59791	2.25643e-30	3.97432e-27	0.940255	0.000756566	0.0933069
	80507	tRNA207	Gln	TTA	0	0.150877	1.34147	0	0	0	0	0.0160377	0	0.602285	0.647593	0.989491
	80508	tRNA235	Gln	TTA	0	0.150877	0	0	0	0	0	0.0160377	0
	80509	tRNA516	Lys	TTT	0	0	0	0.0319172	0	0	0	0	0
	80510	tRNA517	Lys	TTT	0	0	0	0.0319172	0	0	0	0	0
	80511	tRNA236	Gln	TTA	0	0.150877	0	0	0	0	0	0.0160377	0
	80512	tRNA234	Gln	TTA	0	0.150877	0	0	0	0	0	0.0160377	0
	80513	tRNA581	Phe	GAA	1852.12	2486.59	1834.19	771.208	957.451	874.385	500.609	394.819	200.403	-0.734	0.0114334	0.456239	-0.628199	0.0534232	0.994227
	80514	tRNA612	Phe	GAA	0	0	0	0	0	0	0	0	0
	80515	tRNA377	Ile	AAT	1689.04	1791.73	2165.86	852.368	1508.24	1331.05	2618.7	3007.45	1626.17	-1.28516	2.7262e-05	0.00347114	1.59575	2.61836e-08	1.13064e-05
	80516	tRNA302	Gly	GCC	1.66026	515.723	2.1891	481.964	2.11806	4.28554	1.58804	2.0217	1.92725
	80517	tRNA303	Gly	GCC	1.66026	0.437542	2.1891	0	2.52521	3.60443	1.85559	2.11903	1.70396	-1.91497	0.11223	0.989491	0.52786	0.542703	0.994227
	80518	tRNA304	Gly	GCC	1.66026	0.437542	2.76401	0	2.30617	3.54977	2.30023	2.01057	1.28052	-1.66795	0.167961	0.989491	0.616342	0.479972	0.994227
	80519	tRNA27	Ala	AGC	5.31847	8.70708	7.18642	283.214	2.93169	287.053	5.86211	3.03683	933.256	-5.39995	1.69563e-06	0.000273579	0.639121	0.571498	0.994227
	80520	tRNA28	Ala	AGC	0	0.243631	1.43728	0.234059	0	0	1.30785	159.729	0	0.281985	0.8309	0.989491
	80521	tRNA29	Ala	AGC	5612.26	8274.77	4199.62	0.861763	1098.12	1651.34	2.33265	432.713	150.042	0.684368	0.582818	0.989491	-0.749201	0.5061	0.994227
	80522	tRNA305	Gly	GCC	0	0	0	0	0	0	0	0	0.0886005
	80523	tRNA306	Gly	GCC	0	0	0	0	0	0	0	0	0.0886005
	80524	tRNA307	Gly	GCC	0	0	0	0	0	0	0	0	0.0886005
	80525	tRNA308	Gly	GCC	0	0	0	0	0	0	0	0	0.0886005
	80526	tRNA309	Gly	GCC	0	0	0	0	0	0	0	0	0.0886005
	80527	tRNA310	Gly	GCC	0	0	0	0	0	0	0	0	0.0886005
	80528	tRNA311	Gly	GCC	0	0	0	0	0	0	0	0	0.0886005
	80529	tRNA312	Gly	GCC	0	0	0	0	0	0	0	0	0.0886005
	80530	tRNA313	Gly	GCC	0	0	0	0	0	0	0	0	0.0886005
	80531	tRNA422	Ile	TAT	328.147	325.497	346.958	30.3395	22.3867	23.9293	72.7949	68.8395	57.9943	1.65783	1.26431e-05	0.00175806	1.89582	9.64728e-09	4.49477e-06
	80532	tRNA831	putative	undetermined	300.29	227.707	161.145	16.8792	16.4763	13.0282	38.799	38.5233	41.1211	1.85049	5.52803e-06	0.000805796	1.8838	1.50054e-08	6.8392e-06
	80533	tRNA420	Ile	TAT	266.997	264.994	471.604	62.1829	66.308	104.669	308.821	349.621	314.274	0.194542	0.607948	0.989491	2.66484	2.74468e-24	4.42653e-21
	80534	tRNA152	Asp	GTC	0	0	0	0.0106391	0	0	0	0	0
	80535	tRNA153	Asp	GTC	0	0	0	0.0106391	0	0	0	0	0
	80536	tRNA154	Asp	GTC	0	0	0	0.0106391	0	0	0	0	0
	80537	tRNA149	Asp	GTC	0	0	0	0.0319172	0	0	0	0	0
	80538	tRNA150	Asp	GTC	0	0	0	0.0212781	0	0	0	0	0
	80539	tRNA151	Asp	GTC	0	0	0	0.0106391	0	0	0	0	0
	80541	tRNA833	put	undetermined	439.07	467.13	542.719	704.238	527.468	600.8	434.346	369.62	350.308	-2.31257	7.09281e-11	2.20461e-08	-0.103233	0.732416	0.994227
	80542	tRNA34	Ala	CGC	1507.76	1535.32	1670.96	3065.64	2804.81	2893.65	3661.04	4599.91	4617.99	-2.84763	2.49503e-18	1.46486e-15	1.12074	6.68806e-05	0.0137373
	80544	tRNA38	Ala	TGC	2426.73	2703.12	2982.39	3909.79	2447.36	1851.95	4537.77	3624.69	3035.47	-2.05042	5.82215e-07	0.000104286	0.922903	0.012744	0.631655
	80545	tRNA825	Val	TAC	201.083	172.211	283.537	1380.51	1093.37	814.555	87.7546	237.644	189.182	-4.25281	1.035e-25	1.45839e-22	-2.07272	9.38827e-08	3.57881e-05
	80546	tRNA826	Val	TAC	330.061	75.8574	214.344	451.085	345.246	327.656	69.9552	139.82	148.974	-2.72672	2.47581e-08	5.39472e-06	-1.06724	0.00304237	0.262495
	80547	tRNA277	Glu	TTC	394.155	3719.16	3142.1	678.005	1171.26	749.484	1170.98	572.883	708.74	-0.515595	0.313519	0.989491	0.526761	0.0992389	0.994227
	80548	tRNA428	Leu	AAG	0	0.194678	0	0.0350916	0	0.0185036	0	0	0.0139161
	80549	tRNA429	Leu	AAG	0	0.220986	0	0.0350916	0	0.0185036	0	0	0.0139161
	80550	tRNA430	Leu	AAG	0	0.247294	0	0.0350916	0	0.0138777	0	0	0.0139161
	80551	tRNA431	Leu	AAG	0	0.273602	0	0.0350916	0	0.0185036	0	0	0.0139161
	80552	tRNA432	Leu	AAG	0	0.273602	0	0.0350916	0	0.0138777	0	0	0.0139161
	80553	tRNA433	Leu	AAG	0	0.247294	0	0.0350916	0	0.00925182	0	0	0.0139161
	80554	tRNA434	Leu	AAG	0	0.273602	0	0.0350916	0	0.00462591	0	0	0.0139161
	80555	tRNA177	Cys	GCA	10690.2	4947.71	2308.54	7022.67	3460.12	5884.27	2644.14	2950.62	3899.73	-1.82248	0.000206709	0.0209043	-0.233656	0.505159	0.994227
	80556	tRNA167	Cys	GCA	0.590942	0	18.3884	8.32691	6.17279	12.6351	2.06113	4.36099	1.67798	-2.09472	0.0259645	0.703572	-1.07603	0.058691	0.994227
	80557	tRNA168	Cys	GCA	3320.22	4239.39	5282.46	6994.56	6900.19	7987.67	7101.6	9012.14	8050.27	-2.70345	1.3525e-16	6.49694e-14	0.736045	0.00496186	0.353845
	80558	tRNA169	Cys	GCA	28.4187	0.437542	23.3132	0	0.336976	0.505914	2.25983	3.87317	0.578615	3.71991	0.000679118	0.0569597	3.05529	0.00131093	0.1439
	80559	tRNA170	Cys	GCA	1.96981	0	0	4.06547	0.336976	0.722734	0	0	0.535219	-2.55967	0.0427193	0.867354	-2.04763	0.0571486	0.994227
	80560	tRNA171	Cys	GCA	3.15169	1.31263	1.14983	14.6096	2.41768	8.55292	2.96431	4.36669	10.0644	-3.91084	2.76143e-06	0.000416898	-0.0812999	0.899009	0.994227
	80561	tRNA172	Cys	GCA	1.96981	48.4185	5.37048	0	0.336976	0.261991	2.05047	3.06513	0.448427	4.12136	0.000253584	0.024586	3.35296	0.000707791	0.0893948
	80562	tRNA178	Cys	GCA	1.18188	8534.13	11766.1	13245.2	15540.9	15412	8978.86	10618.7	8539.37	-2.10429	0.108018	0.989491	-0.0401196	0.873239	0.994227
	80563	tRNA146	Asp	GTC	0	0	0	0.0106391	0	0	0	0	0
	80564	tRNA147	Asp	GTC	0	0	0	0.0106391	0	0	0	0	0
	80565	tRNA148	Asp	GTC	0	0	0	0.0106391	0	0	0	0	0
	80566	tRNA275	Glu	TTC	0	0	0	0	0	0	0	0	0
	80567	tRNA276	Glu	TTC	0	0	0	0	0	0	0	0	0
	80568	tRNA594	Phe	GAA	0	0	0	0.0524353	0	0	0	0	0
	80569	tRNA116	Asn	GTT	0	0	0	0	0	0	0	0.00619761	0
	80570	tRNA117	Asn	GTT	3.25018	0	0	0	0	0	0	0.00619761	0	1.15708	0.383188	0.989491
	80571	tRNA118	Asn	GTT	0	0	0	0	0	0	0	0.0123952	0
	80572	tRNA747	Trp	CCA	0	0	0	0	0	0	0	0	0
	80573	tRNA748	Trp	CCA	0	0	0	0	0	0	0	0	0
	80574	tRNA749	Trp	CCA	0	0	0	0	0	0	0	0	0
	80575	tRNA750	Trp	CCA	0	0	0	0	0	0	0	0	0
	80576	tRNA751	Trp	CCA	0	0	0	0	0	0	0	0	0
	80577	tRNA752	Trp	CCA	0	0	0	0	0	0	0	0	0
	80578	tRNA808	Val	AAC	0	0	0	0	0	0	0	0	0
	80579	tRNA567	Met	CAT	2671.36	2.33356	3863.61	4846.08	5092.32	5060.03	2487.74	2657.02	1474.88	-2.17745	0.0855542	0.989491	-0.575605	0.0515068	0.994227
	80580	tRNA176	Cys	GCA	0	0	0	0	0	0	0	0	0
	80581	tRNA784	Tyr	GTA	0	0	0.0752039	0	0	0.0194989	0	0	0
	80582	tRNA142	Asp	GTC	1.32962	23.321	1.14983	469.037	396.86	1.8633	1.94261	950.408	1.2556	-4.7777	0.000227147	0.0224345	0.26864	0.811447	0.994227
	80583	tRNA143	Asp	GTC	13.9364	34.5585	49.5384	0.351089	0.791893	15.6517	3.4801	0.542291	2.16691	0.744081	0.399944	0.989491	-0.504784	0.568973	0.994227
	80584	tRNA144	Asp	GTC	2.11754	9.32694	4.12022	0.351089	0.791893	1.6397	2.32402	0.614596	1.35685	0.5455	0.620771	0.989491	1.11311	0.224952	0.994227
	80585	tRNA145	Asp	GTC	6.84507	8.92586	3.83276	0.44684	1.04462	0.819851	1.66792	1.22919	0.648049	1.00624	0.329756	0.989491	1.06857	0.242843	0.994227
	80586	tRNA785	Tyr	GTA	922.122	1553.13	948.18	941.522	3859.26	981.551	1632.77	1922.78	639.031	-2.63292	2.71084e-09	6.58579e-07	0.177308	0.793725	0.994227
	80587	tRNA456	Leu	CAG	47.9863	87.3015	45.566	10.4104	9.54977	11.2302	29.3086	13.5423	16.2451	0.492002	0.291658	0.989491	1.4723	0.00034915	0.0501388
	80588	tRNA483	Leu	TAG	4261.56	2579.41	3500.35	1.59667	479.986	1.36233	1187.66	1091.19	6.42922	1.76176	0.181191	0.989491	1.39963	0.215354	0.994227
	80589	tRNA484	Leu	TAG	0	0	234.219	0.368461	0	0.0717016	0	0	0				-0.450029	0.640498	0.994227
	80590	tRNA485	Leu	TAG	4969.08	3897.89	2971.4	193.877	0	209.392	114.756	498.466	684.657	1.83391	0.169913	0.989491	1.1652	0.301279	0.994227
	80591	tRNA486	Leu	TAG	14126.1	12501.8	11485.9	7758.14	6828.24	6009.67	4945.79	3795.13	4884.51	-1.1073	0.00136598	0.100949	-0.032791	0.913261	0.994227
	80592	tRNA108	Asn	GTT	1163.44	918.843	328.2	1277.8	354.264	460.764	456.509	369.331	289.077	-1.89047	0.000431973	0.0388518	-0.426776	0.530592	0.994227
	80593	tRNA427	Leu	AAG	26367.1	31563.3	21781.8	26164.4	22178.1	16067.1	5976.1	6505.17	6218.6	-1.72235	2.07329e-06	0.000331978	-1.21576	0.000159272	0.0282991
	80594	tRNA515	Lys	TTT	0	0	0	0.0319172	0	0	0	0	0
	80595	tRNA337	Gly	TCC	0	0	0	0	0	0.00677563	0	0	0
	80597	tRNA807	Val	AAC	2219.4	2453.1	2865.03	2140.16	1041.7	1238.57	2524.48	1570.86	1561.34	-1.27579	0.00201315	0.134227	0.833644	0.0273675	0.912234
	80598	tRNA783	Tyr	GTA	0	0	0.0752039	0	0	0.0194989	0	0	0
	80599	tRNA478	Leu	TAA	0	0	0	0	0	0.0251194	0	0	0
	80600	tRNA371	His	GTG	0	0	0	0	0	0	0	0	0
	80601	tRNA373	His	GTG	0	0	0	0	0	0	0	0	0
	80602	tRNA426	Leu	AAG	0	0.194678	0	0.0350916	0	0.00462591	0	0	0.0139161
	80603	tRNA77	Arg	TCT	0	0	0	0	0	0	0.00494052	0.0103293	0
	80604	tRNA424	Leu	AAG	31561.9	27005.8	24057	23034.7	20398.5	13135	9960.85	5485.76	4886.46	-1.46201	0.000119602	0.0130979	-0.916262	0.0118057	0.593582
	80605	tRNA425	Leu	AAG	0	0.194678	0	0.0350916	0	0.00462591	0	0	0.0139161
	80606	tRNA78	Arg	TCT	0	0	0	0	0	0	0.00494052	0.0103293	0
	80607	tRNA375	Ile	AAT	0	0	0	0	0	0	0	0	0
	80608	tRNA376	Ile	AAT	0	0	0	0	0	0	0	0	0
	80609	tRNA781	Tyr	GTA	1.35276	1.40224	3.15856	0.331221	0.2777	0.773456	0.434289	0.675315	0.352328	0.307663	0.811444	0.989491	0.527097	0.624903	0.994227
	80610	tRNA782	Tyr	GTA	1.89386	3.40545	9.037	0.331221	0.2777	0.727959	0.398099	0.675315	0.352328	1.38358	0.233376	0.989491	0.425971	0.694839	0.994227
	80611	tRNA233	Gln	TTA	3215.57	4859.82	3964.5	48281.7	55348.9	61339.9	76135.4	78551.2	98685.2	-5.69807	5.24612e-88	2.77205e-84	1.22271	1.37824e-06	0.000424943
	80612	tRNA703	Thr	AGT	1383.87	2.18771	10.7317	0.276615	0.0673951	1.54033	0.968341	0	2.36268				1.0935	0.297367	0.994227
	80613	tRNA704	Thr	AGT	0	0	17.0558	0.212781	0.0673951	1.33492	0.731196	0	0.540041	1.28496	0.336601	0.989491	0.311668	0.781389	0.994227
	80614	tRNA705	Thr	AGT	0	7068.43	11.8816	0.148947	0.0673951	1.15347	0.731196	2578.89	0.540041
	80615	tRNA706	Thr	AGT	1142.75	0.304953	2199.83	0	0	0.530178	0	647.246	0	1.88417	0.171024	0.989491
	80616	tRNA707	Thr	AGT	0	0.304953	0.095819	0	0	0.550713	0	1292.7	0	-0.834907	0.526168	0.989491
	80617	tRNA708	Thr	AGT	282.088	657.313	1227.22	6376.58	8384.55	8149.82	10580.9	4542.39	6630.43	-5.21323	1.79487e-33	3.79365e-30	0.534361	0.0853817	0.994227
	80618	tRNA709	Thr	AGT	1996.62	0.304953	0.670733	0	0	0.533623	0.177859	1936.5	0
	80619	tRNA710	Thr	AGT	1149.25	464.325	4086.35	3188.34	1049.2	0.545838	461.724	648.776	4415.31	-1.1161	0.406247	0.989491	0.399984	0.72248	0.994227
	80620	tRNA711	Thr	AGT	1428.02	11.0181	2.82666	0	0	0.562956	0	0	0				-0.350623	0.715126	0.994227
	80621	tRNA712	Thr	AGT	0	0.0795531	2.82666	0	0	0.539357	0	0	0	0.258659	0.846924	0.989491	-0.350623	0.715126	0.994227
	80622	tRNA713	Thr	AGT	0	0.0795531	2.82666	0	0	0.503852	0	0	0	0.258659	0.846924	0.989491	-0.350623	0.715126	0.994227
	80623	tRNA714	Thr	AGT	0	0.0795531	2.82666	0	0	0.540589	0.0592862	0	0	0.258659	0.846924	0.989491	-0.350623	0.715126	0.994227
	80624	tRNA715	Thr	AGT	0	0.0795531	0	0	0	0.458945	0.118572	0	0	-0.834907	0.526168	0.989491	-0.117098	0.90342	0.994227
	80625	tRNA806	Val	AAC	0	0	0	0	0	0	0	0	0
	80626	tRNA107	Asn	GTT	2891.58	4581.56	327.003	355.533	211.986	321.764	38.3202	184.042	478.868	0.917238	0.274265	0.989491	0.193175	0.812546	0.994227
	80627	tRNA458	Leu	CAG	18146.2	17995.6	12423.4	9152.75	7614.87	5822.2	5103.23	3721.2	3215.66	-0.927598	0.0117332	0.466153	-0.358875	0.279875	0.994227
	80628	tRNA727	Thr	TGT	0	0	0	0.0255337	0	0	0	0	0
	80629	tRNA728	Thr	TGT	0	0	0	0.0255337	0	0	0	0	0.202515				0.40481	0.672464	0.994227
	80630	tRNA729	Thr	TGT	0	0	0	0.0255337	0	0	0	0	0
	80631	tRNA730	Thr	TGT	0	0	0	0.0255337	0	0	0	0	0.202515				0.40481	0.672464	0.994227
	80632	tRNA731	Thr	TGT	0	0	0	0.0255337	0	0	0	0	0
	80633	tRNA732	Thr	TGT	0	0	0	0	0	0	0	0	0
	80634	tRNA300	Gly	GCC	6567.97	2577.58	648.92	1.70225	7641.5	1306.64	2701.48	2354.02	0.405031	-1.10187	0.403492	0.989491	-0.0353937	0.9749	0.99449
	80635	tRNA301	Gly	GCC	1.18188	4.22957	5.74914	1.61714	0.404371	774.075	0.632386	1170.6	893.845				0.952187	0.394814	0.994227
	80636	tRNA725	Thr	CGT	1326.07	1815.78	1675.3	514.888	644.971	498.917	1013.91	1073.09	821.807	-0.44731	0.154181	0.989491	1.3877	3.93358e-07	0.000137452
	80637	tRNA780	Tyr	GTA	0	0.400641	0.0752039	0	0	0.0194989	0.114877	0.198622	0.185436	0.243304	0.853269	0.989491	0.97773	0.337636	0.994227
