# Supplementary material for: Altered tRNA processing is linked to a distinct and unusual La protein in Tetrahymena thermophila
Source: Nat Commun. 2022 Nov 28;13:7332. doi: 10.1038/s41467-022-34796-3 (PMC9705548; doi:10.1038/s41467-022-34796-3)
Supplement: Supplementary file 8 — Supplementary Data 5 [file 41467_2022_34796_MOESM8_ESM.xlsx]

## Sheet: Supplementary Data 5
	gene ID	gene name	tRNA isotype	tRNA anticodon	Mature sequence (with intron, without 3'-CCA)	Mature sequence (without 3'-CCA)	"Fishing" sequence (3'-end mature sequence)
	79925	tRNA61	Arg	CCG	AGCCCATTGGTCCAATGGTAGGGCATGAGATTCCGGCTCTCGAGGTCGGGGTTCGATTCCCCGGTGGGTTG	AGCCCATTGGTCCAATGGTAGGGCATGAGATTCCGGCTCTCGAGGTCGGGGTTCGATTCCCCGGTGGGTTG	GCTCTCGAGGTCGGGGTTCGATTCCCCGGTGGGTTG
	79926	tRNA42	Ala	TGC	GGGTGTGTAGCTCACATGGTAGAGCGCTTGATTTGCATTCAAGAGGCAGGGGGATCGATGCCCCCCACATCCA	GGGTGTGTAGCTCACATGGTAGAGCGCTTGATTTGCATTCAAGAGGCAGGGGGATCGATGCCCCCCACATCCA	TTCAAGAGGCAGGGGGATCGATGCCCCCCACATCCA
	79927	tRNA43	Ala	TGC	GGGTGTGTAGCTCACATGGTAGAGCGCTTGATTTGCATTCAAGAGGCAGGGGGATCGATGCCCCCCACATCCA	GGGTGTGTAGCTCACATGGTAGAGCGCTTGATTTGCATTCAAGAGGCAGGGGGATCGATGCCCCCCACATCCA	TTCAAGAGGCAGGGGGATCGATGCCCCCCACATCCA
	79928	tRNA44	Ala	TGC	GGGTGTGTAGCTCACATGGTAGAGCGCTTGATTTGCATTCAAGAGGCAGGGGGATCGATGCCCCCCACATCCA	GGGTGTGTAGCTCACATGGTAGAGCGCTTGATTTGCATTCAAGAGGCAGGGGGATCGATGCCCCCCACATCCA	TTCAAGAGGCAGGGGGATCGATGCCCCCCACATCCA
	79929	tRNA45	Ala	TGC	GGGTGTGTAGCTCACATGGTAGAGCGCTTGATTTGCATTCAAGAGGCAGGGGGATCGATGCCCCCCACATCCA	GGGTGTGTAGCTCACATGGTAGAGCGCTTGATTTGCATTCAAGAGGCAGGGGGATCGATGCCCCCCACATCCA	TTCAAGAGGCAGGGGGATCGATGCCCCCCACATCCA
	79930	tRNA40	Ala	TGC	GGGTGTGTAGCTCACACGGCAGAGTACTTGACTTGCACTCAAGAGGCAGGGGGATCGAAGCCCTCCACATCCA	GGGTGTGTAGCTCACACGGCAGAGTACTTGACTTGCACTCAAGAGGCAGGGGGATCGAAGCCCTCCACATCCA	CTCAAGAGGCAGGGGGATCGAAGCCCTCCACATCCA
	79931	tRNA46	Ala	TGC	GGGTGTGTAGCTCACATGGTAGAGCGCTTGATTTGCATTCAAGAGGCAGGGGGATCGATGCCCCCCACATCCA	GGGTGTGTAGCTCACATGGTAGAGCGCTTGATTTGCATTCAAGAGGCAGGGGGATCGATGCCCCCCACATCCA	TTCAAGAGGCAGGGGGATCGATGCCCCCCACATCCA
	79932	tRNA47	Ala	TGC	GGGTGTGTAGCTCACATGGTAGAGCGCTTGATTTGCATTCAAGAGGCAGGGGGATCGATGCCCCCCACATCCA	GGGTGTGTAGCTCACATGGTAGAGCGCTTGATTTGCATTCAAGAGGCAGGGGGATCGATGCCCCCCACATCCA	TTCAAGAGGCAGGGGGATCGATGCCCCCCACATCCA
	79933	tRNA48	Ala	TGC	GGGTGTGTAGCTCACATGGTAGAGCGCTTGATTTGCATTCAAGAGGCAGGGGGATCGATGCCCCCCACATCCA	GGGTGTGTAGCTCACATGGTAGAGCGCTTGATTTGCATTCAAGAGGCAGGGGGATCGATGCCCCCCACATCCA	TTCAAGAGGCAGGGGGATCGATGCCCCCCACATCCA
	79934	tRNA49	Ala	TGC	GGGTGTGTAGCTCACATGGTAGAGCGCTTGATTTGCATTCAAGAGGCAGGGGGATCGATGCCCCCCACATCCA	GGGTGTGTAGCTCACATGGTAGAGCGCTTGATTTGCATTCAAGAGGCAGGGGGATCGATGCCCCCCACATCCA	TTCAAGAGGCAGGGGGATCGATGCCCCCCACATCCA
	79935	tRNA50	Ala	TGC	GGGTGTGTAGCTCACATGGTAGAGCGCTTGATTTGCATTCAAGAGGCAGGGGGATCGATGCCCCCCACATCCA	GGGTGTGTAGCTCACATGGTAGAGCGCTTGATTTGCATTCAAGAGGCAGGGGGATCGATGCCCCCCACATCCA	TTCAAGAGGCAGGGGGATCGATGCCCCCCACATCCA
	79936	tRNA94	Asn	GTT	GCTCGATTAGCTCAGCTGGTTAGAGCATGCGGCTGTTAACCGCAAGGTCGTAGGTTCGATCCCTACATCGAGCG	GCTCGATTAGCTCAGCTGGTTAGAGCATGCGGCTGTTAACCGCAAGGTCGTAGGTTCGATCCCTACATCGAGCG	ACCGCAAGGTCGTAGGTTCGATCCCTACATCGAGCG
	79937	tRNA63	Arg	CCT	ATCCTTGTGGCGCAATGGTAGCGCAGTGGCCTCCTAAGCCAAAGGTTGTGAGTTCGAATCTCACCAAGGATG	ATCCTTGTGGCGCAATGGTAGCGCAGTGGCCTCCTAAGCCAAAGGTTGTGAGTTCGAATCTCACCAAGGATG	AGCCAAAGGTTGTGAGTTCGAATCTCACCAAGGATG
	79938	tRNA64	Arg	CCT	ATCCTTGTGGCGCAATGGTAGCGCAGTGGCCTCCTAAGCCAAAGGTTGTGAGTTCGAATCTCACCAAGGATG	ATCCTTGTGGCGCAATGGTAGCGCAGTGGCCTCCTAAGCCAAAGGTTGTGAGTTCGAATCTCACCAAGGATG	AGCCAAAGGTTGTGAGTTCGAATCTCACCAAGGATG
	79939	tRNA51	Arg	ACG	GGGGTGATGGCTCAATGGTAGAGCATCTGACTACGGATCAGAAGGTTGCAGGTTCGAGTCCTGCTCATCTCG	GGGGTGATGGCTCAATGGTAGAGCATCTGACTACGGATCAGAAGGTTGCAGGTTCGAGTCCTGCTCATCTCG	ATCAGAAGGTTGCAGGTTCGAGTCCTGCTCATCTCG
	79940	tRNA52	Arg	ACG	GGGGTGATGGCTCAATGGTAGAGCATCTGACTACGGATCAGAAGGTTGCAGGTTCGAGTCCTGCTCATCTCG	GGGGTGATGGCTCAATGGTAGAGCATCTGACTACGGATCAGAAGGTTGCAGGTTCGAGTCCTGCTCATCTCG	ATCAGAAGGTTGCAGGTTCGAGTCCTGCTCATCTCG
	79941	tRNA58	Arg	ACG	GGGGTGATGGCTCAATGGTAGAGCTTCTGACTACGGATCAGAAGGTTGCAGGTTCGAGTCCTGCTCACCTCG	GGGGTGATGGCTCAATGGTAGAGCTTCTGACTACGGATCAGAAGGTTGCAGGTTCGAGTCCTGCTCACCTCG	ATCAGAAGGTTGCAGGTTCGAGTCCTGCTCACCTCG
	79942	tRNA59	Arg	ACG	GGGGTGATGGCTCAATGGTAGAGCTTCTGACTACGGATCAGAAGGTTGCAGGTTCGAGTCCTGCTCACCTCG	GGGGTGATGGCTCAATGGTAGAGCTTCTGACTACGGATCAGAAGGTTGCAGGTTCGAGTCCTGCTCACCTCG	ATCAGAAGGTTGCAGGTTCGAGTCCTGCTCACCTCG
	79943	tRNA53	Arg	ACG	GGGGTGATGGCTCAATGGTAGAGCATCTGACTACGGATCAGAAGGTTGCAGGTTCGAGTCCTGCTCATCTCG	GGGGTGATGGCTCAATGGTAGAGCATCTGACTACGGATCAGAAGGTTGCAGGTTCGAGTCCTGCTCATCTCG	ATCAGAAGGTTGCAGGTTCGAGTCCTGCTCATCTCG
	79944	tRNA54	Arg	ACG	GGGGTGATGGCTCAATGGTAGAGCATCTGACTACGGATCAGAAGGTTGCAGGTTCGAGTCCTGCTCATCTCG	GGGGTGATGGCTCAATGGTAGAGCATCTGACTACGGATCAGAAGGTTGCAGGTTCGAGTCCTGCTCATCTCG	ATCAGAAGGTTGCAGGTTCGAGTCCTGCTCATCTCG
	79945	tRNA55	Arg	ACG	GGGGTGATGGCTCAATGGTAGAGCATCTGACTACGGATCAGAAGGTTGCAGGTTCGAGTCCTGCTCATCTCG	GGGGTGATGGCTCAATGGTAGAGCATCTGACTACGGATCAGAAGGTTGCAGGTTCGAGTCCTGCTCATCTCG	ATCAGAAGGTTGCAGGTTCGAGTCCTGCTCATCTCG
	79946	tRNA56	Arg	ACG	GGGGTGATGGCTCAATGGTAGAGCATCTGACTACGGATCAGAAGGTTGCAGGTTCGAGTCCTGCTCATCTCG	GGGGTGATGGCTCAATGGTAGAGCATCTGACTACGGATCAGAAGGTTGCAGGTTCGAGTCCTGCTCATCTCG	ATCAGAAGGTTGCAGGTTCGAGTCCTGCTCATCTCG
	79947	tRNA666	Ser	AGA	GACAATTTGTCCGAGTGGTTAAGGAGGAAGACTAGAAATCTTTTGGGTTTACCCGCGCAGGTTCGAATCCTGCAGTTGTCG	GACAATTTGTCCGAGTGGTTAAGGAGGAAGACTAGAAATCTTTTGGGTTTACCCGCGCAGGTTCGAATCCTGCAGTTGTCG	GGTTTACCCGCGCAGGTTCGAATCCTGCAGTTGTCG
	79948	tRNA667	Ser	AGA	GACAATTTGTCCGAGTGGTTAAGGAGGAAGACTAGAAATCTTTTGGGTTTACCCGCGCAGGTTCGAATCCTGCAGTTGTCG	GACAATTTGTCCGAGTGGTTAAGGAGGAAGACTAGAAATCTTTTGGGTTTACCCGCGCAGGTTCGAATCCTGCAGTTGTCG	GGTTTACCCGCGCAGGTTCGAATCCTGCAGTTGTCG
	79949	tRNA601	Phe	GAA	GCCTTTATAGCTCAGTTGGGAGAGCGTAAGACTGAAGATCTTACGGTCCTCGGTTCGATCCCGAGTGAAGGCA	GCCTTTATAGCTCAGTTGGGAGAGCGTAAGACTGAAGATCTTACGGTCCTCGGTTCGATCCCGAGTGAAGGCA	ATCTTACGGTCCTCGGTTCGATCCCGAGTGAAGGCA
	79950	tRNA440	Leu	AAG	GATGAAGTGGCCGAGCGGTCTAAGGCGGTAGATTAAGGCTCTATTCCGAAAGGGCGCGAGTTCGAATCTCGCCTTCATCA	GATGAAGTGGCCGAGCGGTCTAAGGCGGTAGATTAAGGCTCTATTCCGAAAGGGCGCGAGTTCGAATCTCGCCTTCATCA	TCCGAAAGGGCGCGAGTTCGAATCTCGCCTTCATCA
	79951	tRNA66	Arg	TCG	GGCCTTGTGGCGCAATGGTAGCGCAGTGGATTTCGGCTCCAAAGGTTTAGGGTTCGAGTCCCTACGGGGTCG	GGCCTTGTGGCGCAATGGTAGCGCAGTGGATTTCGGCTCCAAAGGTTTAGGGTTCGAGTCCCTACGGGGTCG	CTCCAAAGGTTTAGGGTTCGAGTCCCTACGGGGTCG
	79952	tRNA683	Ser	GCT	GACACTTTGGCCGAGTGGTTAAGGCGGCGGCCTGCTAAGCCGTTTCCCTCTGGGAGCGTGAGTTCAATTCTCACAGGTGTCG	GACACTTTGGCCGAGTGGTTAAGGCGGCGGCCTGCTAAGCCGTTTCCCTCTGGGAGCGTGAGTTCAATTCTCACAGGTGTCG	CCTCTGGGAGCGTGAGTTCAATTCTCACAGGTGTCG
	79953	tRNA684	Ser	GCT	GACACTTTGGCCGAGTGGTTAAGGCGGCGGCCTGCTAAGCCGTTTCCCTCTGGGAGCGTGAGTTCAATTCTCACAGGTGTCG	GACACTTTGGCCGAGTGGTTAAGGCGGCGGCCTGCTAAGCCGTTTCCCTCTGGGAGCGTGAGTTCAATTCTCACAGGTGTCG	CCTCTGGGAGCGTGAGTTCAATTCTCACAGGTGTCG
	79954	tRNA685	Ser	GCT	GACACTTTGGCCGAGTGGTTAAGGCGGCGGCCTGCTAAGCCGTTTCCCTCTGGGAGCGTGAGTTCAATTCTCACAGGTGTCG	GACACTTTGGCCGAGTGGTTAAGGCGGCGGCCTGCTAAGCCGTTTCCCTCTGGGAGCGTGAGTTCAATTCTCACAGGTGTCG	CCTCTGGGAGCGTGAGTTCAATTCTCACAGGTGTCG
	79955	tRNA686	Ser	GCT	GACACTTTGGCCGAGTGGTTAAGGCGGCGGCCTGCTAAGCCGTTTCCCTCTGGGAGCGTGAGTTCAATTCTCACAGGTGTCG	GACACTTTGGCCGAGTGGTTAAGGCGGCGGCCTGCTAAGCCGTTTCCCTCTGGGAGCGTGAGTTCAATTCTCACAGGTGTCG	CCTCTGGGAGCGTGAGTTCAATTCTCACAGGTGTCG
	79956	tRNA687	Ser	GCT	GACACTTTGGCCGAGTGGTTAAGGCGGCGGCCTGCTAAGCCGTTTCCCTCTGGGAGCGTGAGTTCAATTCTCACAGGTGTCG	GACACTTTGGCCGAGTGGTTAAGGCGGCGGCCTGCTAAGCCGTTTCCCTCTGGGAGCGTGAGTTCAATTCTCACAGGTGTCG	CCTCTGGGAGCGTGAGTTCAATTCTCACAGGTGTCG
	79957	tRNA688	Ser	GCT	GACACTTTGGCCGAGTGGTTAAGGCGGCGGCCTGCTAAGCCGTTTCCCTCTGGGAGCGTGAGTTCAATTCTCACAGGTGTCG	GACACTTTGGCCGAGTGGTTAAGGCGGCGGCCTGCTAAGCCGTTTCCCTCTGGGAGCGTGAGTTCAATTCTCACAGGTGTCG	CCTCTGGGAGCGTGAGTTCAATTCTCACAGGTGTCG
	79958	tRNA689	Ser	GCT	GACACTTTGGCCGAGTGGTTAAGGCGGCGGCCTGCTAAGCCGTTTCCCTCTGGGAGCGTGAGTTCAATTCTCACAGGTGTCG	GACACTTTGGCCGAGTGGTTAAGGCGGCGGCCTGCTAAGCCGTTTCCCTCTGGGAGCGTGAGTTCAATTCTCACAGGTGTCG	CCTCTGGGAGCGTGAGTTCAATTCTCACAGGTGTCG
	79959	tRNA690	Ser	GCT	GACACTTTGGCCGAGTGGTTAAGGCGGCGGCCTGCTAAGCCGTTTCCCTCTGGGAGCGTGAGTTCAATTCTCACAGGTGTCG	GACACTTTGGCCGAGTGGTTAAGGCGGCGGCCTGCTAAGCCGTTTCCCTCTGGGAGCGTGAGTTCAATTCTCACAGGTGTCG	CCTCTGGGAGCGTGAGTTCAATTCTCACAGGTGTCG
	79960	tRNA665	Ser	AGA	GACAATTTGTCCGAGTGGTTAAGGAGGAAGACTAGAAATCTTTTGGGTTTACCCGCGCAGGTTCGAATCCTGCAGTTGTCG	GACAATTTGTCCGAGTGGTTAAGGAGGAAGACTAGAAATCTTTTGGGTTTACCCGCGCAGGTTCGAATCCTGCAGTTGTCG	GGTTTACCCGCGCAGGTTCGAATCCTGCAGTTGTCG
	79961	tRNA508	Lys	TTT	ACCCGTCTAGCTCAGTCGGTAGAGCGCCAGCCTTTTAAGCTGGTGGTCGAGGGTTCGAGCCCCTCGGTGGGTG	ACCCGTCTAGCTCAGTCGGTAGAGCGCCAGCCTTTTAAGCTGGTGGTCGAGGGTTCGAGCCCCTCGGTGGGTG	AGCTGGTGGTCGAGGGTTCGAGCCCCTCGGTGGGTG
	79962	tRNA509	Lys	TTT	ACCCGTCTAGCTCAGTCGGTAGAGCGCCAGCCTTTTAAGCTGGTGGTCGAGGGTTCGAGCCCCTCGGTGGGTG	ACCCGTCTAGCTCAGTCGGTAGAGCGCCAGCCTTTTAAGCTGGTGGTCGAGGGTTCGAGCCCCTCGGTGGGTG	AGCTGGTGGTCGAGGGTTCGAGCCCCTCGGTGGGTG
	79963	tRNA533	Lys	TTT	ACCCGTCTAGCTCAGTCGGTAGAGTGCCAGCCTTTTAAGCTGGTGGTCGAGGGTTCGAGCCCCTAGGTAGGTG	ACCCGTCTAGCTCAGTCGGTAGAGTGCCAGCCTTTTAAGCTGGTGGTCGAGGGTTCGAGCCCCTAGGTAGGTG	AGCTGGTGGTCGAGGGTTCGAGCCCCTAGGTAGGTG
	79964	tRNA510	Lys	TTT	ACCCGTCTAGCTCAGTCGGTAGAGCGCCAGCCTTTTAAGCTGGTGGTCGAGGGTTCGAGCCCCTCGGTGGGTG	ACCCGTCTAGCTCAGTCGGTAGAGCGCCAGCCTTTTAAGCTGGTGGTCGAGGGTTCGAGCCCCTCGGTGGGTG	AGCTGGTGGTCGAGGGTTCGAGCCCCTCGGTGGGTG
	79965	tRNA511	Lys	TTT	ACCCGTCTAGCTCAGTCGGTAGAGCGCCAGCCTTTTAAGCTGGTGGTCGAGGGTTCGAGCCCCTCGGTGGGTG	ACCCGTCTAGCTCAGTCGGTAGAGCGCCAGCCTTTTAAGCTGGTGGTCGAGGGTTCGAGCCCCTCGGTGGGTG	AGCTGGTGGTCGAGGGTTCGAGCCCCTCGGTGGGTG
	79966	tRNA512	Lys	TTT	ACCCGTCTAGCTCAGTCGGTAGAGCGCCAGCCTTTTAAGCTGGTGGTCGAGGGTTCGAGCCCCTCGGTGGGTG	ACCCGTCTAGCTCAGTCGGTAGAGCGCCAGCCTTTTAAGCTGGTGGTCGAGGGTTCGAGCCCCTCGGTGGGTG	AGCTGGTGGTCGAGGGTTCGAGCCCCTCGGTGGGTG
	79967	tRNA535	Lys	TTT	ACCCGTCTAGCTCAGTCTGTAGAGCTCCAGCCTTTTAAGCTGGTGGTAGAGGGTTAGAGCCCCTCGGTGCGTG	ACCCGTCTAGCTCAGTCTGTAGAGCTCCAGCCTTTTAAGCTGGTGGTAGAGGGTTAGAGCCCCTCGGTGCGTG	AGCTGGTGGTAGAGGGTTAGAGCCCCTCGGTGCGTG
	79968	tRNA513	Lys	TTT	ACCCGTCTAGCTCAGTCGGTAGAGCGCCAGCCTTTTAAGCTGGTGGTCGAGGGTTCGAGCCCCTCGGTGGGTG	ACCCGTCTAGCTCAGTCGGTAGAGCGCCAGCCTTTTAAGCTGGTGGTCGAGGGTTCGAGCCCCTCGGTGGGTG	AGCTGGTGGTCGAGGGTTCGAGCCCCTCGGTGGGTG
	79969	tRNA531	Lys	TTT	ACCCGTCTAGCTCAGTCGGTAGAGCGCCAGCCTTTTAAGTTGGTGGTCGAGGGTTCGAGCCCCTCGGTGGGTG	ACCCGTCTAGCTCAGTCGGTAGAGCGCCAGCCTTTTAAGTTGGTGGTCGAGGGTTCGAGCCCCTCGGTGGGTG	AGTTGGTGGTCGAGGGTTCGAGCCCCTCGGTGGGTG
	79970	tRNA514	Lys	TTT	ACCCGTCTAGCTCAGTCGGTAGAGCGCCAGCCTTTTAAGCTGGTGGTCGAGGGTTCGAGCCCCTCGGTGGGTG	ACCCGTCTAGCTCAGTCGGTAGAGCGCCAGCCTTTTAAGCTGGTGGTCGAGGGTTCGAGCCCCTCGGTGGGTG	AGCTGGTGGTCGAGGGTTCGAGCCCCTCGGTGGGTG
	79971	tRNA106	Asn	GTT	GCTCGATTAGCTCAGCTGGTTAGAGCATGCGGCTGTTAACCGCAAGGTCGTAGGTTCGATCCCTACATCGAGCG	GCTCGATTAGCTCAGCTGGTTAGAGCATGCGGCTGTTAACCGCAAGGTCGTAGGTTCGATCCCTACATCGAGCG	ACCGCAAGGTCGTAGGTTCGATCCCTACATCGAGCG
	79972	tRNA73	Arg	TCT	AGCCGAGTGGCGCAATGGTAGCGCAGCAGACTTCTAATCTGAAGGTTGTGGGTTCGAGTCCCACCTTGGTTG	AGCCGAGTGGCGCAATGGTAGCGCAGCAGACTTCTAATCTGAAGGTTGTGGGTTCGAGTCCCACCTTGGTTG	ATCTGAAGGTTGTGGGTTCGAGTCCCACCTTGGTTG
	79973	tRNA74	Arg	TCT	AGCCGAGTGGCGCAATGGTAGCGCAGCAGACTTCTAATCTGAAGGTTGTGGGTTCGAGTCCCACCTTGGTTG	AGCCGAGTGGCGCAATGGTAGCGCAGCAGACTTCTAATCTGAAGGTTGTGGGTTCGAGTCCCACCTTGGTTG	ATCTGAAGGTTGTGGGTTCGAGTCCCACCTTGGTTG
	79974	tRNA75	Arg	TCT	AGCCGAGTGGCGCAATGGTAGCGCAGCAGACTTCTAATCTGAAGGTTGTGGGTTCGAGTCCCACCTTGGTTG	AGCCGAGTGGCGCAATGGTAGCGCAGCAGACTTCTAATCTGAAGGTTGTGGGTTCGAGTCCCACCTTGGTTG	ATCTGAAGGTTGTGGGTTCGAGTCCCACCTTGGTTG
	79975	tRNA76	Arg	TCT	AGCCGAGTGGCGCAATGGTAGCGCAGCAGACTTCTAATCTGAAGGTTGTGGGTTCGAGTCCCACCTTGGTTG	AGCCGAGTGGCGCAATGGTAGCGCAGCAGACTTCTAATCTGAAGGTTGTGGGTTCGAGTCCCACCTTGGTTG	ATCTGAAGGTTGTGGGTTCGAGTCCCACCTTGGTTG
	79976	tRNA477	Leu	TAA	GGCAATTTGCCCGAGTTGGTTAAGGGGGACGACTTAAGATCGCCTGGATGTAATCCGCGTGAGTTCGAATCTCACAGTTGCCA	GGCAATTTGCCCGAGTTGGTTAAGGGGGACGACTTAAGATCGCCTGGATGTAATCCGCGTGAGTTCGAATCTCACAGTTGCCA	ATGTAATCCGCGTGAGTTCGAATCTCACAGTTGCCA
	79977	tRNA619	Pro	AGG	GGGTTGTTGGTCTAGTGGCATGATTCTCGTTTAGGGTACGAGAGGTCCCGGGTTCGATTCTCGGACGACCCC	GGGTTGTTGGTCTAGTGGCATGATTCTCGTTTAGGGTACGAGAGGTCCCGGGTTCGATTCTCGGACGACCCC	TACGAGAGGTCCCGGGTTCGATTCTCGGACGACCCC
	79978	tRNA620	Pro	AGG	GGGTTGTTGGTCTAGTGGCATGATTCTCGTTTAGGGTACGAGAGGTCCCGGGTTCGATTCTCGGACGACCCC	GGGTTGTTGGTCTAGTGGCATGATTCTCGTTTAGGGTACGAGAGGTCCCGGGTTCGATTCTCGGACGACCCC	TACGAGAGGTCCCGGGTTCGATTCTCGGACGACCCC
	79979	tRNA621	Pro	AGG	GGGTTGTTGGTCTAGTGGCATGATTCTCGTTTAGGGTACGAGAGGTCCCGGGTTCGATTCTCGGACGACCCC	GGGTTGTTGGTCTAGTGGCATGATTCTCGTTTAGGGTACGAGAGGTCCCGGGTTCGATTCTCGGACGACCCC	TACGAGAGGTCCCGGGTTCGATTCTCGGACGACCCC
	79980	tRNA652	Ser	AGA	GACAATTTGTCCGAGTGGTTAAGGAGGAAGACTAGAAATCTTTTGGGTTTACCCGCGCAGGTTCGAATCCTGCAGTTGTCG	GACAATTTGTCCGAGTGGTTAAGGAGGAAGACTAGAAATCTTTTGGGTTTACCCGCGCAGGTTCGAATCCTGCAGTTGTCG	GGTTTACCCGCGCAGGTTCGAATCCTGCAGTTGTCG
	79981	tRNA653	Ser	AGA	GACAATTTGTCCGAGTGGTTAAGGAGGAAGACTAGAAATCTTTTGGGTTTACCCGCGCAGGTTCGAATCCTGCAGTTGTCG	GACAATTTGTCCGAGTGGTTAAGGAGGAAGACTAGAAATCTTTTGGGTTTACCCGCGCAGGTTCGAATCCTGCAGTTGTCG	GGTTTACCCGCGCAGGTTCGAATCCTGCAGTTGTCG
	79982	tRNA654	Ser	AGA	GACAATTTGTCCGAGTGGTTAAGGAGGAAGACTAGAAATCTTTTGGGTTTACCCGCGCAGGTTCGAATCCTGCAGTTGTCG	GACAATTTGTCCGAGTGGTTAAGGAGGAAGACTAGAAATCTTTTGGGTTTACCCGCGCAGGTTCGAATCCTGCAGTTGTCG	GGTTTACCCGCGCAGGTTCGAATCCTGCAGTTGTCG
	79983	tRNA655	Ser	AGA	GACAATTTGTCCGAGTGGTTAAGGAGGAAGACTAGAAATCTTTTGGGTTTACCCGCGCAGGTTCGAATCCTGCAGTTGTCG	GACAATTTGTCCGAGTGGTTAAGGAGGAAGACTAGAAATCTTTTGGGTTTACCCGCGCAGGTTCGAATCCTGCAGTTGTCG	GGTTTACCCGCGCAGGTTCGAATCCTGCAGTTGTCG
	79984	tRNA656	Ser	AGA	GACAATTTGTCCGAGTGGTTAAGGAGGAAGACTAGAAATCTTTTGGGTTTACCCGCGCAGGTTCGAATCCTGCAGTTGTCG	GACAATTTGTCCGAGTGGTTAAGGAGGAAGACTAGAAATCTTTTGGGTTTACCCGCGCAGGTTCGAATCCTGCAGTTGTCG	GGTTTACCCGCGCAGGTTCGAATCCTGCAGTTGTCG
	79985	tRNA657	Ser	AGA	GACAATTTGTCCGAGTGGTTAAGGAGGAAGACTAGAAATCTTTTGGGTTTACCCGCGCAGGTTCGAATCCTGCAGTTGTCG	GACAATTTGTCCGAGTGGTTAAGGAGGAAGACTAGAAATCTTTTGGGTTTACCCGCGCAGGTTCGAATCCTGCAGTTGTCG	GGTTTACCCGCGCAGGTTCGAATCCTGCAGTTGTCG
	79986	tRNA673	Ser	CGA	GTCAGTTTGTCCGAGTGGTTAAGGAGGTTGACTCGAAATCAACTGGGTTTACCCGCACAGGTTCAAATCCTGTAGCTGACG	GTCAGTTTGTCCGAGTGGTTAAGGAGGTTGACTCGAAATCAACTGGGTTTACCCGCACAGGTTCAAATCCTGTAGCTGACG	GGTTTACCCGCACAGGTTCAAATCCTGTAGCTGACG
	79987	tRNA16	Ala	AGC	GGGGATCTAGCTCAAATGGTAGAGCGCTCGTTTAGCATACGAGAGGCACTGGGATCAATGCCCAGGTTCTCCA	GGGGATCTAGCTCAAATGGTAGAGCGCTCGTTTAGCATACGAGAGGCACTGGGATCAATGCCCAGGTTCTCCA	TACGAGAGGCACTGGGATCAATGCCCAGGTTCTCCA
	79988	tRNA17	Ala	AGC	GGGGATCTAGCTCAAATGGTAGAGCGCTCGTTTAGCATACGAGAGGCACTGGGATCAATGCCCAGGTTCTCCA	GGGGATCTAGCTCAAATGGTAGAGCGCTCGTTTAGCATACGAGAGGCACTGGGATCAATGCCCAGGTTCTCCA	TACGAGAGGCACTGGGATCAATGCCCAGGTTCTCCA
	79989	tRNA18	Ala	AGC	GGGGATCTAGCTCAAATGGTAGAGCGCTCGTTTAGCATACGAGAGGCACTGGGATCAATGCCCAGGTTCTCCA	GGGGATCTAGCTCAAATGGTAGAGCGCTCGTTTAGCATACGAGAGGCACTGGGATCAATGCCCAGGTTCTCCA	TACGAGAGGCACTGGGATCAATGCCCAGGTTCTCCA
	79990	tRNA19	Ala	AGC	GGGGATCTAGCTCAAATGGTAGAGCGCTCGTTTAGCATACGAGAGGCACTGGGATCAATGCCCAGGTTCTCCA	GGGGATCTAGCTCAAATGGTAGAGCGCTCGTTTAGCATACGAGAGGCACTGGGATCAATGCCCAGGTTCTCCA	TACGAGAGGCACTGGGATCAATGCCCAGGTTCTCCA
	79991	tRNA20	Ala	AGC	GGGGATCTAGCTCAAATGGTAGAGCGCTCGTTTAGCATACGAGAGGCACTGGGATCAATGCCCAGGTTCTCCA	GGGGATCTAGCTCAAATGGTAGAGCGCTCGTTTAGCATACGAGAGGCACTGGGATCAATGCCCAGGTTCTCCA	TACGAGAGGCACTGGGATCAATGCCCAGGTTCTCCA
	79992	tRNA21	Ala	AGC	GGGGATCTAGCTCAAATGGTAGAGCGCTCGTTTAGCATACGAGAGGCACTGGGATCAATGCCCAGGTTCTCCA	GGGGATCTAGCTCAAATGGTAGAGCGCTCGTTTAGCATACGAGAGGCACTGGGATCAATGCCCAGGTTCTCCA	TACGAGAGGCACTGGGATCAATGCCCAGGTTCTCCA
	79993	tRNA22	Ala	AGC	GGGGATCTAGCTCAAATGGTAGAGCGCTCGTTTAGCATACGAGAGGCACTGGGATCAATGCCCAGGTTCTCCA	GGGGATCTAGCTCAAATGGTAGAGCGCTCGTTTAGCATACGAGAGGCACTGGGATCAATGCCCAGGTTCTCCA	TACGAGAGGCACTGGGATCAATGCCCAGGTTCTCCA
	79994	tRNA23	Ala	AGC	GGGGATCTAGCTCAAATGGTAGAGCGCTCGTTTAGCATACGAGAGGCACTGGGATCAATGCCCAGGTTCTCCA	GGGGATCTAGCTCAAATGGTAGAGCGCTCGTTTAGCATACGAGAGGCACTGGGATCAATGCCCAGGTTCTCCA	TACGAGAGGCACTGGGATCAATGCCCAGGTTCTCCA
	79995	tRNA24	Ala	AGC	GGGGATCTAGCTCAAATGGTAGAGCGCTCGTTTAGCATACGAGAGGCACTGGGATCAATGCCCAGGTTCTCCA	GGGGATCTAGCTCAAATGGTAGAGCGCTCGTTTAGCATACGAGAGGCACTGGGATCAATGCCCAGGTTCTCCA	TACGAGAGGCACTGGGATCAATGCCCAGGTTCTCCA
	79996	tRNA25	Ala	AGC	GGGGATCTAGCTCAAATGGTAGAGCGCTCGTTTAGCATACGAGAGGCACTGGGATCAATGCCCAGGTTCTCCA	GGGGATCTAGCTCAAATGGTAGAGCGCTCGTTTAGCATACGAGAGGCACTGGGATCAATGCCCAGGTTCTCCA	TACGAGAGGCACTGGGATCAATGCCCAGGTTCTCCA
	79997	tRNA26	Ala	AGC	GGGGATCTAGCTCAAATGGTAGAGCGCTCGTTTAGCATACGAGAGGCACTGGGATCAATGCCCAGGTTCTCCA	GGGGATCTAGCTCAAATGGTAGAGCGCTCGTTTAGCATACGAGAGGCACTGGGATCAATGCCCAGGTTCTCCA	TACGAGAGGCACTGGGATCAATGCCCAGGTTCTCCA
	79998	tRNA105	Asn	GTT	GCTCGATTAGCTCAGCTGGTTAGAGCATGCGGCTGTTAACCGCAAGGTCGTAGGTTCGATCCCTACATCGAGCG	GCTCGATTAGCTCAGCTGGTTAGAGCATGCGGCTGTTAACCGCAAGGTCGTAGGTTCGATCCCTACATCGAGCG	ACCGCAAGGTCGTAGGTTCGATCCCTACATCGAGCG
	79999	tRNA271	Glu	TTC	TCCCCTATAGTCTAGCAGGTTAGGATAGAAGGTTTTCACCCTTCAGACCCGGGTTCAAGTCCCGGTGGGGGAA	TCCCCTATAGTCTAGCAGGTTAGGATAGAAGGTTTTCACCCTTCAGACCCGGGTTCAAGTCCCGGTGGGGGAA	ACCCTTCAGACCCGGGTTCAAGTCCCGGTGGGGGAA
	80000	tRNA272	Glu	TTC	TCCCCTATAGTCTAGCAGGTTAGGATAGAAGGTTTTCACCCTTCAGACCCGGGTTCAAGTCCCGGTGGGGGAA	TCCCCTATAGTCTAGCAGGTTAGGATAGAAGGTTTTCACCCTTCAGACCCGGGTTCAAGTCCCGGTGGGGGAA	ACCCTTCAGACCCGGGTTCAAGTCCCGGTGGGGGAA
	80001	tRNA273	Glu	TTC	TCCCCTATAGTCTAGCAGGTTAGGATAGAAGGTTTTCACCCTTCAGACCCGGGTTCAAGTCCCGGTGGGGGAA	TCCCCTATAGTCTAGCAGGTTAGGATAGAAGGTTTTCACCCTTCAGACCCGGGTTCAAGTCCCGGTGGGGGAA	ACCCTTCAGACCCGGGTTCAAGTCCCGGTGGGGGAA
	80002	tRNA274	Glu	TTC	TCCCCTATAGTCTAGCAGGTTAGGATAGAAGGTTTTCACCCTTCAGACCCGGGTTCAAGTCCCGGTGGGGGAA	TCCCCTATAGTCTAGCAGGTTAGGATAGAAGGTTTTCACCCTTCAGACCCGGGTTCAAGTCCCGGTGGGGGAA	ACCCTTCAGACCCGGGTTCAAGTCCCGGTGGGGGAA
	80003	tRNA299	Gly	GCC	GCACCGATGGTTTAGTGGTAGAATAGAGCGTTGCCATCGCTTTGACCCGGGTTCGATTCCCGGTCGGTGCA	GCACCGATGGTTTAGTGGTAGAATAGAGCGTTGCCATCGCTTTGACCCGGGTTCGATTCCCGGTCGGTGCA	ATCGCTTTGACCCGGGTTCGATTCCCGGTCGGTGCA
	80004	tRNA476	Leu	TAA	GGCAATTTGCCCGAGTTGGTTAAGGGGGACGACTTAAGATCGCCTGGATGTAATCCGCGTGAGTTCGAATCTCACAGTTGCCA	GGCAATTTGCCCGAGTTGGTTAAGGGGGACGACTTAAGATCGCCTGGATGTAATCCGCGTGAGTTCGAATCTCACAGTTGCCA	ATGTAATCCGCGTGAGTTCGAATCTCACAGTTGCCA
	80005	tRNA406	Ile	TAT	GCTCAGATAGCTCAGTTGGTTAGAGCTTTGGTCTTATGAGCCAAAGGTCGTGGGTTCGAGCCCCACTTTGAGCA	GCTCAGATAGCTCAGTTGGTTAGAGCTTTGGTCTTATGAGCCAAAGGTCGTGGGTTCGAGCCCCACTTTGAGCA	AGCCAAAGGTCGTGGGTTCGAGCCCCACTTTGAGCA
	80006	tRNA407	Ile	TAT	GCTCAGATAGCTCAGTTGGTTAGAGCTTTGGTCTTATGAGCCAAAGGTCGTGGGTTCGAGCCCCACTTTGAGCA	GCTCAGATAGCTCAGTTGGTTAGAGCTTTGGTCTTATGAGCCAAAGGTCGTGGGTTCGAGCCCCACTTTGAGCA	AGCCAAAGGTCGTGGGTTCGAGCCCCACTTTGAGCA
	80007	tRNA408	Ile	TAT	GCTCAGATAGCTCAGTTGGTTAGAGCTTTGGTCTTATGAGCCAAAGGTCGTGGGTTCGAGCCCCACTTTGAGCA	GCTCAGATAGCTCAGTTGGTTAGAGCTTTGGTCTTATGAGCCAAAGGTCGTGGGTTCGAGCCCCACTTTGAGCA	AGCCAAAGGTCGTGGGTTCGAGCCCCACTTTGAGCA
	80008	tRNA409	Ile	TAT	GCTCAGATAGCTCAGTTGGTTAGAGCTTTGGTCTTATGAGCCAAAGGTCGTGGGTTCGAGCCCCACTTTGAGCA	GCTCAGATAGCTCAGTTGGTTAGAGCTTTGGTCTTATGAGCCAAAGGTCGTGGGTTCGAGCCCCACTTTGAGCA	AGCCAAAGGTCGTGGGTTCGAGCCCCACTTTGAGCA
	80009	tRNA504	Lys	TTT	ACCCGTCTAGCTCAGTCGGTAGAGCGCCAGCCTTTTAAGCTGGTGGTCGAGGGTTCGAGCCCCTCGGTGGGTG	ACCCGTCTAGCTCAGTCGGTAGAGCGCCAGCCTTTTAAGCTGGTGGTCGAGGGTTCGAGCCCCTCGGTGGGTG	AGCTGGTGGTCGAGGGTTCGAGCCCCTCGGTGGGTG
	80010	tRNA505	Lys	TTT	ACCCGTCTAGCTCAGTCGGTAGAGCGCCAGCCTTTTAAGCTGGTGGTCGAGGGTTCGAGCCCCTCGGTGGGTG	ACCCGTCTAGCTCAGTCGGTAGAGCGCCAGCCTTTTAAGCTGGTGGTCGAGGGTTCGAGCCCCTCGGTGGGTG	AGCTGGTGGTCGAGGGTTCGAGCCCCTCGGTGGGTG
	80011	tRNA194	Gln	CTA	GCCGGCATGGTGAAATAGTAATTACGACGGTATCACGGAATCCTCTAACTCTTCAATTCTAGGTTCGAATCCTAGTGTCGGCG	GCCGGCATGGTGAAATAGTAATTACGACGGTATCACGGAATCCTCTAACTCTTCAATTCTAGGTTCGAATCCTAGTGTCGGCG	ACTCTTCAATTCTAGGTTCGAATCCTAGTGTCGGCG
	80012	tRNA506	Lys	TTT	ACCCGTCTAGCTCAGTCGGTAGAGCGCCAGCCTTTTAAGCTGGTGGTCGAGGGTTCGAGCCCCTCGGTGGGTG	ACCCGTCTAGCTCAGTCGGTAGAGCGCCAGCCTTTTAAGCTGGTGGTCGAGGGTTCGAGCCCCTCGGTGGGTG	AGCTGGTGGTCGAGGGTTCGAGCCCCTCGGTGGGTG
	80013	tRNA507	Lys	TTT	ACCCGTCTAGCTCAGTCGGTAGAGCGCCAGCCTTTTAAGCTGGTGGTCGAGGGTTCGAGCCCCTCGGTGGGTG	ACCCGTCTAGCTCAGTCGGTAGAGCGCCAGCCTTTTAAGCTGGTGGTCGAGGGTTCGAGCCCCTCGGTGGGTG	AGCTGGTGGTCGAGGGTTCGAGCCCCTCGGTGGGTG
	80014	tRNA551	Met	CAT	AGCAGGGTGGCGAAGTGGAATCGCGTTGGGCTCATAACTCAAAGGTCGGAGGATCGAAACCTCTCTCTGCTA	AGCAGGGTGGCGAAGTGGAATCGCGTTGGGCTCATAACTCAAAGGTCGGAGGATCGAAACCTCTCTCTGCTA	ACTCAAAGGTCGGAGGATCGAAACCTCTCTCTGCTA
	80015	tRNA552	Met	CAT	AGCAGGGTGGCGAAGTGGAATCGCGTTGGGCTCATAACTCAAAGGTCGGAGGATCGAAACCTCTCTCTGCTA	AGCAGGGTGGCGAAGTGGAATCGCGTTGGGCTCATAACTCAAAGGTCGGAGGATCGAAACCTCTCTCTGCTA	ACTCAAAGGTCGGAGGATCGAAACCTCTCTCTGCTA
	80016	tRNA805	Val	AAC	GATTCCTTAGTGTAGTGGTTATCACGTCAGTCTAACACACTGAAGGTCCCGAGTTCAAACCTCGGAGGAATCA	GATTCCTTAGTGTAGTGGTTATCACGTCAGTCTAACACACTGAAGGTCCCGAGTTCAAACCTCGGAGGAATCA	CACTGAAGGTCCCGAGTTCAAACCTCGGAGGAATCA
	80017	tRNA779	Tyr	GTA	CCGAACTTAGCTCAGTTGGAAGAGCATCGGACTGTAAagtttgtagtcATCCGGTGGTCCCCGGTTCGAACCCGGGAGTTCGGA	CCGAACTTAGCTCAGTTGGAAGAGCATCGGACTGTAAATCCGGTGGTCCCCGGTTCGAACCCGGGAGTTCGGA	ATCCGGTGGTCCCCGGTTCGAACCCGGGAGTTCGGA
	80018	tRNA203	Gln	CTA	GGTTCTATAGTATAGCGGTTAGTACTGGGGACTCTAAATCCCTTGACCTGGGTTCGAATCCCAGTAGGACCT	GGTTCTATAGTATAGCGGTTAGTACTGGGGACTCTAAATCCCTTGACCTGGGTTCGAATCCCAGTAGGACCT	AATCCCTTGACCTGGGTTCGAATCCCAGTAGGACCT
	80019	tRNA204	Gln	CTA	GGTTCTATAGTATAGCGGTTAGTACTGGGGACTCTAAATCCCTTGACCTGGGTTCGAATCCCAGTAGGACCT	GGTTCTATAGTATAGCGGTTAGTACTGGGGACTCTAAATCCCTTGACCTGGGTTCGAATCCCAGTAGGACCT	AATCCCTTGACCTGGGTTCGAATCCCAGTAGGACCT
	80020	tRNA651	Ser	AGA	GACAATTTGTCCGAGTGGTTAAGGAGGAAGACTAGAAATCTTTTGGGTTTACCCGCGCAGGTTCGAATCCTGCAGTTGTCG	GACAATTTGTCCGAGTGGTTAAGGAGGAAGACTAGAAATCTTTTGGGTTTACCCGCGCAGGTTCGAATCCTGCAGTTGTCG	GGTTTACCCGCGCAGGTTCGAATCCTGCAGTTGTCG
	80021	tRNA267	Glu	TTC	TCCCCTATAGTCTAGCAGGTTAGGATAGAAGGTTTTCACCCTTCAGACCCGGGTTCAAGTCCCGGTGGGGGAA	TCCCCTATAGTCTAGCAGGTTAGGATAGAAGGTTTTCACCCTTCAGACCCGGGTTCAAGTCCCGGTGGGGGAA	ACCCTTCAGACCCGGGTTCAAGTCCCGGTGGGGGAA
	80022	tRNA268	Glu	TTC	TCCCCTATAGTCTAGCAGGTTAGGATAGAAGGTTTTCACCCTTCAGACCCGGGTTCAAGTCCCGGTGGGGGAA	TCCCCTATAGTCTAGCAGGTTAGGATAGAAGGTTTTCACCCTTCAGACCCGGGTTCAAGTCCCGGTGGGGGAA	ACCCTTCAGACCCGGGTTCAAGTCCCGGTGGGGGAA
	80023	tRNA269	Glu	TTC	TCCCCTATAGTCTAGCAGGTTAGGATAGAAGGTTTTCACCCTTCAGACCCGGGTTCAAGTCCCGGTGGGGGAA	TCCCCTATAGTCTAGCAGGTTAGGATAGAAGGTTTTCACCCTTCAGACCCGGGTTCAAGTCCCGGTGGGGGAA	ACCCTTCAGACCCGGGTTCAAGTCCCGGTGGGGGAA
	80024	tRNA270	Glu	TTC	TCCCCTATAGTCTAGCAGGTTAGGATAGAAGGTTTTCACCCTTCAGACCCGGGTTCAAGTCCCGGTGGGGGAA	TCCCCTATAGTCTAGCAGGTTAGGATAGAAGGTTTTCACCCTTCAGACCCGGGTTCAAGTCCCGGTGGGGGAA	ACCCTTCAGACCCGGGTTCAAGTCCCGGTGGGGGAA
	80025	tRNA824	Val	TAC	GATTTCTTAGTGTAGTGGTTATCACGTCAGTCTTACACACTGAAGGTCCCGAGTTCAATCCTCGGAGAAATCA	GATTTCTTAGTGTAGTGGTTATCACGTCAGTCTTACACACTGAAGGTCCCGAGTTCAATCCTCGGAGAAATCA	CACTGAAGGTCCCGAGTTCAATCCTCGGAGAAATCA
	80026	tRNA542	Met	CAT	AGCAGGGTGGCGAAGTGGAATCGCGTTGGGCTCATAACTCAAAGGTCGGAGGATCGAAACCTCTCTCTGCTA	AGCAGGGTGGCGAAGTGGAATCGCGTTGGGCTCATAACTCAAAGGTCGGAGGATCGAAACCTCTCTCTGCTA	ACTCAAAGGTCGGAGGATCGAAACCTCTCTCTGCTA
	80027	tRNA543	Met	CAT	AGCAGGGTGGCGAAGTGGAATCGCGTTGGGCTCATAACTCAAAGGTCGGAGGATCGAAACCTCTCTCTGCTA	AGCAGGGTGGCGAAGTGGAATCGCGTTGGGCTCATAACTCAAAGGTCGGAGGATCGAAACCTCTCTCTGCTA	ACTCAAAGGTCGGAGGATCGAAACCTCTCTCTGCTA
	80028	tRNA544	Met	CAT	AGCAGGGTGGCGAAGTGGAATCGCGTTGGGCTCATAACTCAAAGGTCGGAGGATCGAAACCTCTCTCTGCTA	AGCAGGGTGGCGAAGTGGAATCGCGTTGGGCTCATAACTCAAAGGTCGGAGGATCGAAACCTCTCTCTGCTA	ACTCAAAGGTCGGAGGATCGAAACCTCTCTCTGCTA
	80029	tRNA545	Met	CAT	AGCAGGGTGGCGAAGTGGAATCGCGTTGGGCTCATAACTCAAAGGTCGGAGGATCGAAACCTCTCTCTGCTA	AGCAGGGTGGCGAAGTGGAATCGCGTTGGGCTCATAACTCAAAGGTCGGAGGATCGAAACCTCTCTCTGCTA	ACTCAAAGGTCGGAGGATCGAAACCTCTCTCTGCTA
	80030	tRNA546	Met	CAT	AGCAGGGTGGCGAAGTGGAATCGCGTTGGGCTCATAACTCAAAGGTCGGAGGATCGAAACCTCTCTCTGCTA	AGCAGGGTGGCGAAGTGGAATCGCGTTGGGCTCATAACTCAAAGGTCGGAGGATCGAAACCTCTCTCTGCTA	ACTCAAAGGTCGGAGGATCGAAACCTCTCTCTGCTA
	80031	tRNA547	Met	CAT	AGCAGGGTGGCGAAGTGGAATCGCGTTGGGCTCATAACTCAAAGGTCGGAGGATCGAAACCTCTCTCTGCTA	AGCAGGGTGGCGAAGTGGAATCGCGTTGGGCTCATAACTCAAAGGTCGGAGGATCGAAACCTCTCTCTGCTA	ACTCAAAGGTCGGAGGATCGAAACCTCTCTCTGCTA
	80032	tRNA548	Met	CAT	AGCAGGGTGGCGAAGTGGAATCGCGTTGGGCTCATAACTCAAAGGTCGGAGGATCGAAACCTCTCTCTGCTA	AGCAGGGTGGCGAAGTGGAATCGCGTTGGGCTCATAACTCAAAGGTCGGAGGATCGAAACCTCTCTCTGCTA	ACTCAAAGGTCGGAGGATCGAAACCTCTCTCTGCTA
	80033	tRNA536	Met	CAT	AGCAGGGTAGCGAAGTGGGATCGCGTTGTGCTCATAACTCAAAGGTCGGAGGATCGAAACCTCTCTCTGCTA	AGCAGGGTAGCGAAGTGGGATCGCGTTGTGCTCATAACTCAAAGGTCGGAGGATCGAAACCTCTCTCTGCTA	ACTCAAAGGTCGGAGGATCGAAACCTCTCTCTGCTA
	80034	tRNA549	Met	CAT	AGCAGGGTGGCGAAGTGGAATCGCGTTGGGCTCATAACTCAAAGGTCGGAGGATCGAAACCTCTCTCTGCTA	AGCAGGGTGGCGAAGTGGAATCGCGTTGGGCTCATAACTCAAAGGTCGGAGGATCGAAACCTCTCTCTGCTA	ACTCAAAGGTCGGAGGATCGAAACCTCTCTCTGCTA
	80035	tRNA550	Met	CAT	AGCAGGGTGGCGAAGTGGAATCGCGTTGGGCTCATAACTCAAAGGTCGGAGGATCGAAACCTCTCTCTGCTA	AGCAGGGTGGCGAAGTGGAATCGCGTTGGGCTCATAACTCAAAGGTCGGAGGATCGAAACCTCTCTCTGCTA	ACTCAAAGGTCGGAGGATCGAAACCTCTCTCTGCTA
	80036	tRNA541	Met	CAT	AGCAGGGTGGCGAAGTGGAATCGCGTTGGGCTCATAACTCAAAGGTCGGAGGATCGAAACCTCTCTCTGCTA	AGCAGGGTGGCGAAGTGGAATCGCGTTGGGCTCATAACTCAAAGGTCGGAGGATCGAAACCTCTCTCTGCTA	ACTCAAAGGTCGGAGGATCGAAACCTCTCTCTGCTA
	80037	tRNA141	Asp	GTC	TCCGAGATAGTATAGTGGTTAGTATTCCTGCCTGTCACGCAGGAGACCCGGGTTCAATTCCCGGTCTCGGAG	TCCGAGATAGTATAGTGGTTAGTATTCCTGCCTGTCACGCAGGAGACCCGGGTTCAATTCCCGGTCTCGGAG	ACGCAGGAGACCCGGGTTCAATTCCCGGTCTCGGAG
	80038	tRNA374	Ile	AAT	GCTCGGGTAGCTCAGTTGGTTAGAGCGTGGGTCTAATAAACCCAAGGTCGAGGGTTCAAGCCCCTCCCGGAGCA	GCTCGGGTAGCTCAGTTGGTTAGAGCGTGGGTCTAATAAACCCAAGGTCGAGGGTTCAAGCCCCTCCCGGAGCA	AACCCAAGGTCGAGGGTTCAAGCCCCTCCCGGAGCA
	80039	tRNA566	Met	CAT	GCCCGTGTAGCTCAGTTGGTTAGAGCGCGAGTCTCATAATCTCGAGGCCGAGGGTTCGATCCCCTCCGCAGGCA	GCCCGTGTAGCTCAGTTGGTTAGAGCGCGAGTCTCATAATCTCGAGGCCGAGGGTTCGATCCCCTCCGCAGGCA	ATCTCGAGGCCGAGGGTTCGATCCCCTCCGCAGGCA
	80040	tRNA265	Glu	TTC	TCCCCTATAGTCTAGCAGGTTAGGATAGAAGGTTTTCACCCTTCAGACCCGGGTTCAAGTCCCGGTGGGGGAA	TCCCCTATAGTCTAGCAGGTTAGGATAGAAGGTTTTCACCCTTCAGACCCGGGTTCAAGTCCCGGTGGGGGAA	ACCCTTCAGACCCGGGTTCAAGTCCCGGTGGGGGAA
	80041	tRNA266	Glu	TTC	TCCCCTATAGTCTAGCAGGTTAGGATAGAAGGTTTTCACCCTTCAGACCCGGGTTCAAGTCCCGGTGGGGGAA	TCCCCTATAGTCTAGCAGGTTAGGATAGAAGGTTTTCACCCTTCAGACCCGGGTTCAAGTCCCGGTGGGGGAA	ACCCTTCAGACCCGGGTTCAAGTCCCGGTGGGGGAA
	80042	tRNA580	Phe	GAA	GCCTTTATAGCTCAGCTGGGAGAGCGTAAGACTGAAGATCTTACGGTCCTCGGTTCGATCCCGAGTGAAGGCA	GCCTTTATAGCTCAGCTGGGAGAGCGTAAGACTGAAGATCTTACGGTCCTCGGTTCGATCCCGAGTGAAGGCA	ATCTTACGGTCCTCGGTTCGATCCCGAGTGAAGGCA
	80043	tRNA611	Phe	GAA	GCCTTTATAGCTCAGCTGGGAGAGCGTAAGACTGAAGATCTTACGGTCCTCGGTTCGATCCCGAGTGAAGG	GCCTTTATAGCTCAGCTGGGAGAGCGTAAGACTGAAGATCTTACGGTCCTCGGTTCGATCCCGAGTGAAGG	AGATCTTACGGTCCTCGGTTCGATCCCGAGTGAAGG
	80044	tRNA103	Asn	GTT	GCTCGATTAGCTCAGCTGGTTAGAGCATGCGGCTGTTAACCGCAAGGTCGTAGGTTCGATCCCTACATCGAGCG	GCTCGATTAGCTCAGCTGGTTAGAGCATGCGGCTGTTAACCGCAAGGTCGTAGGTTCGATCCCTACATCGAGCG	ACCGCAAGGTCGTAGGTTCGATCCCTACATCGAGCG
	80045	tRNA104	Asn	GTT	GCTCGATTAGCTCAGCTGGTTAGAGCATGCGGCTGTTAACCGCAAGGTCGTAGGTTCGATCCCTACATCGAGCG	GCTCGATTAGCTCAGCTGGTTAGAGCATGCGGCTGTTAACCGCAAGGTCGTAGGTTCGATCCCTACATCGAGCG	ACCGCAAGGTCGTAGGTTCGATCCCTACATCGAGCG
	80046	tRNA14	Ala	AGC	GGGGATCTAGCTCAAATGGTAGAGCGCTCGTTTAGCATACGAGAGGCACTGGGATCAATGCCCAGGTTCTCCA	GGGGATCTAGCTCAAATGGTAGAGCGCTCGTTTAGCATACGAGAGGCACTGGGATCAATGCCCAGGTTCTCCA	TACGAGAGGCACTGGGATCAATGCCCAGGTTCTCCA
	80047	tRNA15	Ala	AGC	GGGGATCTAGCTCAAATGGTAGAGCGCTCGTTTAGCATACGAGAGGCACTGGGATCAATGCCCAGGTTCTCCA	GGGGATCTAGCTCAAATGGTAGAGCGCTCGTTTAGCATACGAGAGGCACTGGGATCAATGCCCAGGTTCTCCA	TACGAGAGGCACTGGGATCAATGCCCAGGTTCTCCA
	80048	tRNA138	Asp	GTC	TCCGAGATAGTATAGTGGTTAGTATTCCTGCCTGTCACGCAGGAGACCCGGGTTCAATTCCCGGTCTCGGAG	TCCGAGATAGTATAGTGGTTAGTATTCCTGCCTGTCACGCAGGAGACCCGGGTTCAATTCCCGGTCTCGGAG	ACGCAGGAGACCCGGGTTCAATTCCCGGTCTCGGAG
	80049	tRNA139	Asp	GTC	TCCGAGATAGTATAGTGGTTAGTATTCCTGCCTGTCACGCAGGAGACCCGGGTTCAATTCCCGGTCTCGGAG	TCCGAGATAGTATAGTGGTTAGTATTCCTGCCTGTCACGCAGGAGACCCGGGTTCAATTCCCGGTCTCGGAG	ACGCAGGAGACCCGGGTTCAATTCCCGGTCTCGGAG
	80050	tRNA140	Asp	GTC	TCCGAGATAGTATAGTGGTTAGTATTCCTGCCTGTCACGCAGGAGACCCGGGTTCAATTCCCGGTCTCGGAG	TCCGAGATAGTATAGTGGTTAGTATTCCTGCCTGTCACGCAGGAGACCCGGGTTCAATTCCCGGTCTCGGAG	ACGCAGGAGACCCGGGTTCAATTCCCGGTCTCGGAG
	80051	tRNA411	Ile	TAT	GCTCAGGTAGCTCAACGGTTAGAGCAACGGTCTTATCAACCGGAGGTTGTGGGTTCAAGTCCCATCCTGTGTA	GCTCAGGTAGCTCAACGGTTAGAGCAACGGTCTTATCAACCGGAGGTTGTGGGTTCAAGTCCCATCCTGTGTA	AACCGGAGGTTGTGGGTTCAAGTCCCATCCTGTGTA
	80052	tRNA413	Ile	TAT	GCTCAGGTAGCTCAATGGTTAGAGCAACGGTCTTATCAACCGGAGGTTGTGGGTTCGAGTCCCATCCTGTGTA	GCTCAGGTAGCTCAATGGTTAGAGCAACGGTCTTATCAACCGGAGGTTGTGGGTTCGAGTCCCATCCTGTGTA	AACCGGAGGTTGTGGGTTCGAGTCCCATCCTGTGTA
	80053	tRNA593	Phe	GAA	GCCTTTATAGCTCAGTTGGGAGAGCGTAAGACTGAAGATCTTACGGTCCTCGGTTCGATCCCGAGTGAAGGCA	GCCTTTATAGCTCAGTTGGGAGAGCGTAAGACTGAAGATCTTACGGTCCTCGGTTCGATCCCGAGTGAAGGCA	ATCTTACGGTCCTCGGTTCGATCCCGAGTGAAGGCA
	80054	tRNA579	Phe	GAA	GCCTTTATAGCTCAGCTGGGAGAGCGTAAGACTGAAGATCTTACGGTCCTCGGTTCGATCCCGAGTGAAGGCA	GCCTTTATAGCTCAGCTGGGAGAGCGTAAGACTGAAGATCTTACGGTCCTCGGTTCGATCCCGAGTGAAGGCA	ATCTTACGGTCCTCGGTTCGATCCCGAGTGAAGGCA
	80055	tRNA610	Phe	GAA	GCCTTTATAGCTCAGCTGGGAGAGCGTAAGACTGAAGATCTTACGGTCCTCGGTTCGATCCCGAGTGAAGG	GCCTTTATAGCTCAGCTGGGAGAGCGTAAGACTGAAGATCTTACGGTCCTCGGTTCGATCCCGAGTGAAGG	AGATCTTACGGTCCTCGGTTCGATCCCGAGTGAAGG
	80056	tRNA298	Gly	GCC	GCACCGATGGTTTAGTGGTAGAATAGAGCGTTGCCATCGCTTTGACCCGGGTTCGATTCCCGGTCGGTGCA	GCACCGATGGTTTAGTGGTAGAATAGAGCGTTGCCATCGCTTTGACCCGGGTTCGATTCCCGGTCGGTGCA	ATCGCTTTGACCCGGGTTCGATTCCCGGTCGGTGCA
	80057	tRNA681	Ser	GCT	GACACTTTGGCCGAGTGGTTAAGGCGGCGGCCTGCTAAGCCGTTTCCCTCTGGGAGCGTGAGTTCAATTCTCACAGGTGTCG	GACACTTTGGCCGAGTGGTTAAGGCGGCGGCCTGCTAAGCCGTTTCCCTCTGGGAGCGTGAGTTCAATTCTCACAGGTGTCG	CCTCTGGGAGCGTGAGTTCAATTCTCACAGGTGTCG
	80058	tRNA803	Val	AAC	GATTCCTTAGTGTAGTGGTTATCACGTCAGTCTAACACACTGAAGGTCCCGAGTTCAAACCTCGGAGGAATCA	GATTCCTTAGTGTAGTGGTTATCACGTCAGTCTAACACACTGAAGGTCCCGAGTTCAAACCTCGGAGGAATCA	CACTGAAGGTCCCGAGTTCAAACCTCGGAGGAATCA
	80059	tRNA804	Val	AAC	GATTCCTTAGTGTAGTGGTTATCACGTCAGTCTAACACACTGAAGGTCCCGAGTTCAAACCTCGGAGGAATCA	GATTCCTTAGTGTAGTGGTTATCACGTCAGTCTAACACACTGAAGGTCCCGAGTTCAAACCTCGGAGGAATCA	CACTGAAGGTCCCGAGTTCAAACCTCGGAGGAATCA
	80060	tRNA101	Asn	GTT	GCTCGATTAGCTCAGCTGGTTAGAGCATGCGGCTGTTAACCGCAAGGTCGTAGGTTCGATCCCTACATCGAGCG	GCTCGATTAGCTCAGCTGGTTAGAGCATGCGGCTGTTAACCGCAAGGTCGTAGGTTCGATCCCTACATCGAGCG	ACCGCAAGGTCGTAGGTTCGATCCCTACATCGAGCG
	80061	tRNA102	Asn	GTT	GCTCGATTAGCTCAGCTGGTTAGAGCATGCGGCTGTTAACCGCAAGGTCGTAGGTTCGATCCCTACATCGAGCG	GCTCGATTAGCTCAGCTGGTTAGAGCATGCGGCTGTTAACCGCAAGGTCGTAGGTTCGATCCCTACATCGAGCG	ACCGCAAGGTCGTAGGTTCGATCCCTACATCGAGCG
	80062	tRNA232	Gln	TTA	GGTTCCATAGTATAGTGGTTAGTACTGGGGACTTTAAATCCCTTGACCTGGGTTCGAATCCCAGTGGGACCT	GGTTCCATAGTATAGTGGTTAGTACTGGGGACTTTAAATCCCTTGACCTGGGTTCGAATCCCAGTGGGACCT	AATCCCTTGACCTGGGTTCGAATCCCAGTGGGACCT
	80063	tRNA829	put	undetermined	ACCAGGATGGTGTAGAGGAAAGCATAGCAGCCGTCCAGCTGCAGACCTGGGTTCAATTCCCAGTCTTGGAA	ACCAGGATGGTGTAGAGGAAAGCATAGCAGCCGTCCAGCTGCAGACCTGGGTTCAATTCCCAGTCTTGGAA	CAGCTGCAGACCTGGGTTCAATTCCCAGTCTTGGAA
	80064	tRNA250	Glu	TTC	TCCAGGATGGTGCAGTGGAAAGCATAGCAGCCTTTCAAGCTGCAGACCTGGGTTCAATTCCCAGTCTTGGAG	TCCAGGATGGTGCAGTGGAAAGCATAGCAGCCTTTCAAGCTGCAGACCTGGGTTCAATTCCCAGTCTTGGAG	AAGCTGCAGACCTGGGTTCAATTCCCAGTCTTGGAG
	80065	tRNA159	Asp	GTC	TCCGAGATGGTGTAGTGGAAAGCATTGCAGCTTGTCTCGCTGCAGACCTGGGTTCAATTCCCAGTCTTGGAG	TCCGAGATGGTGTAGTGGAAAGCATTGCAGCTTGTCTCGCTGCAGACCTGGGTTCAATTCCCAGTCTTGGAG	TCGCTGCAGACCTGGGTTCAATTCCCAGTCTTGGAG
	80066	tRNA165	Cys	GCA	GGGGCTTTAGCTCAGTGGCAGAGCGGAGGACTGCAAATCCTTAGGTCGCCGGTTCAATCCCGGCAGGTCCCT	GGGGCTTTAGCTCAGTGGCAGAGCGGAGGACTGCAAATCCTTAGGTCGCCGGTTCAATCCCGGCAGGTCCCT	ATCCTTAGGTCGCCGGTTCAATCCCGGCAGGTCCCT
	80067	tRNA166	Cys	GCA	GGGGCTTTAGCTCAGTGGCAGAGCGGAGGACTGCAAATCCTTAGGTCGCCGGTTCAATCCCGGCAGGTCCCT	GGGGCTTTAGCTCAGTGGCAGAGCGGAGGACTGCAAATCCTTAGGTCGCCGGTTCAATCCCGGCAGGTCCCT	ATCCTTAGGTCGCCGGTTCAATCCCGGCAGGTCCCT
	80068	tRNA180	Gln	TTG	GGTTGTATGGTGTAGCGGTTAGCACCGAGGACTTTGAATCCTCTGACCTGGGTTCGAATCCCAGTACGACCT	GGTTGTATGGTGTAGCGGTTAGCACCGAGGACTTTGAATCCTCTGACCTGGGTTCGAATCCCAGTACGACCT	AATCCTCTGACCTGGGTTCGAATCCCAGTACGACCT
	80069	tRNA181	Gln	TTG	GGTTGTATGGTGTAGCGGTTAGCACCGAGGACTTTGAATCCTCTGACCTGGGTTCGAATCCCAGTACGACCT	GGTTGTATGGTGTAGCGGTTAGCACCGAGGACTTTGAATCCTCTGACCTGGGTTCGAATCCCAGTACGACCT	AATCCTCTGACCTGGGTTCGAATCCCAGTACGACCT
	80070	tRNA182	Gln	TTG	GGTTGTATGGTGTAGCGGTTAGCACCGAGGACTTTGAATCCTCTGACCTGGGTTCGAATCCCAGTACGACCT	GGTTGTATGGTGTAGCGGTTAGCACCGAGGACTTTGAATCCTCTGACCTGGGTTCGAATCCCAGTACGACCT	AATCCTCTGACCTGGGTTCGAATCCCAGTACGACCT
	80071	tRNA264	Glu	TTC	TCCCCTATAGTCTAGCAGGTTAGGATAGAAGGTTTTCACCCTTCAGACCCGGGTTCAAGTCCCGGTGGGGGAA	TCCCCTATAGTCTAGCAGGTTAGGATAGAAGGTTTTCACCCTTCAGACCCGGGTTCAAGTCCCGGTGGGGGAA	ACCCTTCAGACCCGGGTTCAAGTCCCGGTGGGGGAA
	80072	tRNA475	Leu	TAA	GGCAATTTGCCCGAGTTGGTTAAGGGGGACGACTTAAGATCGCCTGGATGTAATCCGCGTGAGTTCGAATCTCACAGTTGCCA	GGCAATTTGCCCGAGTTGGTTAAGGGGGACGACTTAAGATCGCCTGGATGTAATCCGCGTGAGTTCGAATCTCACAGTTGCCA	ATGTAATCCGCGTGAGTTCGAATCTCACAGTTGCCA
	80074	tRNA329	Gly	TCC	GCTGCGTTGGTCTAGTGGCAGGATTATTGCCTTCCAAGCAATCGGCTCGGGTTCGATTCCCGGACGCAGCA	GCTGCGTTGGTCTAGTGGCAGGATTATTGCCTTCCAAGCAATCGGCTCGGGTTCGATTCCCGGACGCAGCA	AAGCAATCGGCTCGGGTTCGATTCCCGGACGCAGCA
	80075	tRNA330	Gly	TCC	GCTGCGTTGGTCTAGTGGCAGGATTATTGCCTTCCAAGCAATCGGCTCGGGTTCGATTCCCGGACGCAGCA	GCTGCGTTGGTCTAGTGGCAGGATTATTGCCTTCCAAGCAATCGGCTCGGGTTCGATTCCCGGACGCAGCA	AAGCAATCGGCTCGGGTTCGATTCCCGGACGCAGCA
	80077	tRNA331	Gly	TCC	GCTGCGTTGGTCTAGTGGCAGGATTATTGCCTTCCAAGCAATCGGCTCGGGTTCGATTCCCGGACGCAGCA	GCTGCGTTGGTCTAGTGGCAGGATTATTGCCTTCCAAGCAATCGGCTCGGGTTCGATTCCCGGACGCAGCA	AAGCAATCGGCTCGGGTTCGATTCCCGGACGCAGCA
	80079	tRNA332	Gly	TCC	GCTGCGTTGGTCTAGTGGCAGGATTATTGCCTTCCAAGCAATCGGCTCGGGTTCGATTCCCGGACGCAGCA	GCTGCGTTGGTCTAGTGGCAGGATTATTGCCTTCCAAGCAATCGGCTCGGGTTCGATTCCCGGACGCAGCA	AAGCAATCGGCTCGGGTTCGATTCCCGGACGCAGCA
	80081	tRNA333	Gly	TCC	GCTGCGTTGGTCTAGTGGCAGGATTATTGCCTTCCAAGCAATCGGCTCGGGTTCGATTCCCGGACGCAGCA	GCTGCGTTGGTCTAGTGGCAGGATTATTGCCTTCCAAGCAATCGGCTCGGGTTCGATTCCCGGACGCAGCA	AAGCAATCGGCTCGGGTTCGATTCCCGGACGCAGCA
	80083	tRNA334	Gly	TCC	GCTGCGTTGGTCTAGTGGCAGGATTATTGCCTTCCAAGCAATCGGCTCGGGTTCGATTCCCGGACGCAGCA	GCTGCGTTGGTCTAGTGGCAGGATTATTGCCTTCCAAGCAATCGGCTCGGGTTCGATTCCCGGACGCAGCA	AAGCAATCGGCTCGGGTTCGATTCCCGGACGCAGCA
	80085	tRNA335	Gly	TCC	GCTGCGTTGGTCTAGTGGCAGGATTATTGCCTTCCAAGCAATCGGCTCGGGTTCGATTCCCGGACGCAGCA	GCTGCGTTGGTCTAGTGGCAGGATTATTGCCTTCCAAGCAATCGGCTCGGGTTCGATTCCCGGACGCAGCA	AAGCAATCGGCTCGGGTTCGATTCCCGGACGCAGCA
	80087	tRNA565	Met	CAT	GCCCGTGTAGCTCAGTTGGTTAGAGCGCGAGTCTCATAATCTCGAGGCCGAGGGTTCGATCCCCTCCGCAGGCA	GCCCGTGTAGCTCAGTTGGTTAGAGCGCGAGTCTCATAATCTCGAGGCCGAGGGTTCGATCCCCTCCGCAGGCA	ATCTCGAGGCCGAGGGTTCGATCCCCTCCGCAGGCA
	80088	tRNA99	Asn	GTT	GCTCGATTAGCTCAGCTGGTTAGAGCATGCGGCTGTTAACCGCAAGGTCGTAGGTTCGATCCCTACATCGAGCG	GCTCGATTAGCTCAGCTGGTTAGAGCATGCGGCTGTTAACCGCAAGGTCGTAGGTTCGATCCCTACATCGAGCG	ACCGCAAGGTCGTAGGTTCGATCCCTACATCGAGCG
	80089	tRNA100	Asn	GTT	GCTCGATTAGCTCAGCTGGTTAGAGCATGCGGCTGTTAACCGCAAGGTCGTAGGTTCGATCCCTACATCGAGCG	GCTCGATTAGCTCAGCTGGTTAGAGCATGCGGCTGTTAACCGCAAGGTCGTAGGTTCGATCCCTACATCGAGCG	ACCGCAAGGTCGTAGGTTCGATCCCTACATCGAGCG
	80090	tRNA680	Ser	GCT	GACACTTTGGCCGAGTGGTTAAGGCGGCGGCCTGCTAAGCCGTTTCCCTCTGGGAGCGTGAGTTCAATTCTCACAGGTGTCG	GACACTTTGGCCGAGTGGTTAAGGCGGCGGCCTGCTAAGCCGTTTCCCTCTGGGAGCGTGAGTTCAATTCTCACAGGTGTCG	CCTCTGGGAGCGTGAGTTCAATTCTCACAGGTGTCG
	80091	tRNA592	Phe	GAA	GCCTTTATAGCTCAGTTGGGAGAGCGTAAGACTGAAGATCTTACGGTCCTCGGTTCGATCCCGAGTGAAGGCA	GCCTTTATAGCTCAGTTGGGAGAGCGTAAGACTGAAGATCTTACGGTCCTCGGTTCGATCCCGAGTGAAGGCA	ATCTTACGGTCCTCGGTTCGATCCCGAGTGAAGGCA
	80092	tRNA415	Ile	TAT	GCTCAGGTAGCTCAGTTGGTTAGAGCGTTGGTCTTATGAGCCAACGGTCGTGGGTTCGACCCCCACCTTGAGCA	GCTCAGGTAGCTCAGTTGGTTAGAGCGTTGGTCTTATGAGCCAACGGTCGTGGGTTCGACCCCCACCTTGAGCA	AGCCAACGGTCGTGGGTTCGACCCCCACCTTGAGCA
	80093	tRNA416	Ile	TAT	GCTCAGGTAGCTCAGTTGGTTAGAGCGTTGGTCTTATGAGCCAACGGTCGTGGGTTCGACCCCCACCTTGAGCA	GCTCAGGTAGCTCAGTTGGTTAGAGCGTTGGTCTTATGAGCCAACGGTCGTGGGTTCGACCCCCACCTTGAGCA	AGCCAACGGTCGTGGGTTCGACCCCCACCTTGAGCA
	80094	tRNA417	Ile	TAT	GCTCAGGTAGCTCAGTTGGTTAGAGCGTTGGTCTTATGAGCCAACGGTCGTGGGTTCGACCCCCACCTTGAGCA	GCTCAGGTAGCTCAGTTGGTTAGAGCGTTGGTCTTATGAGCCAACGGTCGTGGGTTCGACCCCCACCTTGAGCA	AGCCAACGGTCGTGGGTTCGACCCCCACCTTGAGCA
	80095	tRNA719	Thr	AGT	GCCGCTTTAGCTCAGTGGTTAGAGCATTCGCCTAGTAAGCGAAAGGTCGGCGGTTCAATCCCGCCAAGTGGCT	GCCGCTTTAGCTCAGTGGTTAGAGCATTCGCCTAGTAAGCGAAAGGTCGGCGGTTCAATCCCGCCAAGTGGCT	AGCGAAAGGTCGGCGGTTCAATCCCGCCAAGTGGCT
	80096	tRNA720	Thr	AGT	GCCGCTTTAGCTCAGTGGTTAGAGCATTCGCCTAGTAAGCGAAAGGTCGGCGGTTCAATCCCGCCAAGTGGCT	GCCGCTTTAGCTCAGTGGTTAGAGCATTCGCCTAGTAAGCGAAAGGTCGGCGGTTCAATCCCGCCAAGTGGCT	AGCGAAAGGTCGGCGGTTCAATCCCGCCAAGTGGCT
	80097	tRNA721	Thr	AGT	GCCGCTTTAGCTCAGTGGTTAGAGCATTCGCCTAGTAAGCGAAAGGTCGGCGGTTCAATCCCGCCAAGTGGCT	GCCGCTTTAGCTCAGTGGTTAGAGCATTCGCCTAGTAAGCGAAAGGTCGGCGGTTCAATCCCGCCAAGTGGCT	AGCGAAAGGTCGGCGGTTCAATCCCGCCAAGTGGCT
	80098	tRNA722	Thr	AGT	GCCGCTTTAGCTCAGTGGTTAGAGCATTCGCCTAGTAAGCGAAAGGTCGGCGGTTCAATCCCGCCAAGTGGCT	GCCGCTTTAGCTCAGTGGTTAGAGCATTCGCCTAGTAAGCGAAAGGTCGGCGGTTCAATCCCGCCAAGTGGCT	AGCGAAAGGTCGGCGGTTCAATCCCGCCAAGTGGCT
	80099	tRNA723	Thr	AGT	GCCGCTTTAGCTCAGTGGTTAGAGCATTCGCCTAGTAAGCGAAAGGTCGGCGGTTCAATCCCGCCAAGTGGCT	GCCGCTTTAGCTCAGTGGTTAGAGCATTCGCCTAGTAAGCGAAAGGTCGGCGGTTCAATCCCGCCAAGTGGCT	AGCGAAAGGTCGGCGGTTCAATCCCGCCAAGTGGCT
	80100	tRNA31	Ala	AGC	GGGGATCTAGCTCAAATGGTAGAGCGCTCGTTTAGCATACGAGAGGCACTGGGATCAATGCCCAGGTTCTCCA	GGGGATCTAGCTCAAATGGTAGAGCGCTCGTTTAGCATACGAGAGGCACTGGGATCAATGCCCAGGTTCTCCA	TACGAGAGGCACTGGGATCAATGCCCAGGTTCTCCA
	80101	tRNA642	Pro	TGG	GGGCAATTGGTCTAGTGGTATGATTCTCGTTTTGGGTACGAGAGGTCCCGGGTTCAATCCCCGGATTGCCCC	GGGCAATTGGTCTAGTGGTATGATTCTCGTTTTGGGTACGAGAGGTCCCGGGTTCAATCCCCGGATTGCCCC	TACGAGAGGTCCCGGGTTCAATCCCCGGATTGCCCC
	80102	tRNA643	Pro	TGG	GGGCAATTGGTCTAGTGGTATGATTCTCGTTTTGGGTACGAGAGGTCCCGGGTTCAATCCCCGGATTGCCCC	GGGCAATTGGTCTAGTGGTATGATTCTCGTTTTGGGTACGAGAGGTCCCGGGTTCAATCCCCGGATTGCCCC	TACGAGAGGTCCCGGGTTCAATCCCCGGATTGCCCC
	80103	tRNA644	Pro	TGG	GGGCAATTGGTCTAGTGGTATGATTCTCGTTTTGGGTACGAGAGGTCCCGGGTTCAATCCCCGGATTGCCCC	GGGCAATTGGTCTAGTGGTATGATTCTCGTTTTGGGTACGAGAGGTCCCGGGTTCAATCCCCGGATTGCCCC	TACGAGAGGTCCCGGGTTCAATCCCCGGATTGCCCC
	80104	tRNA645	Pro	TGG	GGGCAATTGGTCTAGTGGTATGATTCTCGTTTTGGGTACGAGAGGTCCCGGGTTCAATCCCCGGATTGCCCC	GGGCAATTGGTCTAGTGGTATGATTCTCGTTTTGGGTACGAGAGGTCCCGGGTTCAATCCCCGGATTGCCCC	TACGAGAGGTCCCGGGTTCAATCCCCGGATTGCCCC
	80105	tRNA764	Trp	CCA	GGGCAATTGGTCTATTAGGTAGGATTCTCGTCTCCAATTCGAGAGATCCAGGTTCGATTCCTGGATTGCCCC	GGGCAATTGGTCTATTAGGTAGGATTCTCGTCTCCAATTCGAGAGATCCAGGTTCGATTCCTGGATTGCCCC	ATTCGAGAGATCCAGGTTCGATTCCTGGATTGCCCC
	80106	tRNA766	Trp	CCA	GGGCAATTGGTCTATTAGGTAGGATTCTCGTCTCCAGAGCGAGAGATCCAGGTTCGATTCCTGGATTGCCCC	GGGCAATTGGTCTATTAGGTAGGATTCTCGTCTCCAGAGCGAGAGATCCAGGTTCGATTCCTGGATTGCCCC	GAGCGAGAGATCCAGGTTCGATTCCTGGATTGCCCC
	80107	tRNA760	Trp	CCA	GGGCAATTGGTCTATCAGGTAGGATTCTCGTCTCCAAATCGAGAGATCCAGGTTCGATTCCTGGATTGCCCC	GGGCAATTGGTCTATCAGGTAGGATTCTCGTCTCCAAATCGAGAGATCCAGGTTCGATTCCTGGATTGCCCC	AATCGAGAGATCCAGGTTCGATTCCTGGATTGCCCC
	80108	tRNA762	Trp	CCA	GGGCAATTGGTCTATCAGGTAGGATTCTCGTTTCCAAATCGAGAGATCCAGGTTCAATTCCTGGATTGCCCC	GGGCAATTGGTCTATCAGGTAGGATTCTCGTTTCCAAATCGAGAGATCCAGGTTCAATTCCTGGATTGCCCC	AATCGAGAGATCCAGGTTCAATTCCTGGATTGCCCC
	80109	tRNA646	Pro	TGG	GGGCAATTGGTCTAGTGGTATGATTCTCGTTTTGGGTACGAGAGGTCCCGGGTTCAATCCCCGGATTGCCCC	GGGCAATTGGTCTAGTGGTATGATTCTCGTTTTGGGTACGAGAGGTCCCGGGTTCAATCCCCGGATTGCCCC	TACGAGAGGTCCCGGGTTCAATCCCCGGATTGCCCC
	80110	tRNA647	Pro	TGG	GGGCAATTGGTCTAGTGGTATGATTCTCGTTTTGGGTACGAGAGGTCCCGGGTTCAATCCCCGGATTGCCCC	GGGCAATTGGTCTAGTGGTATGATTCTCGTTTTGGGTACGAGAGGTCCCGGGTTCAATCCCCGGATTGCCCC	TACGAGAGGTCCCGGGTTCAATCCCCGGATTGCCCC
	80111	tRNA778	Tyr	GTA	CCGAACTTAGCTCAGTTGGAAGAGCATCGGACTGTAAagtttgtagtcATCCGGTGGTCCCCGGTTCGAACCCGGGAGTTCGGA	CCGAACTTAGCTCAGTTGGAAGAGCATCGGACTGTAAATCCGGTGGTCCCCGGTTCGAACCCGGGAGTTCGGA	ATCCGGTGGTCCCCGGTTCGAACCCGGGAGTTCGGA
	80112	tRNA11	Ala	AGC	GGGGATCTAGCTCAAATGGTAGAGCGCTCGTTTAGCATACGAGAGGCACTGGGATCAATGCCCAGGTTCTCCA	GGGGATCTAGCTCAAATGGTAGAGCGCTCGTTTAGCATACGAGAGGCACTGGGATCAATGCCCAGGTTCTCCA	TACGAGAGGCACTGGGATCAATGCCCAGGTTCTCCA
	80113	tRNA12	Ala	AGC	GGGGATCTAGCTCAAATGGTAGAGCGCTCGTTTAGCATACGAGAGGCACTGGGATCAATGCCCAGGTTCTCCA	GGGGATCTAGCTCAAATGGTAGAGCGCTCGTTTAGCATACGAGAGGCACTGGGATCAATGCCCAGGTTCTCCA	TACGAGAGGCACTGGGATCAATGCCCAGGTTCTCCA
	80114	tRNA13	Ala	AGC	GGGGATCTAGCTCAAATGGTAGAGCGCTCGTTTAGCATACGAGAGGCACTGGGATCAATGCCCAGGTTCTCCA	GGGGATCTAGCTCAAATGGTAGAGCGCTCGTTTAGCATACGAGAGGCACTGGGATCAATGCCCAGGTTCTCCA	TACGAGAGGCACTGGGATCAATGCCCAGGTTCTCCA
	80115	tRNA230	Gln	TTA	GGTTCCATAGTATAGTGGTTAGTACTGGGGACTTTAAATCCCTTGACCTGGGTTCGAATCCCAGTGGGACCT	GGTTCCATAGTATAGTGGTTAGTACTGGGGACTTTAAATCCCTTGACCTGGGTTCGAATCCCAGTGGGACCT	AATCCCTTGACCTGGGTTCGAATCCCAGTGGGACCT
	80116	tRNA231	Gln	TTA	GGTTCCATAGTATAGTGGTTAGTACTGGGGACTTTAAATCCCTTGACCTGGGTTCGAATCCCAGTGGGACCT	GGTTCCATAGTATAGTGGTTAGTACTGGGGACTTTAAATCCCTTGACCTGGGTTCGAATCCCAGTGGGACCT	AATCCCTTGACCTGGGTTCGAATCCCAGTGGGACCT
	80117	tRNA98	Asn	GTT	GCTCGATTAGCTCAGCTGGTTAGAGCATGCGGCTGTTAACCGCAAGGTCGTAGGTTCGATCCCTACATCGAGCG	GCTCGATTAGCTCAGCTGGTTAGAGCATGCGGCTGTTAACCGCAAGGTCGTAGGTTCGATCCCTACATCGAGCG	ACCGCAAGGTCGTAGGTTCGATCCCTACATCGAGCG
	80118	tRNA229	Gln	TTA	TTTTTTACACATTTTCTCAATTTATAGTTTAAATAAATAATTAAAAAAATCAAAAAATAAAAGAATATTTAT	TTTTTTACACATTTTCTCAATTTATAGTTTAAATAAATAATTAAAAAAATCAAAAAATAAAAGAATATTTAT	ATAATTAAAAAAATCAAAAAATAAAAGAATATTTAT
	80119	tRNA828	Val	CAC	GTCGGCATGGTGAAGTAGTAATCACGAAGGTATCACGaaggtctaataAACCTTAATCCTAGGTTCAAACCCTAGTGTCGACT	GTCGGCATGGTGAAGTAGTAATCACGAAGGTATCACGAACCTTAATCCTAGGTTCAAACCCTAGTGTCGACT	AACCTTAATCCTAGGTTCAAACCCTAGTGTCGACT
	80120	tRNA794	Val	AAC	GATTCCTTAGTGTAGTGGTTATCACGTCAGTCTAACACACTGAAGGTCCCGAGTTCAAACCTCGGAGGAATCA	GATTCCTTAGTGTAGTGGTTATCACGTCAGTCTAACACACTGAAGGTCCCGAGTTCAAACCTCGGAGGAATCA	CACTGAAGGTCCCGAGTTCAAACCTCGGAGGAATCA
	80121	tRNA795	Val	AAC	GATTCCTTAGTGTAGTGGTTATCACGTCAGTCTAACACACTGAAGGTCCCGAGTTCAAACCTCGGAGGAATCA	GATTCCTTAGTGTAGTGGTTATCACGTCAGTCTAACACACTGAAGGTCCCGAGTTCAAACCTCGGAGGAATCA	CACTGAAGGTCCCGAGTTCAAACCTCGGAGGAATCA
	80122	tRNA796	Val	AAC	GATTCCTTAGTGTAGTGGTTATCACGTCAGTCTAACACACTGAAGGTCCCGAGTTCAAACCTCGGAGGAATCA	GATTCCTTAGTGTAGTGGTTATCACGTCAGTCTAACACACTGAAGGTCCCGAGTTCAAACCTCGGAGGAATCA	CACTGAAGGTCCCGAGTTCAAACCTCGGAGGAATCA
	80123	tRNA797	Val	AAC	GATTCCTTAGTGTAGTGGTTATCACGTCAGTCTAACACACTGAAGGTCCCGAGTTCAAACCTCGGAGGAATCA	GATTCCTTAGTGTAGTGGTTATCACGTCAGTCTAACACACTGAAGGTCCCGAGTTCAAACCTCGGAGGAATCA	CACTGAAGGTCCCGAGTTCAAACCTCGGAGGAATCA
	80124	tRNA798	Val	AAC	GATTCCTTAGTGTAGTGGTTATCACGTCAGTCTAACACACTGAAGGTCCCGAGTTCAAACCTCGGAGGAATCA	GATTCCTTAGTGTAGTGGTTATCACGTCAGTCTAACACACTGAAGGTCCCGAGTTCAAACCTCGGAGGAATCA	CACTGAAGGTCCCGAGTTCAAACCTCGGAGGAATCA
	80125	tRNA799	Val	AAC	GATTCCTTAGTGTAGTGGTTATCACGTCAGTCTAACACACTGAAGGTCCCGAGTTCAAACCTCGGAGGAATCA	GATTCCTTAGTGTAGTGGTTATCACGTCAGTCTAACACACTGAAGGTCCCGAGTTCAAACCTCGGAGGAATCA	CACTGAAGGTCCCGAGTTCAAACCTCGGAGGAATCA
	80126	tRNA800	Val	AAC	GATTCCTTAGTGTAGTGGTTATCACGTCAGTCTAACACACTGAAGGTCCCGAGTTCAAACCTCGGAGGAATCA	GATTCCTTAGTGTAGTGGTTATCACGTCAGTCTAACACACTGAAGGTCCCGAGTTCAAACCTCGGAGGAATCA	CACTGAAGGTCCCGAGTTCAAACCTCGGAGGAATCA
	80127	tRNA801	Val	AAC	GATTCCTTAGTGTAGTGGTTATCACGTCAGTCTAACACACTGAAGGTCCCGAGTTCAAACCTCGGAGGAATCA	GATTCCTTAGTGTAGTGGTTATCACGTCAGTCTAACACACTGAAGGTCCCGAGTTCAAACCTCGGAGGAATCA	CACTGAAGGTCCCGAGTTCAAACCTCGGAGGAATCA
	80128	tRNA802	Val	AAC	GATTCCTTAGTGTAGTGGTTATCACGTCAGTCTAACACACTGAAGGTCCCGAGTTCAAACCTCGGAGGAATCA	GATTCCTTAGTGTAGTGGTTATCACGTCAGTCTAACACACTGAAGGTCCCGAGTTCAAACCTCGGAGGAATCA	CACTGAAGGTCCCGAGTTCAAACCTCGGAGGAATCA
	80129	tRNA540	Met	CAT	AGCAGGGTGGCGAAGTGGAATCGCGTTGGGCTCATAACTCAAAGGTCGGAGGATCGAAACCTCTCTCTGCTA	AGCAGGGTGGCGAAGTGGAATCGCGTTGGGCTCATAACTCAAAGGTCGGAGGATCGAAACCTCTCTCTGCTA	ACTCAAAGGTCGGAGGATCGAAACCTCTCTCTGCTA
	80130	tRNA792	Val	AAC	GATTCCTTAGTGTAGTGGTTATCACGTCAGTCTAACACACTGAAGGTCCCGAGTTCAAACCTCGGAGGAATCA	GATTCCTTAGTGTAGTGGTTATCACGTCAGTCTAACACACTGAAGGTCCCGAGTTCAAACCTCGGAGGAATCA	CACTGAAGGTCCCGAGTTCAAACCTCGGAGGAATCA
	80131	tRNA793	Val	AAC	GATTCCTTAGTGTAGTGGTTATCACGTCAGTCTAACACACTGAAGGTCCCGAGTTCAAACCTCGGAGGAATCA	GATTCCTTAGTGTAGTGGTTATCACGTCAGTCTAACACACTGAAGGTCCCGAGTTCAAACCTCGGAGGAATCA	CACTGAAGGTCCCGAGTTCAAACCTCGGAGGAATCA
	80132	tRNA162	Cys	GCA	GGAGCCTTAGCTTAGTGGTATAGCGTAGGACTGCAAATCCTGAGGTCGCCGGTTCGATCCCGGCAGGTTCCT	GGAGCCTTAGCTTAGTGGTATAGCGTAGGACTGCAAATCCTGAGGTCGCCGGTTCGATCCCGGCAGGTTCCT	ATCCTGAGGTCGCCGGTTCGATCCCGGCAGGTTCCT
	80133	tRNA163	Cys	GCA	GGAGCCTTAGCTTAGTGGTATAGCGTAGGACTGCAAATCCTGAGGTCGCCGGTTCGATCCCGGCAGGTTCCT	GGAGCCTTAGCTTAGTGGTATAGCGTAGGACTGCAAATCCTGAGGTCGCCGGTTCGATCCCGGCAGGTTCCT	ATCCTGAGGTCGCCGGTTCGATCCCGGCAGGTTCCT
	80134	tRNA160	Cys	GCA	GGAACCTTAGCTTAGTGGTATAGCGTAGGACTGCAAAGCCTGAGTCGCCGGTTCGATCCCGGCAGGTTCCT	GGAACCTTAGCTTAGTGGTATAGCGTAGGACTGCAAAGCCTGAGTCGCCGGTTCGATCCCGGCAGGTTCCT	AAGCCTGAGTCGCCGGTTCGATCCCGGCAGGTTCCT
	80135	tRNA175	Cys	GCA	GGGGCTTTAGCTCAGTGGCAGAGCGGAGGACTGCAAATCCTTAGGTCGCCGGTTCAATCCTGGCAGGTCCCT	GGGGCTTTAGCTCAGTGGCAGAGCGGAGGACTGCAAATCCTTAGGTCGCCGGTTCAATCCTGGCAGGTCCCT	ATCCTTAGGTCGCCGGTTCAATCCTGGCAGGTCCCT
	80136	tRNA669	Ser	AGA	GATACCTTGGCTGAGTGGTAAAAGCGGCGGTCTAGAAATCCGTTTCCTATCAGGAGTGAGAGTTCGATTCTCTCAGGTATCG	GATACCTTGGCTGAGTGGTAAAAGCGGCGGTCTAGAAATCCGTTTCCTATCAGGAGTGAGAGTTCGATTCTCTCAGGTATCG	CTATCAGGAGTGAGAGTTCGATTCTCTCAGGTATCG
	80137	tRNA671	Ser	AGA	GATACCTTGGCTGAGTGGTAAAAGCGGCGGTCTAGAAATCCGTTTCCTGTCAGGAGTGAGAGTTCAATTCTCTCAGGTATCA	GATACCTTGGCTGAGTGGTAAAAGCGGCGGTCTAGAAATCCGTTTCCTGTCAGGAGTGAGAGTTCAATTCTCTCAGGTATCA	CTGTCAGGAGTGAGAGTTCAATTCTCTCAGGTATCA
	80138	tRNA692	Ser	TGA	GATACCTTGGCTGAGTGGTAAAAGCGGCGGTCTTGAAATCCGTTTCCTTTGAGGAGTGAGAGTTCGATTCTCTCAGGTATCG	GATACCTTGGCTGAGTGGTAAAAGCGGCGGTCTTGAAATCCGTTTCCTTTGAGGAGTGAGAGTTCGATTCTCTCAGGTATCG	CTTTGAGGAGTGAGAGTTCGATTCTCTCAGGTATCG
	80139	tRNA471	Leu	TAA	GGCAATTTGCCCGAGTTGGTTAAGGGGGACGACTTAAGATCGCCTGGATGTAATCCGCGTGAGTTCGAATCTCACAGTTGCCA	GGCAATTTGCCCGAGTTGGTTAAGGGGGACGACTTAAGATCGCCTGGATGTAATCCGCGTGAGTTCGAATCTCACAGTTGCCA	ATGTAATCCGCGTGAGTTCGAATCTCACAGTTGCCA
	80140	tRNA472	Leu	TAA	GGCAATTTGCCCGAGTTGGTTAAGGGGGACGACTTAAGATCGCCTGGATGTAATCCGCGTGAGTTCGAATCTCACAGTTGCCA	GGCAATTTGCCCGAGTTGGTTAAGGGGGACGACTTAAGATCGCCTGGATGTAATCCGCGTGAGTTCGAATCTCACAGTTGCCA	ATGTAATCCGCGTGAGTTCGAATCTCACAGTTGCCA
	80141	tRNA473	Leu	TAA	GGCAATTTGCCCGAGTTGGTTAAGGGGGACGACTTAAGATCGCCTGGATGTAATCCGCGTGAGTTCGAATCTCACAGTTGCCA	GGCAATTTGCCCGAGTTGGTTAAGGGGGACGACTTAAGATCGCCTGGATGTAATCCGCGTGAGTTCGAATCTCACAGTTGCCA	ATGTAATCCGCGTGAGTTCGAATCTCACAGTTGCCA
	80142	tRNA474	Leu	TAA	GGCAATTTGCCCGAGTTGGTTAAGGGGGACGACTTAAGATCGCCTGGATGTAATCCGCGTGAGTTCGAATCTCACAGTTGCCA	GGCAATTTGCCCGAGTTGGTTAAGGGGGACGACTTAAGATCGCCTGGATGTAATCCGCGTGAGTTCGAATCTCACAGTTGCCA	ATGTAATCCGCGTGAGTTCGAATCTCACAGTTGCCA
	80143	tRNA470	Leu	TAA	GGCAATTTGCCCGAGTTGGTTAAGGGGGACGACTTAAGATCGCCTGGATGTAATCCGCGTGAGTTCGAATCTCACAGTTGCCA	GGCAATTTGCCCGAGTTGGTTAAGGGGGACGACTTAAGATCGCCTGGATGTAATCCGCGTGAGTTCGAATCTCACAGTTGCCA	ATGTAATCCGCGTGAGTTCGAATCTCACAGTTGCCA
	80144	tRNA97	Asn	GTT	GCTCGATTAGCTCAGCTGGTTAGAGCATGCGGCTGTTAACCGCAAGGTCGTAGGTTCGATCCCTACATCGAGCG	GCTCGATTAGCTCAGCTGGTTAGAGCATGCGGCTGTTAACCGCAAGGTCGTAGGTTCGATCCCTACATCGAGCG	ACCGCAAGGTCGTAGGTTCGATCCCTACATCGAGCG
	80147	tRNA320	Gly	GCC	GCATCGATGGTTTAGTGGTAGAATAGAGCGTTGCCATCGCTTTGACCCGGGTTCGATTCCCGGTCGATGCA	GCATCGATGGTTTAGTGGTAGAATAGAGCGTTGCCATCGCTTTGACCCGGGTTCGATTCCCGGTCGATGCA	ATCGCTTTGACCCGGGTTCGATTCCCGGTCGATGCA
	80148	tRNA296	Gly	GCC	GCACCGATGGTTTAGTGGTAGAATAGAGCGTTGCCATCGCTTTGACCCGGGTTCGATTCCCGGTCGGTGCA	GCACCGATGGTTTAGTGGTAGAATAGAGCGTTGCCATCGCTTTGACCCGGGTTCGATTCCCGGTCGGTGCA	ATCGCTTTGACCCGGGTTCGATTCCCGGTCGGTGCA
	80149	tRNA327	Gly	TCC	GCTGCGTTGGTCTAGTGGCAGGATTATTGCCTTCCAAGCAATCGGCTCGGGTTCGATTCCCGGACGCAGCA	GCTGCGTTGGTCTAGTGGCAGGATTATTGCCTTCCAAGCAATCGGCTCGGGTTCGATTCCCGGACGCAGCA	AAGCAATCGGCTCGGGTTCGATTCCCGGACGCAGCA
	80150	tRNA328	Gly	TCC	GCTGCGTTGGTCTAGTGGCAGGATTATTGCCTTCCAAGCAATCGGCTCGGGTTCGATTCCCGGACGCAGCA	GCTGCGTTGGTCTAGTGGCAGGATTATTGCCTTCCAAGCAATCGGCTCGGGTTCGATTCCCGGACGCAGCA	AAGCAATCGGCTCGGGTTCGATTCCCGGACGCAGCA
	80151	tRNA777	Tyr	GTA	CCGAACTTAGCTCAGTTGGAAGAGCATCGGACTGTAAagtttgtagtcATCCGGTGGTCCCCGGTTCGAACCCGGGAGTTCGGA	CCGAACTTAGCTCAGTTGGAAGAGCATCGGACTGTAAATCCGGTGGTCCCCGGTTCGAACCCGGGAGTTCGGA	ATCCGGTGGTCCCCGGTTCGAACCCGGGAGTTCGGA
	80152	tRNA697	Ser	TGA	GTCAGTTTGTCCGAGTGGTTAAGGAGGTGGACTTGAAATCCATTGGGTTTACCCGCGCAGGTTCGAATCCTGCAGCTGACG	GTCAGTTTGTCCGAGTGGTTAAGGAGGTGGACTTGAAATCCATTGGGTTTACCCGCGCAGGTTCGAATCCTGCAGCTGACG	GGTTTACCCGCGCAGGTTCGAATCCTGCAGCTGACG
	80153	tRNA698	Ser	TGA	GTCAGTTTGTCCGAGTGGTTAAGGAGGTGGACTTGAAATCCATTGGGTTTACCCGCGCAGGTTCGAATCCTGCAGCTGACG	GTCAGTTTGTCCGAGTGGTTAAGGAGGTGGACTTGAAATCCATTGGGTTTACCCGCGCAGGTTCGAATCCTGCAGCTGACG	GGTTTACCCGCGCAGGTTCGAATCCTGCAGCTGACG
	80154	tRNA699	Ser	TGA	GTCAGTTTGTCCGAGTGGTTAAGGAGGTGGACTTGAAATCCATTGGGTTTACCCGCGCAGGTTCGAATCCTGCAGCTGACG	GTCAGTTTGTCCGAGTGGTTAAGGAGGTGGACTTGAAATCCATTGGGTTTACCCGCGCAGGTTCGAATCCTGCAGCTGACG	GGTTTACCCGCGCAGGTTCGAATCCTGCAGCTGACG
	80155	tRNA700	Ser	TGA	GTCAGTTTGTCCGAGTGGTTAAGGAGGTGGACTTGAAATCCATTGGGTTTACCCGCGCAGGTTCGAATCCTGCAGCTGACG	GTCAGTTTGTCCGAGTGGTTAAGGAGGTGGACTTGAAATCCATTGGGTTTACCCGCGCAGGTTCGAATCCTGCAGCTGACG	GGTTTACCCGCGCAGGTTCGAATCCTGCAGCTGACG
	80156	tRNA591	Phe	GAA	GCCTTTATAGCTCAGTTGGGAGAGCGTAAGACTGAAGATCTTACGGTCCTCGGTTCGATCCCGAGTGAAGGCA	GCCTTTATAGCTCAGTTGGGAGAGCGTAAGACTGAAGATCTTACGGTCCTCGGTTCGATCCCGAGTGAAGGCA	ATCTTACGGTCCTCGGTTCGATCCCGAGTGAAGGCA
	80157	tRNA640	Pro	CGG	GGGCTTGTGGTTTAGTGGTAGAATGCCAGTTTCGGGTACTGGCGATCCGGGTTCGATTCCCGGCAAGCCCT	GGGCTTGTGGTTTAGTGGTAGAATGCCAGTTTCGGGTACTGGCGATCCGGGTTCGATTCCCGGCAAGCCCT	GTACTGGCGATCCGGGTTCGATTCCCGGCAAGCCCT
	80158	tRNA137	Asp	GTC	TCCGAGATAGTATAGTGGTTAGTATTCCTGCCTGTCACGCAGGAGACCCGGGTTCAATTCCCGGTCTCGGAG	TCCGAGATAGTATAGTGGTTAGTATTCCTGCCTGTCACGCAGGAGACCCGGGTTCAATTCCCGGTCTCGGAG	ACGCAGGAGACCCGGGTTCAATTCCCGGTCTCGGAG
	80159	tRNA294	Gly	GCC	GCACCGATGGTTTAGTGGTAGAATAGAGCGTTGCCATCGCTTTGACCCGGGTTCGATTCCCGGTCGGTGCA	GCACCGATGGTTTAGTGGTAGAATAGAGCGTTGCCATCGCTTTGACCCGGGTTCGATTCCCGGTCGGTGCA	ATCGCTTTGACCCGGGTTCGATTCCCGGTCGGTGCA
	80160	tRNA295	Gly	GCC	GCACCGATGGTTTAGTGGTAGAATAGAGCGTTGCCATCGCTTTGACCCGGGTTCGATTCCCGGTCGGTGCA	GCACCGATGGTTTAGTGGTAGAATAGAGCGTTGCCATCGCTTTGACCCGGGTTCGATTCCCGGTCGGTGCA	ATCGCTTTGACCCGGGTTCGATTCCCGGTCGGTGCA
	80161	tRNA136	Asp	GTC	TCCGAGATAGTATAGTGGTTAGTATTCCTGCCTGTCACGCAGGAGACCCGGGTTCAATTCCCGGTCTCGGAG	TCCGAGATAGTATAGTGGTTAGTATTCCTGCCTGTCACGCAGGAGACCCGGGTTCAATTCCCGGTCTCGGAG	ACGCAGGAGACCCGGGTTCAATTCCCGGTCTCGGAG
	80162	tRNA285	Glu	TTC	TCCCCTATAGTCTAGCAGGTTAGGATAGAAGGTTTTCACCCTTCAGACCCGGGTTCAAGTCCCGGTGGGGGAA	TCCCCTATAGTCTAGCAGGTTAGGATAGAAGGTTTTCACCCTTCAGACCCGGGTTCAAGTCCCGGTGGGGGAA	ACCCTTCAGACCCGGGTTCAAGTCCCGGTGGGGGAA
	80163	tRNA286	Glu	TTC	TCCCCTATAGTCTAGCAGGTTAGGATAGAAGGTTTTCACCCTTCAGACCCGGGTTCAAGTCCCGGTGGGGGAA	TCCCCTATAGTCTAGCAGGTTAGGATAGAAGGTTTTCACCCTTCAGACCCGGGTTCAAGTCCCGGTGGGGGAA	ACCCTTCAGACCCGGGTTCAAGTCCCGGTGGGGGAA
	80164	tRNA293	Gly	GCC	GCACCGATGGTTTAGTGGTAGAATAGAGCGTTGCCATCGCTTTGACCCGGGTTCGATTCCCGGTCGGTGCA	GCACCGATGGTTTAGTGGTAGAATAGAGCGTTGCCATCGCTTTGACCCGGGTTCGATTCCCGGTCGGTGCA	ATCGCTTTGACCCGGGTTCGATTCCCGGTCGGTGCA
	80165	tRNA423	Leu	AAG	GATGAAGTGGCCGAGCGGTCTAAGGCGGTAGATTAAGGCTCTATTCCGAAAGGGCGCGAGTTCGAATCTCGCCTTCATCA	GATGAAGTGGCCGAGCGGTCTAAGGCGGTAGATTAAGGCTCTATTCCGAAAGGGCGCGAGTTCGAATCTCGCCTTCATCA	TCCGAAAGGGCGCGAGTTCGAATCTCGCCTTCATCA
	80166	tRNA10	Ala	AGC	GGGGATCTAGCTCAAATGGTAGAGCGCTCGTTTAGCATACGAGAGGCACTGGGATCAATGCCCAGGTTCTCCA	GGGGATCTAGCTCAAATGGTAGAGCGCTCGTTTAGCATACGAGAGGCACTGGGATCAATGCCCAGGTTCTCCA	TACGAGAGGCACTGGGATCAATGCCCAGGTTCTCCA
	80167	tRNA36	Ala	CGC	GGGTGTGTAGCTCATATGGTAGAGCGCTTGATTCGCATTCAGGAGGCAAGGGGATCGATGCCCCTCACATCTA	GGGTGTGTAGCTCATATGGTAGAGCGCTTGATTCGCATTCAGGAGGCAAGGGGATCGATGCCCCTCACATCTA	TTCAGGAGGCAAGGGGATCGATGCCCCTCACATCTA
	80168	tRNA96	Asn	GTT	GCTCGATTAGCTCAGCTGGTTAGAGCATGCGGCTGTTAACCGCAAGGTCGTAGGTTCGATCCCTACATCGAGCG	GCTCGATTAGCTCAGCTGGTTAGAGCATGCGGCTGTTAACCGCAAGGTCGTAGGTTCGATCCCTACATCGAGCG	ACCGCAAGGTCGTAGGTTCGATCCCTACATCGAGCG
	80169	tRNA790	Val	AAC	GATTCCTTAGTGTAGTGGTTATCACGTCAGTCTAACACACTGAAGGTCCCGAGTTCAAACCTCGGAGGAATCA	GATTCCTTAGTGTAGTGGTTATCACGTCAGTCTAACACACTGAAGGTCCCGAGTTCAAACCTCGGAGGAATCA	CACTGAAGGTCCCGAGTTCAAACCTCGGAGGAATCA
	80170	tRNA821	Val	TAC	GATTCCTTAGTGTAGTGGTTATCACGTCAGTCTTACACACTGAAGGTCCCGAGTTCAATCCTCGGAGGAATCA	GATTCCTTAGTGTAGTGGTTATCACGTCAGTCTTACACACTGAAGGTCCCGAGTTCAATCCTCGGAGGAATCA	CACTGAAGGTCCCGAGTTCAATCCTCGGAGGAATCA
	80171	tRNA822	Val	TAC	GATTCCTTAGTGTAGTGGTTATCACGTCAGTCTTACACACTGAAGGTCCCGAGTTCAATCCTCGGAGGAATCA	GATTCCTTAGTGTAGTGGTTATCACGTCAGTCTTACACACTGAAGGTCCCGAGTTCAATCCTCGGAGGAATCA	CACTGAAGGTCCCGAGTTCAATCCTCGGAGGAATCA
	80172	tRNA811	Val	CAC	GATTCCTTAGTGAAGTGGTTATCACGTCAGTCTCACACACTGAAGGTCCCGAGTTCAATCCTCGGAGGAATCA	GATTCCTTAGTGAAGTGGTTATCACGTCAGTCTCACACACTGAAGGTCCCGAGTTCAATCCTCGGAGGAATCA	CACTGAAGGTCCCGAGTTCAATCCTCGGAGGAATCA
	80173	tRNA819	Val	TAC	GATTCCTTAGCGTAGTGGTTAGCATGTCAGTCTTACACACTGAAGGTCCCGAGTTCAATCCTCGGAGGAATCA	GATTCCTTAGCGTAGTGGTTAGCATGTCAGTCTTACACACTGAAGGTCCCGAGTTCAATCCTCGGAGGAATCA	CACTGAAGGTCCCGAGTTCAATCCTCGGAGGAATCA
	80174	tRNA791	Val	AAC	GATTCCTTAGTGTAGTGGTTATCACGTCAGTCTAACACACTGAAGGTCCCGAGTTCAAACCTCGGAGGAATCA	GATTCCTTAGTGTAGTGGTTATCACGTCAGTCTAACACACTGAAGGTCCCGAGTTCAAACCTCGGAGGAATCA	CACTGAAGGTCCCGAGTTCAAACCTCGGAGGAATCA
	80175	tRNA503	Lys	TTT	ACCCGTCTAGCTCAGTCGGTAGAGCGCCAGCCTTTTAAGCTGGTGGTCGAGGGTTCGAGCCCCTCGGTGGGTG	ACCCGTCTAGCTCAGTCGGTAGAGCGCCAGCCTTTTAAGCTGGTGGTCGAGGGTTCGAGCCCCTCGGTGGGTG	AGCTGGTGGTCGAGGGTTCGAGCCCCTCGGTGGGTG
	80176	tRNA648	Pro	TGG	GGGCAATTGGTCTAGTGGTATGATTCTCGTTTTGGGTACGAGAGGTCCCGGGTTCAATCCCCGGATTGCCCC	GGGCAATTGGTCTAGTGGTATGATTCTCGTTTTGGGTACGAGAGGTCCCGGGTTCAATCCCCGGATTGCCCC	TACGAGAGGTCCCGGGTTCAATCCCCGGATTGCCCC
	80177	tRNA383	Ile	AAT	GCTCGGGTAGCTCAGTTGGTTAGAGCGTGGGTCTAATAAACCCAAGGTCGAGGGTTCAAGCCCCTCCCGGAGCA	GCTCGGGTAGCTCAGTTGGTTAGAGCGTGGGTCTAATAAACCCAAGGTCGAGGGTTCAAGCCCCTCCCGGAGCA	AACCCAAGGTCGAGGGTTCAAGCCCCTCCCGGAGCA
	80178	tRNA384	Ile	AAT	GCTCGGGTAGCTCAGTTGGTTAGAGCGTGGGTCTAATAAACCCAAGGTCGAGGGTTCAAGCCCCTCCCGGAGCA	GCTCGGGTAGCTCAGTTGGTTAGAGCGTGGGTCTAATAAACCCAAGGTCGAGGGTTCAAGCCCCTCCCGGAGCA	AACCCAAGGTCGAGGGTTCAAGCCCCTCCCGGAGCA
	80179	tRNA604	Phe	AAA	TCTCGGATAGCTTAGTTGGTTATAGTATGGGTTAAATAACCCAAGATCGAGGGTTCAAGCCCTTCCTGGAGCA	TCTCGGATAGCTTAGTTGGTTATAGTATGGGTTAAATAACCCAAGATCGAGGGTTCAAGCCCTTCCTGGAGCA	AACCCAAGATCGAGGGTTCAAGCCCTTCCTGGAGCA
	80180	tRNA385	Ile	AAT	GCTCGGGTAGCTCAGTTGGTTAGAGCGTGGGTCTAATAAACCCAAGGTCGAGGGTTCAAGCCCCTCCCGGAGCA	GCTCGGGTAGCTCAGTTGGTTAGAGCGTGGGTCTAATAAACCCAAGGTCGAGGGTTCAAGCCCCTCCCGGAGCA	AACCCAAGGTCGAGGGTTCAAGCCCCTCCCGGAGCA
	80181	tRNA386	Ile	AAT	GCTCGGGTAGCTCAGTTGGTTAGAGCGTGGGTCTAATAAACCCAAGGTCGAGGGTTCAAGCCCCTCCCGGAGCA	GCTCGGGTAGCTCAGTTGGTTAGAGCGTGGGTCTAATAAACCCAAGGTCGAGGGTTCAAGCCCCTCCCGGAGCA	AACCCAAGGTCGAGGGTTCAAGCCCCTCCCGGAGCA
	80182	tRNA387	Ile	AAT	GCTCGGGTAGCTCAGTTGGTTAGAGCGTGGGTCTAATAAACCCAAGGTCGAGGGTTCAAGCCCCTCCCGGAGCA	GCTCGGGTAGCTCAGTTGGTTAGAGCGTGGGTCTAATAAACCCAAGGTCGAGGGTTCAAGCCCCTCCCGGAGCA	AACCCAAGGTCGAGGGTTCAAGCCCCTCCCGGAGCA
	80183	tRNA388	Ile	AAT	GCTCGGGTAGCTCAGTTGGTTAGAGCGTGGGTCTAATAAACCCAAGGTCGAGGGTTCAAGCCCCTCCCGGAGCA	GCTCGGGTAGCTCAGTTGGTTAGAGCGTGGGTCTAATAAACCCAAGGTCGAGGGTTCAAGCCCCTCCCGGAGCA	AACCCAAGGTCGAGGGTTCAAGCCCCTCCCGGAGCA
	80184	tRNA389	Ile	AAT	GCTCGGGTAGCTCAGTTGGTTAGAGCGTGGGTCTAATAAACCCAAGGTCGAGGGTTCAAGCCCCTCCCGGAGCA	GCTCGGGTAGCTCAGTTGGTTAGAGCGTGGGTCTAATAAACCCAAGGTCGAGGGTTCAAGCCCCTCCCGGAGCA	AACCCAAGGTCGAGGGTTCAAGCCCCTCCCGGAGCA
	80185	tRNA390	Ile	AAT	GCTCGGGTAGCTCAGTTGGTTAGAGCGTGGGTCTAATAAACCCAAGGTCGAGGGTTCAAGCCCCTCCCGGAGCA	GCTCGGGTAGCTCAGTTGGTTAGAGCGTGGGTCTAATAAACCCAAGGTCGAGGGTTCAAGCCCCTCCCGGAGCA	AACCCAAGGTCGAGGGTTCAAGCCCCTCCCGGAGCA
	80186	tRNA391	Ile	AAT	GCTCGGGTAGCTCAGTTGGTTAGAGCGTGGGTCTAATAAACCCAAGGTCGAGGGTTCAAGCCCCTCCCGGAGCA	GCTCGGGTAGCTCAGTTGGTTAGAGCGTGGGTCTAATAAACCCAAGGTCGAGGGTTCAAGCCCCTCCCGGAGCA	AACCCAAGGTCGAGGGTTCAAGCCCCTCCCGGAGCA
	80187	tRNA392	Ile	AAT	GCTCGGGTAGCTCAGTTGGTTAGAGCGTGGGTCTAATAAACCCAAGGTCGAGGGTTCAAGCCCCTCCCGGAGCA	GCTCGGGTAGCTCAGTTGGTTAGAGCGTGGGTCTAATAAACCCAAGGTCGAGGGTTCAAGCCCCTCCCGGAGCA	AACCCAAGGTCGAGGGTTCAAGCCCCTCCCGGAGCA
	80188	tRNA393	Ile	AAT	GCTCGGGTAGCTCAGTTGGTTAGAGCGTGGGTCTAATAAACCCAAGGTCGAGGGTTCAAGCCCCTCCCGGAGCA	GCTCGGGTAGCTCAGTTGGTTAGAGCGTGGGTCTAATAAACCCAAGGTCGAGGGTTCAAGCCCCTCCCGGAGCA	AACCCAAGGTCGAGGGTTCAAGCCCCTCCCGGAGCA
	80189	tRNA394	Ile	AAT	GCTCGGGTAGCTCAGTTGGTTAGAGCGTGGGTCTAATAAACCCAAGGTCGAGGGTTCAAGCCCCTCCCGGAGCA	GCTCGGGTAGCTCAGTTGGTTAGAGCGTGGGTCTAATAAACCCAAGGTCGAGGGTTCAAGCCCCTCCCGGAGCA	AACCCAAGGTCGAGGGTTCAAGCCCCTCCCGGAGCA
	80190	tRNA395	Ile	AAT	GCTCGGGTAGCTCAGTTGGTTAGAGCGTGGGTCTAATAAACCCAAGGTCGAGGGTTCAAGCCCCTCCCGGAGCA	GCTCGGGTAGCTCAGTTGGTTAGAGCGTGGGTCTAATAAACCCAAGGTCGAGGGTTCAAGCCCCTCCCGGAGCA	AACCCAAGGTCGAGGGTTCAAGCCCCTCCCGGAGCA
	80191	tRNA396	Ile	AAT	GCTCGGGTAGCTCAGTTGGTTAGAGCGTGGGTCTAATAAACCCAAGGTCGAGGGTTCAAGCCCCTCCCGGAGCA	GCTCGGGTAGCTCAGTTGGTTAGAGCGTGGGTCTAATAAACCCAAGGTCGAGGGTTCAAGCCCCTCCCGGAGCA	AACCCAAGGTCGAGGGTTCAAGCCCCTCCCGGAGCA
	80192	tRNA397	Ile	AAT	GCTCGGGTAGCTCAGTTGGTTAGAGCGTGGGTCTAATAAACCCAAGGTCGAGGGTTCAAGCCCCTCCCGGAGCA	GCTCGGGTAGCTCAGTTGGTTAGAGCGTGGGTCTAATAAACCCAAGGTCGAGGGTTCAAGCCCCTCCCGGAGCA	AACCCAAGGTCGAGGGTTCAAGCCCCTCCCGGAGCA
	80193	tRNA469	Leu	TAA	GGCAATTTGCCCGAGTTGGTTAAGGGGGACGACTTAAGATCGCCTGGATGTAATCCGCGTGAGTTCGAATCTCACAGTTGCCA	GGCAATTTGCCCGAGTTGGTTAAGGGGGACGACTTAAGATCGCCTGGATGTAATCCGCGTGAGTTCGAATCTCACAGTTGCCA	ATGTAATCCGCGTGAGTTCGAATCTCACAGTTGCCA
	80194	tRNA95	Asn	GTT	GCTCGATTAGCTCAGCTGGTTAGAGCATGCGGCTGTTAACCGCAAGGTCGTAGGTTCGATCCCTACATCGAGCG	GCTCGATTAGCTCAGCTGGTTAGAGCATGCGGCTGTTAACCGCAAGGTCGTAGGTTCGATCCCTACATCGAGCG	ACCGCAAGGTCGTAGGTTCGATCCCTACATCGAGCG
	80195	tRNA754	Trp	CCA	GGAGACTTAGCTCAAGTGGTAGAGCGTTGGACTCCAAATCCAACGGTTGCGTGTTCGAGTCACGTAGTCTTCA	GGAGACTTAGCTCAAGTGGTAGAGCGTTGGACTCCAAATCCAACGGTTGCGTGTTCGAGTCACGTAGTCTTCA	ATCCAACGGTTGCGTGTTCGAGTCACGTAGTCTTCA
	80196	tRNA758	Trp	CCA	GGAGACTTAGCTCAATGGTAGAGCGCTGGACTCCAAATCCAGCGGTTGCGTGTTCGATTCACGTAGTCTTCA	GGAGACTTAGCTCAATGGTAGAGCGCTGGACTCCAAATCCAGCGGTTGCGTGTTCGATTCACGTAGTCTTCA	ATCCAGCGGTTGCGTGTTCGATTCACGTAGTCTTCA
	80197	tRNA755	Trp	CCA	GGAGACTTAGCTCAAGTGGTAGAGCGTTGGACTCCAAATCCAACGGTTGCGTGTTCGAGTCACGTAGTCTTCA	GGAGACTTAGCTCAAGTGGTAGAGCGTTGGACTCCAAATCCAACGGTTGCGTGTTCGAGTCACGTAGTCTTCA	ATCCAACGGTTGCGTGTTCGAGTCACGTAGTCTTCA
	80198	tRNA743	Trp	CCA	GGAGACTTAGCTCAAATGGTAGAGCGTTGGACTCCAAATCCAACGGTTGCGTGTTCGAGTCACATAGTCTTCA	GGAGACTTAGCTCAAATGGTAGAGCGTTGGACTCCAAATCCAACGGTTGCGTGTTCGAGTCACATAGTCTTCA	ATCCAACGGTTGCGTGTTCGAGTCACATAGTCTTCA
	80199	tRNA745	Trp	CCA	TGAAGACTACGTGACTCGAACACGCAACCGTTGGATTTGGAGTCCAACGCTCTACCATTTGAGCTAAGTCTCC	TGAAGACTACGTGACTCGAACACGCAACCGTTGGATTTGGAGTCCAACGCTCTACCATTTGAGCTAAGTCTCC	TGGAGTCCAACGCTCTACCATTTGAGCTAAGTCTCC
	80200	tRNA756	Trp	CCA	GGAGACTTAGCTCAAGTGGTAGAGCGTTGGACTCCAAATCCAACGGTTGCGTGTTCGAGTCACGTAGTCTTCA	GGAGACTTAGCTCAAGTGGTAGAGCGTTGGACTCCAAATCCAACGGTTGCGTGTTCGAGTCACGTAGTCTTCA	ATCCAACGGTTGCGTGTTCGAGTCACGTAGTCTTCA
	80201	tRNA135	Asp	GTC	TCCGAGATAGTATAGTGGTTAGTATTCCTGCCTGTCACGCAGGAGACCCGGGTTCAATTCCCGGTCTCGGAG	TCCGAGATAGTATAGTGGTTAGTATTCCTGCCTGTCACGCAGGAGACCCGGGTTCAATTCCCGGTCTCGGAG	ACGCAGGAGACCCGGGTTCAATTCCCGGTCTCGGAG
	80202	tRNA126	Asn	GTT	TCCGAGATAGTATAATGGTTAGTATTCCTGCCTGTTGATAGTCAGGAGAATCAGGTTCAATTCCTGGACTCGGAG	TCCGAGATAGTATAATGGTTAGTATTCCTGCCTGTTGATAGTCAGGAGAATCAGGTTCAATTCCTGGACTCGGAG	AGTCAGGAGAATCAGGTTCAATTCCTGGACTCGGAG
	80203	tRNA735	Trp	CCA	GGAATTGTAGCTCAGCTGGGAGAGCGAAAGAATCCAAATCTTTAGGTCAAAGGTTCAAATCCTTTCAATTCCC	GGAATTGTAGCTCAGCTGGGAGAGCGAAAGAATCCAAATCTTTAGGTCAAAGGTTCAAATCCTTTCAATTCCC	ATCTTTAGGTCAAAGGTTCAAATCCTTTCAATTCCC
	80204	tRNA741	Trp	CCA	GGAATTGTAGCTCAGTTGGTAGAGCGGAGGCAGCCAAAACCTCAGGCCAAAGGTTCAAGTCCTTTCAATTCCC	GGAATTGTAGCTCAGTTGGTAGAGCGGAGGCAGCCAAAACCTCAGGCCAAAGGTTCAAGTCCTTTCAATTCCC	AACCTCAGGCCAAAGGTTCAAGTCCTTTCAATTCCC
	80205	tRNA737	Trp	CCA	GGAATTGTAGCTCAGTTGGGAGAGCAGAGGAATCCAGATCCTCCGGTCAAAGGTTCAAACCCTTTCAATTCCC	GGAATTGTAGCTCAGTTGGGAGAGCAGAGGAATCCAGATCCTCCGGTCAAAGGTTCAAACCCTTTCAATTCCC	ATCCTCCGGTCAAAGGTTCAAACCCTTTCAATTCCC
	80206	tRNA733	Trp	CCA	AGAATTGTAGCTCAGTTGGAAGAGCGGAGGAATCCAGATCCTTTGGTCAAAGGTTCAAACCTTTTCAATTCCC	AGAATTGTAGCTCAGTTGGAAGAGCGGAGGAATCCAGATCCTTTGGTCAAAGGTTCAAACCTTTTCAATTCCC	ATCCTTTGGTCAAAGGTTCAAACCTTTTCAATTCCC
	80207	tRNA739	Trp	CCA	GGAATTGTAGCTCAGTTGGGAGAGCGGAAGAATCCAAATCTTTAGGTCAAAGGTTCAAATCCTTTCAATTCCC	GGAATTGTAGCTCAGTTGGGAGAGCGGAAGAATCCAAATCTTTAGGTCAAAGGTTCAAATCCTTTCAATTCCC	ATCTTTAGGTCAAAGGTTCAAATCCTTTCAATTCCC
	80208	tRNA228	Gln	TTA	GGTTCCATAGTATAGTGGTTAGTACTGGGGACTTTAAATCCCTTGACCTGGGTTCGAATCCCAGTGGGACCT	GGTTCCATAGTATAGTGGTTAGTACTGGGGACTTTAAATCCCTTGACCTGGGTTCGAATCCCAGTGGGACCT	AATCCCTTGACCTGGGTTCGAATCCCAGTGGGACCT
	80209	tRNA134	Asp	GTC	TCCGAGATAGTATAGTGGTTAGTATTCCTGCCTGTCACGCAGGAGACCCGGGTTCAATTCCCGGTCTCGGAG	TCCGAGATAGTATAGTGGTTAGTATTCCTGCCTGTCACGCAGGAGACCCGGGTTCAATTCCCGGTCTCGGAG	ACGCAGGAGACCCGGGTTCAATTCCCGGTCTCGGAG
	80210	tRNA5	Ala	AGC	GGGGATCTAGCTCAAATGGTAGAGCGCTCGTTTAGCATACGAGAGGCACTGGGATCAATGCCCAGGTTCTCCA	GGGGATCTAGCTCAAATGGTAGAGCGCTCGTTTAGCATACGAGAGGCACTGGGATCAATGCCCAGGTTCTCCA	TACGAGAGGCACTGGGATCAATGCCCAGGTTCTCCA
	80211	tRNA6	Ala	AGC	GGGGATCTAGCTCAAATGGTAGAGCGCTCGTTTAGCATACGAGAGGCACTGGGATCAATGCCCAGGTTCTCCA	GGGGATCTAGCTCAAATGGTAGAGCGCTCGTTTAGCATACGAGAGGCACTGGGATCAATGCCCAGGTTCTCCA	TACGAGAGGCACTGGGATCAATGCCCAGGTTCTCCA
	80212	tRNA7	Ala	AGC	GGGGATCTAGCTCAAATGGTAGAGCGCTCGTTTAGCATACGAGAGGCACTGGGATCAATGCCCAGGTTCTCCA	GGGGATCTAGCTCAAATGGTAGAGCGCTCGTTTAGCATACGAGAGGCACTGGGATCAATGCCCAGGTTCTCCA	TACGAGAGGCACTGGGATCAATGCCCAGGTTCTCCA
	80213	tRNA8	Ala	AGC	GGGGATCTAGCTCAAATGGTAGAGCGCTCGTTTAGCATACGAGAGGCACTGGGATCAATGCCCAGGTTCTCCA	GGGGATCTAGCTCAAATGGTAGAGCGCTCGTTTAGCATACGAGAGGCACTGGGATCAATGCCCAGGTTCTCCA	TACGAGAGGCACTGGGATCAATGCCCAGGTTCTCCA
	80214	tRNA9	Ala	AGC	GGGGATCTAGCTCAAATGGTAGAGCGCTCGTTTAGCATACGAGAGGCACTGGGATCAATGCCCAGGTTCTCCA	GGGGATCTAGCTCAAATGGTAGAGCGCTCGTTTAGCATACGAGAGGCACTGGGATCAATGCCCAGGTTCTCCA	TACGAGAGGCACTGGGATCAATGCCCAGGTTCTCCA
	80215	tRNA528	Lys	TTT	ACCCGTCTAGCTCAGTCGGTAGAGCGCCAGCCTTTTAAGCTGGTGGTCGAGGGTTCGAGCCCCTCGGTGGGTG	ACCCGTCTAGCTCAGTCGGTAGAGCGCCAGCCTTTTAAGCTGGTGGTCGAGGGTTCGAGCCCCTCGGTGGGTG	AGCTGGTGGTCGAGGGTTCGAGCCCCTCGGTGGGTG
	80216	tRNA216	Gln	TTA	GGTTCCATAGTATAGTGGTTAGTACTGGGGACTTTAAATCCCTTGACCTGGGTTCGAATCCCAGTGGGACCT	GGTTCCATAGTATAGTGGTTAGTACTGGGGACTTTAAATCCCTTGACCTGGGTTCGAATCCCAGTGGGACCT	AATCCCTTGACCTGGGTTCGAATCCCAGTGGGACCT
	80217	tRNA217	Gln	TTA	GGTTCCATAGTATAGTGGTTAGTACTGGGGACTTTAAATCCCTTGACCTGGGTTCGAATCCCAGTGGGACCT	GGTTCCATAGTATAGTGGTTAGTACTGGGGACTTTAAATCCCTTGACCTGGGTTCGAATCCCAGTGGGACCT	AATCCCTTGACCTGGGTTCGAATCCCAGTGGGACCT
	80218	tRNA218	Gln	TTA	GGTTCCATAGTATAGTGGTTAGTACTGGGGACTTTAAATCCCTTGACCTGGGTTCGAATCCCAGTGGGACCT	GGTTCCATAGTATAGTGGTTAGTACTGGGGACTTTAAATCCCTTGACCTGGGTTCGAATCCCAGTGGGACCT	AATCCCTTGACCTGGGTTCGAATCCCAGTGGGACCT
	80219	tRNA219	Gln	TTA	GGTTCCATAGTATAGTGGTTAGTACTGGGGACTTTAAATCCCTTGACCTGGGTTCGAATCCCAGTGGGACCT	GGTTCCATAGTATAGTGGTTAGTACTGGGGACTTTAAATCCCTTGACCTGGGTTCGAATCCCAGTGGGACCT	AATCCCTTGACCTGGGTTCGAATCCCAGTGGGACCT
	80220	tRNA220	Gln	TTA	GGTTCCATAGTATAGTGGTTAGTACTGGGGACTTTAAATCCCTTGACCTGGGTTCGAATCCCAGTGGGACCT	GGTTCCATAGTATAGTGGTTAGTACTGGGGACTTTAAATCCCTTGACCTGGGTTCGAATCCCAGTGGGACCT	AATCCCTTGACCTGGGTTCGAATCCCAGTGGGACCT
	80221	tRNA221	Gln	TTA	GGTTCCATAGTATAGTGGTTAGTACTGGGGACTTTAAATCCCTTGACCTGGGTTCGAATCCCAGTGGGACCT	GGTTCCATAGTATAGTGGTTAGTACTGGGGACTTTAAATCCCTTGACCTGGGTTCGAATCCCAGTGGGACCT	AATCCCTTGACCTGGGTTCGAATCCCAGTGGGACCT
	80222	tRNA222	Gln	TTA	GGTTCCATAGTATAGTGGTTAGTACTGGGGACTTTAAATCCCTTGACCTGGGTTCGAATCCCAGTGGGACCT	GGTTCCATAGTATAGTGGTTAGTACTGGGGACTTTAAATCCCTTGACCTGGGTTCGAATCCCAGTGGGACCT	AATCCCTTGACCTGGGTTCGAATCCCAGTGGGACCT
	80223	tRNA209	Gln	TTA	GGTTCCATAGTATAGTGGTCAGTACTGGGGACTTTAAATCCCTTGATCTTAGTTCGAATGGGACCT	GGTTCCATAGTATAGTGGTCAGTACTGGGGACTTTAAATCCCTTGATCTTAGTTCGAATGGGACCT	ACTTTAAATCCCTTGATCTTAGTTCGAATGGGACCT
	80224	tRNA223	Gln	TTA	GGTTCCATAGTATAGTGGTTAGTACTGGGGACTTTAAATCCCTTGACCTGGGTTCGAATCCCAGTGGGACCT	GGTTCCATAGTATAGTGGTTAGTACTGGGGACTTTAAATCCCTTGACCTGGGTTCGAATCCCAGTGGGACCT	AATCCCTTGACCTGGGTTCGAATCCCAGTGGGACCT
	80225	tRNA224	Gln	TTA	GGTTCCATAGTATAGTGGTTAGTACTGGGGACTTTAAATCCCTTGACCTGGGTTCGAATCCCAGTGGGACCT	GGTTCCATAGTATAGTGGTTAGTACTGGGGACTTTAAATCCCTTGACCTGGGTTCGAATCCCAGTGGGACCT	AATCCCTTGACCTGGGTTCGAATCCCAGTGGGACCT
	80226	tRNA197	Gln	CTA	GGTTCCATAGTATAGCAGTTAGTACTGGGGACTCTAAATCCCTTGACCTGGGTTCGAATCCCAGTGGGACCT	GGTTCCATAGTATAGCAGTTAGTACTGGGGACTCTAAATCCCTTGACCTGGGTTCGAATCCCAGTGGGACCT	AATCCCTTGACCTGGGTTCGAATCCCAGTGGGACCT
	80227	tRNA239	Gln	TTA	GGTTTCATAGTATAGTGCTTAGAACTGGGGACTTTAAATCCTTTGACTTGGGTTCGAATTCGAGTGGGACCT	GGTTTCATAGTATAGTGCTTAGAACTGGGGACTTTAAATCCTTTGACTTGGGTTCGAATTCGAGTGGGACCT	AATCCTTTGACTTGGGTTCGAATTCGAGTGGGACCT
	80228	tRNA225	Gln	TTA	GGTTCCATAGTATAGTGGTTAGTACTGGGGACTTTAAATCCCTTGACCTGGGTTCGAATCCCAGTGGGACCT	GGTTCCATAGTATAGTGGTTAGTACTGGGGACTTTAAATCCCTTGACCTGGGTTCGAATCCCAGTGGGACCT	AATCCCTTGACCTGGGTTCGAATCCCAGTGGGACCT
	80229	tRNA226	Gln	TTA	GGTTCCATAGTATAGTGGTTAGTACTGGGGACTTTAAATCCCTTGACCTGGGTTCGAATCCCAGTGGGACCT	GGTTCCATAGTATAGTGGTTAGTACTGGGGACTTTAAATCCCTTGACCTGGGTTCGAATCCCAGTGGGACCT	AATCCCTTGACCTGGGTTCGAATCCCAGTGGGACCT
	80230	tRNA227	Gln	TTA	GGTTCCATAGTATAGTGGTTAGTACTGGGGACTTTAAATCCCTTGACCTGGGTTCGAATCCCAGTGGGACCT	GGTTCCATAGTATAGTGGTTAGTACTGGGGACTTTAAATCCCTTGACCTGGGTTCGAATCCCAGTGGGACCT	AATCCCTTGACCTGGGTTCGAATCCCAGTGGGACCT
	80231	tRNA132	Asp	GTC	TCCGAGATAGTATAGTGGTTAGTATTCCTGCCTGTCACGCAGGAGACCCGGGTTCAATTCCCGGTCTCGGAG	TCCGAGATAGTATAGTGGTTAGTATTCCTGCCTGTCACGCAGGAGACCCGGGTTCAATTCCCGGTCTCGGAG	ACGCAGGAGACCCGGGTTCAATTCCCGGTCTCGGAG
	80232	tRNA133	Asp	GTC	TCCGAGATAGTATAGTGGTTAGTATTCCTGCCTGTCACGCAGGAGACCCGGGTTCAATTCCCGGTCTCGGAG	TCCGAGATAGTATAGTGGTTAGTATTCCTGCCTGTCACGCAGGAGACCCGGGTTCAATTCCCGGTCTCGGAG	ACGCAGGAGACCCGGGTTCAATTCCCGGTCTCGGAG
	80233	tRNA468	Leu	TAA	GGCAATTTGCCCGAGTTGGTTAAGGGGGACGACTTAAGATCGCCTGGATGTAATCCGCGTGAGTTCGAATCTCACAGTTGCCA	GGCAATTTGCCCGAGTTGGTTAAGGGGGACGACTTAAGATCGCCTGGATGTAATCCGCGTGAGTTCGAATCTCACAGTTGCCA	ATGTAATCCGCGTGAGTTCGAATCTCACAGTTGCCA
	80235	tRNA72	Arg	TCT	AGCCGAGTGGCGCAATGGTAGCGCAGCAGACTTCTAATCTGAAGGTTGTGGGTTCGAGTCCCACCTTGGTTG	AGCCGAGTGGCGCAATGGTAGCGCAGCAGACTTCTAATCTGAAGGTTGTGGGTTCGAGTCCCACCTTGGTTG	ATCTGAAGGTTGTGGGTTCGAGTCCCACCTTGGTTG
	80236	tRNA68	Arg	TCT	AGCCGAGTGGCGCAATGGTAGCGCAGCAGACTTCTAATCTGAAGGTTGTGGGTTCGAGTCCCACCTTGGTTG	AGCCGAGTGGCGCAATGGTAGCGCAGCAGACTTCTAATCTGAAGGTTGTGGGTTCGAGTCCCACCTTGGTTG	ATCTGAAGGTTGTGGGTTCGAGTCCCACCTTGGTTG
	80237	tRNA1	Ala	AGC	GGGGATCTAGCTCAAATGGTAGAGCGCTCGTTTAGCATACGAGAGGCACTGGGATCAATGCCCAGGTTCTCCA	GGGGATCTAGCTCAAATGGTAGAGCGCTCGTTTAGCATACGAGAGGCACTGGGATCAATGCCCAGGTTCTCCA	TACGAGAGGCACTGGGATCAATGCCCAGGTTCTCCA
	80238	tRNA2	Ala	AGC	GGGGATCTAGCTCAAATGGTAGAGCGCTCGTTTAGCATACGAGAGGCACTGGGATCAATGCCCAGGTTCTCCA	GGGGATCTAGCTCAAATGGTAGAGCGCTCGTTTAGCATACGAGAGGCACTGGGATCAATGCCCAGGTTCTCCA	TACGAGAGGCACTGGGATCAATGCCCAGGTTCTCCA
	80239	tRNA3	Ala	AGC	GGGGATCTAGCTCAAATGGTAGAGCGCTCGTTTAGCATACGAGAGGCACTGGGATCAATGCCCAGGTTCTCCA	GGGGATCTAGCTCAAATGGTAGAGCGCTCGTTTAGCATACGAGAGGCACTGGGATCAATGCCCAGGTTCTCCA	TACGAGAGGCACTGGGATCAATGCCCAGGTTCTCCA
	80240	tRNA69	Arg	TCT	AGCCGAGTGGCGCAATGGTAGCGCAGCAGACTTCTAATCTGAAGGTTGTGGGTTCGAGTCCCACCTTGGTTG	AGCCGAGTGGCGCAATGGTAGCGCAGCAGACTTCTAATCTGAAGGTTGTGGGTTCGAGTCCCACCTTGGTTG	ATCTGAAGGTTGTGGGTTCGAGTCCCACCTTGGTTG
	80241	tRNA4	Ala	AGC	GGGGATCTAGCTCAAATGGTAGAGCGCTCGTTTAGCATACGAGAGGCACTGGGATCAATGCCCAGGTTCTCCA	GGGGATCTAGCTCAAATGGTAGAGCGCTCGTTTAGCATACGAGAGGCACTGGGATCAATGCCCAGGTTCTCCA	TACGAGAGGCACTGGGATCAATGCCCAGGTTCTCCA
	80242	tRNA70	Arg	TCT	AGCCGAGTGGCGCAATGGTAGCGCAGCAGACTTCTAATCTGAAGGTTGTGGGTTCGAGTCCCACCTTGGTTG	AGCCGAGTGGCGCAATGGTAGCGCAGCAGACTTCTAATCTGAAGGTTGTGGGTTCGAGTCCCACCTTGGTTG	ATCTGAAGGTTGTGGGTTCGAGTCCCACCTTGGTTG
	80243	tRNA71	Arg	TCT	AGCCGAGTGGCGCAATGGTAGCGCAGCAGACTTCTAATCTGAAGGTTGTGGGTTCGAGTCCCACCTTGGTTG	AGCCGAGTGGCGCAATGGTAGCGCAGCAGACTTCTAATCTGAAGGTTGTGGGTTCGAGTCCCACCTTGGTTG	ATCTGAAGGTTGTGGGTTCGAGTCCCACCTTGGTTG
	80244	tRNA576	Phe	GAA	GCCTTTATAGCTCAGCTGGGAGAGCGTAAGACTGAAGATCTTACGGTCCTCGGTTCGATCCCGAGTGAAGGCA	GCCTTTATAGCTCAGCTGGGAGAGCGTAAGACTGAAGATCTTACGGTCCTCGGTTCGATCCCGAGTGAAGGCA	ATCTTACGGTCCTCGGTTCGATCCCGAGTGAAGGCA
	80245	tRNA607	Phe	GAA	GCCTTTATAGCTCAGCTGGGAGAGCGTAAGACTGAAGATCTTACGGTCCTCGGTTCGATCCCGAGTGAAGG	GCCTTTATAGCTCAGCTGGGAGAGCGTAAGACTGAAGATCTTACGGTCCTCGGTTCGATCCCGAGTGAAGG	AGATCTTACGGTCCTCGGTTCGATCCCGAGTGAAGG
	80246	tRNA590	Phe	GAA	GCCTTTATAGCTCAGTTGGGAGAGCGTAAGACTGAAGATCTTACGGTCCTCGGTTCGATCCCGAGTGAAGGCA	GCCTTTATAGCTCAGTTGGGAGAGCGTAAGACTGAAGATCTTACGGTCCTCGGTTCGATCCCGAGTGAAGGCA	ATCTTACGGTCCTCGGTTCGATCCCGAGTGAAGGCA
	80247	tRNA577	Phe	GAA	GCCTTTATAGCTCAGCTGGGAGAGCGTAAGACTGAAGATCTTACGGTCCTCGGTTCGATCCCGAGTGAAGGCA	GCCTTTATAGCTCAGCTGGGAGAGCGTAAGACTGAAGATCTTACGGTCCTCGGTTCGATCCCGAGTGAAGGCA	ATCTTACGGTCCTCGGTTCGATCCCGAGTGAAGGCA
	80248	tRNA608	Phe	GAA	GCCTTTATAGCTCAGCTGGGAGAGCGTAAGACTGAAGATCTTACGGTCCTCGGTTCGATCCCGAGTGAAGG	GCCTTTATAGCTCAGCTGGGAGAGCGTAAGACTGAAGATCTTACGGTCCTCGGTTCGATCCCGAGTGAAGG	AGATCTTACGGTCCTCGGTTCGATCCCGAGTGAAGG
	80249	tRNA578	Phe	GAA	GCCTTTATAGCTCAGCTGGGAGAGCGTAAGACTGAAGATCTTACGGTCCTCGGTTCGATCCCGAGTGAAGGCA	GCCTTTATAGCTCAGCTGGGAGAGCGTAAGACTGAAGATCTTACGGTCCTCGGTTCGATCCCGAGTGAAGGCA	ATCTTACGGTCCTCGGTTCGATCCCGAGTGAAGGCA
	80250	tRNA609	Phe	GAA	GCCTTTATAGCTCAGCTGGGAGAGCGTAAGACTGAAGATCTTACGGTCCTCGGTTCGATCCCGAGTGAAGG	GCCTTTATAGCTCAGCTGGGAGAGCGTAAGACTGAAGATCTTACGGTCCTCGGTTCGATCCCGAGTGAAGG	AGATCTTACGGTCCTCGGTTCGATCCCGAGTGAAGG
	80251	tRNA211	Gln	TTA	GGTTCCATAGTATAGTGGTTAGTACTGGGGACTTTAAATCCCTTGACCTGGGTTCGAATCCCAGTGGGACCT	GGTTCCATAGTATAGTGGTTAGTACTGGGGACTTTAAATCCCTTGACCTGGGTTCGAATCCCAGTGGGACCT	AATCCCTTGACCTGGGTTCGAATCCCAGTGGGACCT
	80252	tRNA212	Gln	TTA	GGTTCCATAGTATAGTGGTTAGTACTGGGGACTTTAAATCCCTTGACCTGGGTTCGAATCCCAGTGGGACCT	GGTTCCATAGTATAGTGGTTAGTACTGGGGACTTTAAATCCCTTGACCTGGGTTCGAATCCCAGTGGGACCT	AATCCCTTGACCTGGGTTCGAATCCCAGTGGGACCT
	80253	tRNA213	Gln	TTA	GGTTCCATAGTATAGTGGTTAGTACTGGGGACTTTAAATCCCTTGACCTGGGTTCGAATCCCAGTGGGACCT	GGTTCCATAGTATAGTGGTTAGTACTGGGGACTTTAAATCCCTTGACCTGGGTTCGAATCCCAGTGGGACCT	AATCCCTTGACCTGGGTTCGAATCCCAGTGGGACCT
	80254	tRNA214	Gln	TTA	GGTTCCATAGTATAGTGGTTAGTACTGGGGACTTTAAATCCCTTGACCTGGGTTCGAATCCCAGTGGGACCT	GGTTCCATAGTATAGTGGTTAGTACTGGGGACTTTAAATCCCTTGACCTGGGTTCGAATCCCAGTGGGACCT	AATCCCTTGACCTGGGTTCGAATCCCAGTGGGACCT
	80255	tRNA789	Val	AAC	GATTCCTTAGTGTAGTGGTTATCACGTCAGTCTAACACACTGAAGGTCCCGAGTTCAAACCTCGGAGGAATCA	GATTCCTTAGTGTAGTGGTTATCACGTCAGTCTAACACACTGAAGGTCCCGAGTTCAAACCTCGGAGGAATCA	CACTGAAGGTCCCGAGTTCAAACCTCGGAGGAATCA
	80256	tRNA215	Gln	TTA	GGTTCCATAGTATAGTGGTTAGTACTGGGGACTTTAAATCCCTTGACCTGGGTTCGAATCCCAGTGGGACCT	GGTTCCATAGTATAGTGGTTAGTACTGGGGACTTTAAATCCCTTGACCTGGGTTCGAATCCCAGTGGGACCT	AATCCCTTGACCTGGGTTCGAATCCCAGTGGGACCT
	80257	tRNA201	Gln	CTA	GGTTCTATAGTATAGCGGTTAGTACTGGGGACTCTAAATCCCTTGACCTGGGTTCGAATCCCAGTAGGACCT	GGTTCTATAGTATAGCGGTTAGTACTGGGGACTCTAAATCCCTTGACCTGGGTTCGAATCCCAGTAGGACCT	AATCCCTTGACCTGGGTTCGAATCCCAGTAGGACCT
	80258	tRNA202	Gln	CTA	GGTTCTATAGTATAGCGGTTAGTACTGGGGACTCTAAATCCCTTGACCTGGGTTCGAATCCCAGTAGGACCT	GGTTCTATAGTATAGCGGTTAGTACTGGGGACTCTAAATCCCTTGACCTGGGTTCGAATCCCAGTAGGACCT	AATCCCTTGACCTGGGTTCGAATCCCAGTAGGACCT
	80259	tRNA815	Val	CAC	GTTCGTTTAGTGTAGTGGTTATCACGTTCCCTTCACACGGGAAAGGCCCCGAGTTCGACCCTCGGAATGAACA	GTTCGTTTAGTGTAGTGGTTATCACGTTCCCTTCACACGGGAAAGGCCCCGAGTTCGACCCTCGGAATGAACA	CGGGAAAGGCCCCGAGTTCGACCCTCGGAATGAACA
	80260	tRNA817	Val	CAC	GTTCGTTTAGTGTAGTGGTTATCACGTTCCCTTCACACGGGAAAGGTCCCGAGTTCAATCCTCGGAATGAACA	GTTCGTTTAGTGTAGTGGTTATCACGTTCCCTTCACACGGGAAAGGTCCCGAGTTCAATCCTCGGAATGAACA	CGGGAAAGGTCCCGAGTTCAATCCTCGGAATGAACA
	80261	tRNA702	Thr	AGT	GCCGCTTTAGCTCAGTGGTTAGAGCATTCGCCTAGTAAGCGAAAGGTCGGCGGTTCAATCCCGCCAAGTGGCT	GCCGCTTTAGCTCAGTGGTTAGAGCATTCGCCTAGTAAGCGAAAGGTCGGCGGTTCAATCCCGCCAAGTGGCT	AGCGAAAGGTCGGCGGTTCAATCCCGCCAAGTGGCT
	80262	tRNA564	Met	CAT	GCCCGTGTAGCTCAGTTGGTTAGAGCGCGAGTCTCATAATCTCGAGGCCGAGGGTTCGATCCCCTCCGCAGGCA	GCCCGTGTAGCTCAGTTGGTTAGAGCGCGAGTCTCATAATCTCGAGGCCGAGGGTTCGATCCCCTCCGCAGGCA	ATCTCGAGGCCGAGGGTTCGATCCCCTCCGCAGGCA
	80263	tRNA772	Tyr	GTA	CCGAACTTAGCTCAGTTGGAAGAGCATCGGACTGTAAagtttgtagtcATCCGGTGGTCCCCGGTTCGAACCCGGGAGTTCGGA	CCGAACTTAGCTCAGTTGGAAGAGCATCGGACTGTAAATCCGGTGGTCCCCGGTTCGAACCCGGGAGTTCGGA	ATCCGGTGGTCCCCGGTTCGAACCCGGGAGTTCGGA
	80264	tRNA769	Tyr	GTA	CCGAACTTAGCTCAGCTGGAAGAGCGTCGGACTGTAAagtttgtagtcATCCGTAGGTCCCCAGTTCGATCCCGGGAGTTCGGA	CCGAACTTAGCTCAGCTGGAAGAGCGTCGGACTGTAAATCCGTAGGTCCCCAGTTCGATCCCGGGAGTTCGGA	ATCCGTAGGTCCCCAGTTCGATCCCGGGAGTTCGGA
	80265	tRNA773	Tyr	GTA	CCGAACTTAGCTCAGTTGGAAGAGCATCGGACTGTAAagtttgtagtcATCCGGTGGTCCCCGGTTCGAACCCGGGAGTTCGGA	CCGAACTTAGCTCAGTTGGAAGAGCATCGGACTGTAAATCCGGTGGTCCCCGGTTCGAACCCGGGAGTTCGGA	ATCCGGTGGTCCCCGGTTCGAACCCGGGAGTTCGGA
	80266	tRNA767	Tyr	GTA	CCAAATTTAGCTCAGTTGGAAGAGCGTCGGACTGTAAagtttgtagtcATCCTTAGGTCCCGGTTCGAACCCGGGAGTTTGGA	CCAAATTTAGCTCAGTTGGAAGAGCGTCGGACTGTAAATCCTTAGGTCCCGGTTCGAACCCGGGAGTTTGGA	ATCCTTAGGTCCCGGTTCGAACCCGGGAGTTTGGA
	80267	tRNA774	Tyr	GTA	CCGAACTTAGCTCAGTTGGAAGAGCATCGGACTGTAAagtttgtagtcATCCGGTGGTCCCCGGTTCGAACCCGGGAGTTCGGA	CCGAACTTAGCTCAGTTGGAAGAGCATCGGACTGTAAATCCGGTGGTCCCCGGTTCGAACCCGGGAGTTCGGA	ATCCGGTGGTCCCCGGTTCGAACCCGGGAGTTCGGA
	80268	tRNA775	Tyr	GTA	CCGAACTTAGCTCAGTTGGAAGAGCATCGGACTGTAAagtttgtagtcATCCGGTGGTCCCCGGTTCGAACCCGGGAGTTCGGA	CCGAACTTAGCTCAGTTGGAAGAGCATCGGACTGTAAATCCGGTGGTCCCCGGTTCGAACCCGGGAGTTCGGA	ATCCGGTGGTCCCCGGTTCGAACCCGGGAGTTCGGA
	80269	tRNA776	Tyr	GTA	CCGAACTTAGCTCAGTTGGAAGAGCATCGGACTGTAAagtttgtagtcATCCGGTGGTCCCCGGTTCGAACCCGGGAGTTCGGA	CCGAACTTAGCTCAGTTGGAAGAGCATCGGACTGTAAATCCGGTGGTCCCCGGTTCGAACCCGGGAGTTCGGA	ATCCGGTGGTCCCCGGTTCGAACCCGGGAGTTCGGA
	80270	tRNA563	Met	CAT	GCCCGTGTAGCTCAGTTGGTTAGAGCGCGAGTCTCATAATCTCGAGGCCGAGGGTTCGATCCCCTCCGCAGGCA	GCCCGTGTAGCTCAGTTGGTTAGAGCGCGAGTCTCATAATCTCGAGGCCGAGGGTTCGATCCCCTCCGCAGGCA	ATCTCGAGGCCGAGGGTTCGATCCCCTCCGCAGGCA
	80271	tRNA199	Gln	CTA	GGTTCTATAGTATAGCGGTTAGTACTGGGGACTCTAAATCCCTTGACCTGGGTTCGAATCCCAGTAGGACCT	GGTTCTATAGTATAGCGGTTAGTACTGGGGACTCTAAATCCCTTGACCTGGGTTCGAATCCCAGTAGGACCT	AATCCCTTGACCTGGGTTCGAATCCCAGTAGGACCT
	80272	tRNA130	Asp	GTC	TCCGAGATAGTATAGTGGTTAGTATTCCTGCCTGTCACGCAGGAGACCCGGGTTCAATTCCCGGTCTCGGAG	TCCGAGATAGTATAGTGGTTAGTATTCCTGCCTGTCACGCAGGAGACCCGGGTTCAATTCCCGGTCTCGGAG	ACGCAGGAGACCCGGGTTCAATTCCCGGTCTCGGAG
	80273	tRNA131	Asp	GTC	TCCGAGATAGTATAGTGGTTAGTATTCCTGCCTGTCACGCAGGAGACCCGGGTTCAATTCCCGGTCTCGGAG	TCCGAGATAGTATAGTGGTTAGTATTCCTGCCTGTCACGCAGGAGACCCGGGTTCAATTCCCGGTCTCGGAG	ACGCAGGAGACCCGGGTTCAATTCCCGGTCTCGGAG
	80274	tRNA200	Gln	CTA	GGTTCTATAGTATAGCGGTTAGTACTGGGGACTCTAAATCCCTTGACCTGGGTTCGAATCCCAGTAGGACCT	GGTTCTATAGTATAGCGGTTAGTACTGGGGACTCTAAATCCCTTGACCTGGGTTCGAATCCCAGTAGGACCT	AATCCCTTGACCTGGGTTCGAATCCCAGTAGGACCT
	80275	tRNA263	Glu	TTC	TCCCCTATAGTCTAGCAGGTTAGGATAGAAGGTTTTCACCCTTCAGACCCGGGTTCAAGTCCCGGTGGGGGAA	TCCCCTATAGTCTAGCAGGTTAGGATAGAAGGTTTTCACCCTTCAGACCCGGGTTCAAGTCCCGGTGGGGGAA	ACCCTTCAGACCCGGGTTCAAGTCCCGGTGGGGGAA
	80276	tRNA129	Asp	GTC	TCCGAGATAGTATAGTGGTTAGTATTCCTGCCTGTCACGCAGGAGACCCGGGTTCAATTCCCGGTCTCGGAG	TCCGAGATAGTATAGTGGTTAGTATTCCTGCCTGTCACGCAGGAGACCCGGGTTCAATTCCCGGTCTCGGAG	ACGCAGGAGACCCGGGTTCAATTCCCGGTCTCGGAG
	80277	tRNA262	Glu	TTC	TCCCCTATAGTCTAGCAGGTTAGGATAGAAGGTTTTCACCCTTCAGACCCGGGTTCAAGTCCCGGTGGGGGAA	TCCCCTATAGTCTAGCAGGTTAGGATAGAAGGTTTTCACCCTTCAGACCCGGGTTCAAGTCCCGGTGGGGGAA	ACCCTTCAGACCCGGGTTCAAGTCCCGGTGGGGGAA
	80278	tRNA771	Tyr	GTA	CCGAACTTAGCTCAGTTGGAAGAGCATCGGACTGTAAagtttgtagtcATCCGGTGGTCCCCGGTTCGAACCCGGGAGTTCGGA	CCGAACTTAGCTCAGTTGGAAGAGCATCGGACTGTAAATCCGGTGGTCCCCGGTTCGAACCCGGGAGTTCGGA	ATCCGGTGGTCCCCGGTTCGAACCCGGGAGTTCGGA
	80279	tRNA467	Leu	TAA	GGCAATTTGCCCGAGTTGGTTAAGGGGGACGACTTAAGATCGCCTGGATGTAATCCGCGTGAGTTCGAATCTCACAGTTGCCA	GGCAATTTGCCCGAGTTGGTTAAGGGGGACGACTTAAGATCGCCTGGATGTAATCCGCGTGAGTTCGAATCTCACAGTTGCCA	ATGTAATCCGCGTGAGTTCGAATCTCACAGTTGCCA
	80280	tRNA128	Asp	GTC	TCCGAGATAGTATAGTGGTTAGTATTCCTGCCTGTCACGCAGGAGACCCGGGTTCAATTCCCGGTCTCGGAG	TCCGAGATAGTATAGTGGTTAGTATTCCTGCCTGTCACGCAGGAGACCCGGGTTCAATTCCCGGTCTCGGAG	ACGCAGGAGACCCGGGTTCAATTCCCGGTCTCGGAG
	80281	tRNA575	Phe	GAA	GCCTTTATAGCTCAGCTGGGAGAGCGTAAGACTGAAGATCTTACGGTCCTCGGTTCGATCCCGAGTGAAGGCA	GCCTTTATAGCTCAGCTGGGAGAGCGTAAGACTGAAGATCTTACGGTCCTCGGTTCGATCCCGAGTGAAGGCA	ATCTTACGGTCCTCGGTTCGATCCCGAGTGAAGGCA
	80282	tRNA606	Phe	GAA	GCCTTTATAGCTCAGCTGGGAGAGCGTAAGACTGAAGATCTTACGGTCCTCGGTTCGATCCCGAGTGAAGG	GCCTTTATAGCTCAGCTGGGAGAGCGTAAGACTGAAGATCTTACGGTCCTCGGTTCGATCCCGAGTGAAGG	AGATCTTACGGTCCTCGGTTCGATCCCGAGTGAAGG
	80283	tRNA290	Gly	GCC	GCACCGATGGTTTAGTGGTAGAATAGAGCGTTGCCATCGCTTTGACCCGGGTTCGATTCCCGGTCGGTGCA	GCACCGATGGTTTAGTGGTAGAATAGAGCGTTGCCATCGCTTTGACCCGGGTTCGATTCCCGGTCGGTGCA	ATCGCTTTGACCCGGGTTCGATTCCCGGTCGGTGCA
	80284	tRNA291	Gly	GCC	GCACCGATGGTTTAGTGGTAGAATAGAGCGTTGCCATCGCTTTGACCCGGGTTCGATTCCCGGTCGGTGCA	GCACCGATGGTTTAGTGGTAGAATAGAGCGTTGCCATCGCTTTGACCCGGGTTCGATTCCCGGTCGGTGCA	ATCGCTTTGACCCGGGTTCGATTCCCGGTCGGTGCA
	80285	tRNA292	Gly	GCC	GCACCGATGGTTTAGTGGTAGAATAGAGCGTTGCCATCGCTTTGACCCGGGTTCGATTCCCGGTCGGTGCA	GCACCGATGGTTTAGTGGTAGAATAGAGCGTTGCCATCGCTTTGACCCGGGTTCGATTCCCGGTCGGTGCA	ATCGCTTTGACCCGGGTTCGATTCCCGGTCGGTGCA
	80286	tRNA127	Asp	GTC	TCCGAGATAGTATAGTGGTTAGTATTCCTGCCTGTCACGCAGGAGACCCGGGTTCAATTCCCGGTCTCGGAG	TCCGAGATAGTATAGTGGTTAGTATTCCTGCCTGTCACGCAGGAGACCCGGGTTCAATTCCCGGTCTCGGAG	ACGCAGGAGACCCGGGTTCAATTCCCGGTCTCGGAG
	80287	tRNA462	Leu	TAA	GGCAATTTGCCCGAGTTGGTTAAGGGGGACGACTTAAGATCGCCTGGATGTAATCCGCGTGAGTTCGAATCTCACAGTTGCCA	GGCAATTTGCCCGAGTTGGTTAAGGGGGACGACTTAAGATCGCCTGGATGTAATCCGCGTGAGTTCGAATCTCACAGTTGCCA	ATGTAATCCGCGTGAGTTCGAATCTCACAGTTGCCA
	80288	tRNA463	Leu	TAA	GGCAATTTGCCCGAGTTGGTTAAGGGGGACGACTTAAGATCGCCTGGATGTAATCCGCGTGAGTTCGAATCTCACAGTTGCCA	GGCAATTTGCCCGAGTTGGTTAAGGGGGACGACTTAAGATCGCCTGGATGTAATCCGCGTGAGTTCGAATCTCACAGTTGCCA	ATGTAATCCGCGTGAGTTCGAATCTCACAGTTGCCA
	80289	tRNA464	Leu	TAA	GGCAATTTGCCCGAGTTGGTTAAGGGGGACGACTTAAGATCGCCTGGATGTAATCCGCGTGAGTTCGAATCTCACAGTTGCCA	GGCAATTTGCCCGAGTTGGTTAAGGGGGACGACTTAAGATCGCCTGGATGTAATCCGCGTGAGTTCGAATCTCACAGTTGCCA	ATGTAATCCGCGTGAGTTCGAATCTCACAGTTGCCA
	80290	tRNA465	Leu	TAA	GGCAATTTGCCCGAGTTGGTTAAGGGGGACGACTTAAGATCGCCTGGATGTAATCCGCGTGAGTTCGAATCTCACAGTTGCCA	GGCAATTTGCCCGAGTTGGTTAAGGGGGACGACTTAAGATCGCCTGGATGTAATCCGCGTGAGTTCGAATCTCACAGTTGCCA	ATGTAATCCGCGTGAGTTCGAATCTCACAGTTGCCA
	80291	tRNA466	Leu	TAA	GGCAATTTGCCCGAGTTGGTTAAGGGGGACGACTTAAGATCGCCTGGATGTAATCCGCGTGAGTTCGAATCTCACAGTTGCCA	GGCAATTTGCCCGAGTTGGTTAAGGGGGACGACTTAAGATCGCCTGGATGTAATCCGCGTGAGTTCGAATCTCACAGTTGCCA	ATGTAATCCGCGTGAGTTCGAATCTCACAGTTGCCA
	80292	tRNA488	Leu	AAG	GATGGCGTGCCTGAGTGGTCAAAGGGATAAGCGAAGGGCTTGTTGCTCAAAAGCATGTGGGTTCGATTCCCATCGCCATTA	GATGGCGTGCCTGAGTGGTCAAAGGGATAAGCGAAGGGCTTGTTGCTCAAAAGCATGTGGGTTCGATTCCCATCGCCATTA	CTCAAAAGCATGTGGGTTCGATTCCCATCGCCATTA
	80293	tRNA676	Ser	GCT	GACACTTTGGCCGAGTGGTTAAGGCGGCGGCCTGCTAAGCCGTTTCCCTCTGGGAGCGTGAGTTCAATTCTCACAGGTGTCG	GACACTTTGGCCGAGTGGTTAAGGCGGCGGCCTGCTAAGCCGTTTCCCTCTGGGAGCGTGAGTTCAATTCTCACAGGTGTCG	CCTCTGGGAGCGTGAGTTCAATTCTCACAGGTGTCG
	80294	tRNA677	Ser	GCT	GACACTTTGGCCGAGTGGTTAAGGCGGCGGCCTGCTAAGCCGTTTCCCTCTGGGAGCGTGAGTTCAATTCTCACAGGTGTCG	GACACTTTGGCCGAGTGGTTAAGGCGGCGGCCTGCTAAGCCGTTTCCCTCTGGGAGCGTGAGTTCAATTCTCACAGGTGTCG	CCTCTGGGAGCGTGAGTTCAATTCTCACAGGTGTCG
	80295	tRNA678	Ser	GCT	CGACACCTGTGAGAATTGAACTCACGCTCCCAGAGGGAAACGGCTTAGCAGGCCGCCGCCTTAACCACTCGGCCAAAGTGTC	CGACACCTGTGAGAATTGAACTCACGCTCCCAGAGGGAAACGGCTTAGCAGGCCGCCGCCTTAACCACTCGGCCAAAGTGTC	AGCAGGCCGCCGCCTTAACCACTCGGCCAAAGTGTC
	80296	tRNA679	Ser	GCT	GACACTTTGGCCGAGTGGTTAAGGCGGCGGCCTGCTAAGCCGTTTCCCTCTGGGAGCGTGAGTTCAATTCTCACAGGTGTCG	GACACTTTGGCCGAGTGGTTAAGGCGGCGGCCTGCTAAGCCGTTTCCCTCTGGGAGCGTGAGTTCAATTCTCACAGGTGTCG	CCTCTGGGAGCGTGAGTTCAATTCTCACAGGTGTCG
	80297	tRNA253	Glu	TTC	TCCCCTATAGTCTAGCAGGTTAGGATAGAAGGTTTTCACCCTTCAGACCCGGGTTCAAGTCCCGGTGGGGGAA	TCCCCTATAGTCTAGCAGGTTAGGATAGAAGGTTTTCACCCTTCAGACCCGGGTTCAAGTCCCGGTGGGGGAA	ACCCTTCAGACCCGGGTTCAAGTCCCGGTGGGGGAA
	80298	tRNA254	Glu	TTC	TCCCCTATAGTCTAGCAGGTTAGGATAGAAGGTTTTCACCCTTCAGACCCGGGTTCAAGTCCCGGTGGGGGAA	TCCCCTATAGTCTAGCAGGTTAGGATAGAAGGTTTTCACCCTTCAGACCCGGGTTCAAGTCCCGGTGGGGGAA	ACCCTTCAGACCCGGGTTCAAGTCCCGGTGGGGGAA
	80299	tRNA255	Glu	TTC	TCCCCTATAGTCTAGCAGGTTAGGATAGAAGGTTTTCACCCTTCAGACCCGGGTTCAAGTCCCGGTGGGGGAA	TCCCCTATAGTCTAGCAGGTTAGGATAGAAGGTTTTCACCCTTCAGACCCGGGTTCAAGTCCCGGTGGGGGAA	ACCCTTCAGACCCGGGTTCAAGTCCCGGTGGGGGAA
	80300	tRNA256	Glu	TTC	TCCCCTATAGTCTAGCAGGTTAGGATAGAAGGTTTTCACCCTTCAGACCCGGGTTCAAGTCCCGGTGGGGGAA	TCCCCTATAGTCTAGCAGGTTAGGATAGAAGGTTTTCACCCTTCAGACCCGGGTTCAAGTCCCGGTGGGGGAA	ACCCTTCAGACCCGGGTTCAAGTCCCGGTGGGGGAA
	80301	tRNA257	Glu	TTC	TCCCCTATAGTCTAGCAGGTTAGGATAGAAGGTTTTCACCCTTCAGACCCGGGTTCAAGTCCCGGTGGGGGAA	TCCCCTATAGTCTAGCAGGTTAGGATAGAAGGTTTTCACCCTTCAGACCCGGGTTCAAGTCCCGGTGGGGGAA	ACCCTTCAGACCCGGGTTCAAGTCCCGGTGGGGGAA
	80302	tRNA258	Glu	TTC	TCCCCTATAGTCTAGCAGGTTAGGATAGAAGGTTTTCACCCTTCAGACCCGGGTTCAAGTCCCGGTGGGGGAA	TCCCCTATAGTCTAGCAGGTTAGGATAGAAGGTTTTCACCCTTCAGACCCGGGTTCAAGTCCCGGTGGGGGAA	ACCCTTCAGACCCGGGTTCAAGTCCCGGTGGGGGAA
	80303	tRNA259	Glu	TTC	TCCCCTATAGTCTAGCAGGTTAGGATAGAAGGTTTTCACCCTTCAGACCCGGGTTCAAGTCCCGGTGGGGGAA	TCCCCTATAGTCTAGCAGGTTAGGATAGAAGGTTTTCACCCTTCAGACCCGGGTTCAAGTCCCGGTGGGGGAA	ACCCTTCAGACCCGGGTTCAAGTCCCGGTGGGGGAA
	80304	tRNA260	Glu	TTC	TCCCCTATAGTCTAGCAGGTTAGGATAGAAGGTTTTCACCCTTCAGACCCGGGTTCAAGTCCCGGTGGGGGAA	TCCCCTATAGTCTAGCAGGTTAGGATAGAAGGTTTTCACCCTTCAGACCCGGGTTCAAGTCCCGGTGGGGGAA	ACCCTTCAGACCCGGGTTCAAGTCCCGGTGGGGGAA
	80305	tRNA261	Glu	TTC	TCCCCTATAGTCTAGCAGGTTAGGATAGAAGGTTTTCACCCTTCAGACCCGGGTTCAAGTCCCGGTGGGGGAA	TCCCCTATAGTCTAGCAGGTTAGGATAGAAGGTTTTCACCCTTCAGACCCGGGTTCAAGTCCCGGTGGGGGAA	ACCCTTCAGACCCGGGTTCAAGTCCCGGTGGGGGAA
	80306	tRNA179	Cys	GCA	GGGGCTTTAGCTCAGTGGCAGAGCGGAGGACTGCAAATCCTTAGGTCGCCGGTTCAATCCTGGCAGGTCCCT	GGGGCTTTAGCTCAGTGGCAGAGCGGAGGACTGCAAATCCTTAGGTCGCCGGTTCAATCCTGGCAGGTCCCT	ATCCTTAGGTCGCCGGTTCAATCCTGGCAGGTCCCT
	80307	tRNA252	Glu	TTC	TCCCCTATAGTCTAGCAGGTTAGGATAGAAGGTTTTCACCCTTCAGACCCGGGTTCAAGTCCCGGTGGGGGAA	TCCCCTATAGTCTAGCAGGTTAGGATAGAAGGTTTTCACCCTTCAGACCCGGGTTCAAGTCCCGGTGGGGGAA	ACCCTTCAGACCCGGGTTCAAGTCCCGGTGGGGGAA
	80308	tRNA240	Glu	CTC	TCCCTCATAGTCTAGCTGGTTAGGATACAAGGTTCTCACCCTTGAGACCCGGGTTCAAGTCCCGGTGGGGGAG	TCCCTCATAGTCTAGCTGGTTAGGATACAAGGTTCTCACCCTTGAGACCCGGGTTCAAGTCCCGGTGGGGGAG	ACCCTTGAGACCCGGGTTCAAGTCCCGGTGGGGGAG
	80309	tRNA694	Ser	TGA	GTCAGTTTGTCCGAGTGGTTAAGGAGGTGGACTTGAAATCCATTGGGTTTACCCGCGCAGGTTCGAATCCTGCAGCTGACG	GTCAGTTTGTCCGAGTGGTTAAGGAGGTGGACTTGAAATCCATTGGGTTTACCCGCGCAGGTTCGAATCCTGCAGCTGACG	GGTTTACCCGCGCAGGTTCGAATCCTGCAGCTGACG
	80310	tRNA695	Ser	TGA	GTCAGTTTGTCCGAGTGGTTAAGGAGGTGGACTTGAAATCCATTGGGTTTACCCGCGCAGGTTCGAATCCTGCAGCTGACG	GTCAGTTTGTCCGAGTGGTTAAGGAGGTGGACTTGAAATCCATTGGGTTTACCCGCGCAGGTTCGAATCCTGCAGCTGACG	GGTTTACCCGCGCAGGTTCGAATCCTGCAGCTGACG
	80311	tRNA696	Ser	TGA	GTCAGTTTGTCCGAGTGGTTAAGGAGGTGGACTTGAAATCCATTGGGTTTACCCGCGCAGGTTCGAATCCTGCAGCTGACG	GTCAGTTTGTCCGAGTGGTTAAGGAGGTGGACTTGAAATCCATTGGGTTTACCCGCGCAGGTTCGAATCCTGCAGCTGACG	GGTTTACCCGCGCAGGTTCGAATCCTGCAGCTGACG
	80312	tRNA237	Gln	TTA	GGTTCCATAGTATAGTGGTTAGTACTGGGGACTTTAAATCCCTTGACCTGGGTTCGAATCCCAGTGGGACCT	GGTTCCATAGTATAGTGGTTAGTACTGGGGACTTTAAATCCCTTGACCTGGGTTCGAATCCCAGTGGGACCT	AATCCCTTGACCTGGGTTCGAATCCCAGTGGGACCT
	80313	tRNA571	Met	CAT	GCCCGTGTAGCTCAGTTGGTTAGAGCGCGAGTCTCATAATCTCGAGGCCGAGGGTTCGATCCCCTCCGCAGGCA	GCCCGTGTAGCTCAGTTGGTTAGAGCGCGAGTCTCATAATCTCGAGGCCGAGGGTTCGATCCCCTCCGCAGGCA	ATCTCGAGGCCGAGGGTTCGATCCCCTCCGCAGGCA
	80314	tRNA572	Met	CAT	GCCCGTGTAGCTCAGTTGGTTAGAGCGCGAGTCTCATAATCTCGAGGCCGAGGGTTCGATCCCCTCCGCAGGCA	GCCCGTGTAGCTCAGTTGGTTAGAGCGCGAGTCTCATAATCTCGAGGCCGAGGGTTCGATCCCCTCCGCAGGCA	ATCTCGAGGCCGAGGGTTCGATCCCCTCCGCAGGCA
	80315	tRNA573	Met	CAT	GCCCGTGTAGCTCAGTTGGTTAGAGCGCGAGTCTCATAATCTCGAGGCCGAGGGTTCGATCCCCTCCGCAGGCA	GCCCGTGTAGCTCAGTTGGTTAGAGCGCGAGTCTCATAATCTCGAGGCCGAGGGTTCGATCCCCTCCGCAGGCA	ATCTCGAGGCCGAGGGTTCGATCCCCTCCGCAGGCA
	80316	tRNA574	Met	CAT	GCCCGTGTAGCTCAGTTGGTTAGAGCGCGAGTCTCATAATCTCGAGGCCGAGGGTTCGATCCCCTCCGCAGGCA	GCCCGTGTAGCTCAGTTGGTTAGAGCGCGAGTCTCATAATCTCGAGGCCGAGGGTTCGATCCCCTCCGCAGGCA	ATCTCGAGGCCGAGGGTTCGATCCCCTCCGCAGGCA
	80317	tRNA241	Glu	CTC	TCCCTCATAGTCTAGCTGGTTAGGATACAAGGTTCTCACCCTTGAGACCCGGGTTCAAGTCCCGGTGGGGGAG	TCCCTCATAGTCTAGCTGGTTAGGATACAAGGTTCTCACCCTTGAGACCCGGGTTCAAGTCCCGGTGGGGGAG	ACCCTTGAGACCCGGGTTCAAGTCCCGGTGGGGGAG
	80318	tRNA242	Glu	CTC	TCCCTCATAGTCTAGCTGGTTAGGATACAAGGTTCTCACCCTTGAGACCCGGGTTCAAGTCCCGGTGGGGGAG	TCCCTCATAGTCTAGCTGGTTAGGATACAAGGTTCTCACCCTTGAGACCCGGGTTCAAGTCCCGGTGGGGGAG	ACCCTTGAGACCCGGGTTCAAGTCCCGGTGGGGGAG
	80319	tRNA243	Glu	CTC	TCCCTCATAGTCTAGCTGGTTAGGATACAAGGTTCTCACCCTTGAGACCCGGGTTCAAGTCCCGGTGGGGGAG	TCCCTCATAGTCTAGCTGGTTAGGATACAAGGTTCTCACCCTTGAGACCCGGGTTCAAGTCCCGGTGGGGGAG	ACCCTTGAGACCCGGGTTCAAGTCCCGGTGGGGGAG
	80320	tRNA244	Glu	CTC	TCCCTCATAGTCTAGCTGGTTAGGATACAAGGTTCTCACCCTTGAGACCCGGGTTCAAGTCCCGGTGGGGGAG	TCCCTCATAGTCTAGCTGGTTAGGATACAAGGTTCTCACCCTTGAGACCCGGGTTCAAGTCCCGGTGGGGGAG	ACCCTTGAGACCCGGGTTCAAGTCCCGGTGGGGGAG
	80321	tRNA113	Asn	GTT	GCTCGATTAGCTCAGCTGGTTAGAGCATGCGGCTGTTAACCGCAAGGTCGTAGGTTCGATCCCTACATCGAGCG	GCTCGATTAGCTCAGCTGGTTAGAGCATGCGGCTGTTAACCGCAAGGTCGTAGGTTCGATCCCTACATCGAGCG	ACCGCAAGGTCGTAGGTTCGATCCCTACATCGAGCG
	80322	tRNA114	Asn	GTT	GCTCGATTAGCTCAGCTGGTTAGAGCATGCGGCTGTTAACCGCAAGGTCGTAGGTTCGATCCCTACATCGAGCG	GCTCGATTAGCTCAGCTGGTTAGAGCATGCGGCTGTTAACCGCAAGGTCGTAGGTTCGATCCCTACATCGAGCG	ACCGCAAGGTCGTAGGTTCGATCCCTACATCGAGCG
	80323	tRNA245	Glu	CTC	TCCCTCATAGTCTAGCTGGTTAGGATACAAGGTTCTCACCCTTGAGACCCGGGTTCAAGTCCCGGTGGGGGAG	TCCCTCATAGTCTAGCTGGTTAGGATACAAGGTTCTCACCCTTGAGACCCGGGTTCAAGTCCCGGTGGGGGAG	ACCCTTGAGACCCGGGTTCAAGTCCCGGTGGGGGAG
	80324	tRNA418	Ile	TAT	GCTCAGGTAGCTCAGTTGGTTAGAGCGTTGGTCTTATGAGCCAACGGTCGTGGGTTCGACCCCCACCTTGAGCA	GCTCAGGTAGCTCAGTTGGTTAGAGCGTTGGTCTTATGAGCCAACGGTCGTGGGTTCGACCCCCACCTTGAGCA	AGCCAACGGTCGTGGGTTCGACCCCCACCTTGAGCA
	80325	tRNA398	Ile	AAT	GCTCGGGTAGCTCAGTTGGTTAGAGCGTGGGTCTAATAAACCCAAGGTCGAGGGTTCAAGCCCCTCCCGGAGCA	GCTCGGGTAGCTCAGTTGGTTAGAGCGTGGGTCTAATAAACCCAAGGTCGAGGGTTCAAGCCCCTCCCGGAGCA	AACCCAAGGTCGAGGGTTCAAGCCCCTCCCGGAGCA
	80326	tRNA399	Ile	AAT	GCTCGGGTAGCTCAGTTGGTTAGAGCGTGGGTCTAATAAACCCAAGGTCGAGGGTTCAAGCCCCTCCCGGAGCA	GCTCGGGTAGCTCAGTTGGTTAGAGCGTGGGTCTAATAAACCCAAGGTCGAGGGTTCAAGCCCCTCCCGGAGCA	AACCCAAGGTCGAGGGTTCAAGCCCCTCCCGGAGCA
	80327	tRNA400	Ile	AAT	GCTCGGGTAGCTCAGTTGGTTAGAGCGTGGGTCTAATAAACCCAAGGTCGAGGGTTCAAGCCCCTCCCGGAGCA	GCTCGGGTAGCTCAGTTGGTTAGAGCGTGGGTCTAATAAACCCAAGGTCGAGGGTTCAAGCCCCTCCCGGAGCA	AACCCAAGGTCGAGGGTTCAAGCCCCTCCCGGAGCA
	80328	tRNA401	Ile	AAT	GCTCGGGTAGCTCAGTTGGTTAGAGCGTGGGTCTAATAAACCCAAGGTCGAGGGTTCAAGCCCCTCCCGGAGCA	GCTCGGGTAGCTCAGTTGGTTAGAGCGTGGGTCTAATAAACCCAAGGTCGAGGGTTCAAGCCCCTCCCGGAGCA	AACCCAAGGTCGAGGGTTCAAGCCCCTCCCGGAGCA
	80329	tRNA402	Ile	AAT	GCTCGGGTAGCTCAGTTGGTTAGAGCGTGGGTCTAATAAACCCAAGGTCGAGGGTTCAAGCCCCTCCCGGAGCA	GCTCGGGTAGCTCAGTTGGTTAGAGCGTGGGTCTAATAAACCCAAGGTCGAGGGTTCAAGCCCCTCCCGGAGCA	AACCCAAGGTCGAGGGTTCAAGCCCCTCCCGGAGCA
	80330	tRNA287	Glu	TTC	TCCCCTATAGTCTAGCAGGTTAGGATAGAAGGTTTTCACCCTTCAGACCCGGGTTCAAGTCCCGGTGGGGGAA	TCCCCTATAGTCTAGCAGGTTAGGATAGAAGGTTTTCACCCTTCAGACCCGGGTTCAAGTCCCGGTGGGGGAA	ACCCTTCAGACCCGGGTTCAAGTCCCGGTGGGGGAA
	80331	tRNA701	Ser	TGA	GTCAGTTTGTCCGAGTGGTTAAGGAGGTGGACTTGAAATCCATTGGGTTTACCCGCGCAGGTTCGAATCCTGCAGCTGACG	GTCAGTTTGTCCGAGTGGTTAAGGAGGTGGACTTGAAATCCATTGGGTTTACCCGCGCAGGTTCGAATCCTGCAGCTGACG	GGTTTACCCGCGCAGGTTCGAATCCTGCAGCTGACG
	80332	tRNA436	Leu	AAG	GATGAAGTGGCCGAGCGGTCTAAGGCGGTAGATTAAGGCTCTATTCCGAAAGGGCGCGAGTTCGAATCTCGCCTTCATCA	GATGAAGTGGCCGAGCGGTCTAAGGCGGTAGATTAAGGCTCTATTCCGAAAGGGCGCGAGTTCGAATCTCGCCTTCATCA	TCCGAAAGGGCGCGAGTTCGAATCTCGCCTTCATCA
	80333	tRNA437	Leu	AAG	GATGAAGTGGCCGAGCGGTCTAAGGCGGTAGATTAAGGCTCTATTCCGAAAGGGCGCGAGTTCGAATCTCGCCTTCATCA	GATGAAGTGGCCGAGCGGTCTAAGGCGGTAGATTAAGGCTCTATTCCGAAAGGGCGCGAGTTCGAATCTCGCCTTCATCA	TCCGAAAGGGCGCGAGTTCGAATCTCGCCTTCATCA
	80334	tRNA438	Leu	AAG	GATGAAGTGGCCGAGCGGTCTAAGGCGGTAGATTAAGGCTCTATTCCGAAAGGGCGCGAGTTCGAATCTCGCCTTCATCA	GATGAAGTGGCCGAGCGGTCTAAGGCGGTAGATTAAGGCTCTATTCCGAAAGGGCGCGAGTTCGAATCTCGCCTTCATCA	TCCGAAAGGGCGCGAGTTCGAATCTCGCCTTCATCA
	80335	tRNA439	Leu	AAG	GATGAAGTGGCCGAGCGGTCTAAGGCGGTAGATTAAGGCTCTATTCCGAAAGGGCGCGAGTTCGAATCTCGCCTTCATCA	GATGAAGTGGCCGAGCGGTCTAAGGCGGTAGATTAAGGCTCTATTCCGAAAGGGCGCGAGTTCGAATCTCGCCTTCATCA	TCCGAAAGGGCGCGAGTTCGAATCTCGCCTTCATCA
	80336	tRNA627	Pro	AGG	GGGTTGTTGGTCTAGTGGCATGATTCTCGTTTAGGGTACGAGAGGTCCCGGGTTCGATTCTCGGACGACCCC	GGGTTGTTGGTCTAGTGGCATGATTCTCGTTTAGGGTACGAGAGGTCCCGGGTTCGATTCTCGGACGACCCC	TACGAGAGGTCCCGGGTTCGATTCTCGGACGACCCC
	80337	tRNA628	Pro	AGG	GGGTTGTTGGTCTAGTGGCATGATTCTCGTTTAGGGTACGAGAGGTCCCGGGTTCGATTCTCGGACGACCCC	GGGTTGTTGGTCTAGTGGCATGATTCTCGTTTAGGGTACGAGAGGTCCCGGGTTCGATTCTCGGACGACCCC	TACGAGAGGTCCCGGGTTCGATTCTCGGACGACCCC
	80338	tRNA629	Pro	AGG	GGGTTGTTGGTCTAGTGGCATGATTCTCGTTTAGGGTACGAGAGGTCCCGGGTTCGATTCTCGGACGACCCC	GGGTTGTTGGTCTAGTGGCATGATTCTCGTTTAGGGTACGAGAGGTCCCGGGTTCGATTCTCGGACGACCCC	TACGAGAGGTCCCGGGTTCGATTCTCGGACGACCCC
	80339	tRNA630	Pro	AGG	GGGTTGTTGGTCTAGTGGCATGATTCTCGTTTAGGGTACGAGAGGTCCCGGGTTCGATTCTCGGACGACCCC	GGGTTGTTGGTCTAGTGGCATGATTCTCGTTTAGGGTACGAGAGGTCCCGGGTTCGATTCTCGGACGACCCC	TACGAGAGGTCCCGGGTTCGATTCTCGGACGACCCC
	80340	tRNA112	Asn	GTT	GCTCGATTAGCTCAGCTGGTTAGAGCATGCGGCTGTTAACCGCAAGGTCGTAGGTTCGATCCCTACATCGAGCG	GCTCGATTAGCTCAGCTGGTTAGAGCATGCGGCTGTTAACCGCAAGGTCGTAGGTTCGATCCCTACATCGAGCG	ACCGCAAGGTCGTAGGTTCGATCCCTACATCGAGCG
	80341	tRNA622	Pro	AGG	GGGTTGTTGGTCTAGTGGCATGATTCTCGTTTAGGGTACGAGAGGTCCCGGGTTCGATTCTCGGACGACCCC	GGGTTGTTGGTCTAGTGGCATGATTCTCGTTTAGGGTACGAGAGGTCCCGGGTTCGATTCTCGGACGACCCC	TACGAGAGGTCCCGGGTTCGATTCTCGGACGACCCC
	80342	tRNA623	Pro	AGG	GGGTTGTTGGTCTAGTGGCATGATTCTCGTTTAGGGTACGAGAGGTCCCGGGTTCGATTCTCGGACGACCCC	GGGTTGTTGGTCTAGTGGCATGATTCTCGTTTAGGGTACGAGAGGTCCCGGGTTCGATTCTCGGACGACCCC	TACGAGAGGTCCCGGGTTCGATTCTCGGACGACCCC
	80343	tRNA624	Pro	AGG	GGGTTGTTGGTCTAGTGGCATGATTCTCGTTTAGGGTACGAGAGGTCCCGGGTTCGATTCTCGGACGACCCC	GGGTTGTTGGTCTAGTGGCATGATTCTCGTTTAGGGTACGAGAGGTCCCGGGTTCGATTCTCGGACGACCCC	TACGAGAGGTCCCGGGTTCGATTCTCGGACGACCCC
	80344	tRNA625	Pro	AGG	GGGTTGTTGGTCTAGTGGCATGATTCTCGTTTAGGGTACGAGAGGTCCCGGGTTCGATTCTCGGACGACCCC	GGGTTGTTGGTCTAGTGGCATGATTCTCGTTTAGGGTACGAGAGGTCCCGGGTTCGATTCTCGGACGACCCC	TACGAGAGGTCCCGGGTTCGATTCTCGGACGACCCC
	80345	tRNA626	Pro	AGG	GGGTTGTTGGTCTAGTGGCATGATTCTCGTTTAGGGTACGAGAGGTCCCGGGTTCGATTCTCGGACGACCCC	GGGTTGTTGGTCTAGTGGCATGATTCTCGTTTAGGGTACGAGAGGTCCCGGGTTCGATTCTCGGACGACCCC	TACGAGAGGTCCCGGGTTCGATTCTCGGACGACCCC
	80346	tRNA660	Ser	AGA	GACAATTTGTCCGAGTGGTTAAGGAGGAAGACTAGAAATCTTTTGGGTTTACCCGCGCAGGTTCGAATCCTGCAGTTGTCG	GACAATTTGTCCGAGTGGTTAAGGAGGAAGACTAGAAATCTTTTGGGTTTACCCGCGCAGGTTCGAATCCTGCAGTTGTCG	GGTTTACCCGCGCAGGTTCGAATCCTGCAGTTGTCG
	80347	tRNA661	Ser	AGA	GACAATTTGTCCGAGTGGTTAAGGAGGAAGACTAGAAATCTTTTGGGTTTACCCGCGCAGGTTCGAATCCTGCAGTTGTCG	GACAATTTGTCCGAGTGGTTAAGGAGGAAGACTAGAAATCTTTTGGGTTTACCCGCGCAGGTTCGAATCCTGCAGTTGTCG	GGTTTACCCGCGCAGGTTCGAATCCTGCAGTTGTCG
	80348	tRNA662	Ser	AGA	GACAATTTGTCCGAGTGGTTAAGGAGGAAGACTAGAAATCTTTTGGGTTTACCCGCGCAGGTTCGAATCCTGCAGTTGTCG	GACAATTTGTCCGAGTGGTTAAGGAGGAAGACTAGAAATCTTTTGGGTTTACCCGCGCAGGTTCGAATCCTGCAGTTGTCG	GGTTTACCCGCGCAGGTTCGAATCCTGCAGTTGTCG
	80349	tRNA663	Ser	AGA	GACAATTTGTCCGAGTGGTTAAGGAGGAAGACTAGAAATCTTTTGGGTTTACCCGCGCAGGTTCGAATCCTGCAGTTGTCG	GACAATTTGTCCGAGTGGTTAAGGAGGAAGACTAGAAATCTTTTGGGTTTACCCGCGCAGGTTCGAATCCTGCAGTTGTCG	GGTTTACCCGCGCAGGTTCGAATCCTGCAGTTGTCG
	80350	tRNA664	Ser	AGA	GACAATTTGTCCGAGTGGTTAAGGAGGAAGACTAGAAATCTTTTGGGTTTACCCGCGCAGGTTCGAATCCTGCAGTTGTCG	GACAATTTGTCCGAGTGGTTAAGGAGGAAGACTAGAAATCTTTTGGGTTTACCCGCGCAGGTTCGAATCCTGCAGTTGTCG	GGTTTACCCGCGCAGGTTCGAATCCTGCAGTTGTCG
	80351	tRNA111	Asn	GTT	GCTCGATTAGCTCAGCTGGTTAGAGCATGCGGCTGTTAACCGCAAGGTCGTAGGTTCGATCCCTACATCGAGCG	GCTCGATTAGCTCAGCTGGTTAGAGCATGCGGCTGTTAACCGCAAGGTCGTAGGTTCGATCCCTACATCGAGCG	ACCGCAAGGTCGTAGGTTCGATCCCTACATCGAGCG
	80352	tRNA190	Gln	TTG	GGTTGTATGGTGTAGCGGTTAGCACCGAGGACTTTGAATCCTCTGACCTGGGTTCGAATCCCAGTACGACCT	GGTTGTATGGTGTAGCGGTTAGCACCGAGGACTTTGAATCCTCTGACCTGGGTTCGAATCCCAGTACGACCT	AATCCTCTGACCTGGGTTCGAATCCCAGTACGACCT
	80353	tRNA191	Gln	TTG	GGTTGTATGGTGTAGCGGTTAGCACCGAGGACTTTGAATCCTCTGACCTGGGTTCGAATCCCAGTACGACCT	GGTTGTATGGTGTAGCGGTTAGCACCGAGGACTTTGAATCCTCTGACCTGGGTTCGAATCCCAGTACGACCT	AATCCTCTGACCTGGGTTCGAATCCCAGTACGACCT
	80354	tRNA192	Gln	TTG	GGTTGTATGGTGTAGCGGTTAGCACCGAGGACTTTGAATCCTCTGACCTGGGTTCGAATCCCAGTACGACCT	GGTTGTATGGTGTAGCGGTTAGCACCGAGGACTTTGAATCCTCTGACCTGGGTTCGAATCCCAGTACGACCT	AATCCTCTGACCTGGGTTCGAATCCCAGTACGACCT
	80355	tRNA561	Met	CAT	AGCAGGGTGGCGAAGTGGAATCGCGTTGGGCTCATAACTCAAAGGTCGGAGGATCGAAACCTCTCTCTGCTA	AGCAGGGTGGCGAAGTGGAATCGCGTTGGGCTCATAACTCAAAGGTCGGAGGATCGAAACCTCTCTCTGCTA	ACTCAAAGGTCGGAGGATCGAAACCTCTCTCTGCTA
	80356	tRNA595	Phe	GAA	GCCTTTATAGCTCAGTTGGGAGAGCGTAAGACTGAAGATCTTACGGTCCTCGGTTCGATCCCGAGTGAAGGCA	GCCTTTATAGCTCAGTTGGGAGAGCGTAAGACTGAAGATCTTACGGTCCTCGGTTCGATCCCGAGTGAAGGCA	ATCTTACGGTCCTCGGTTCGATCCCGAGTGAAGGCA
	80357	tRNA596	Phe	GAA	GCCTTTATAGCTCAGTTGGGAGAGCGTAAGACTGAAGATCTTACGGTCCTCGGTTCGATCCCGAGTGAAGGCA	GCCTTTATAGCTCAGTTGGGAGAGCGTAAGACTGAAGATCTTACGGTCCTCGGTTCGATCCCGAGTGAAGGCA	ATCTTACGGTCCTCGGTTCGATCCCGAGTGAAGGCA
	80358	tRNA597	Phe	GAA	GCCTTTATAGCTCAGTTGGGAGAGCGTAAGACTGAAGATCTTACGGTCCTCGGTTCGATCCCGAGTGAAGGCA	GCCTTTATAGCTCAGTTGGGAGAGCGTAAGACTGAAGATCTTACGGTCCTCGGTTCGATCCCGAGTGAAGGCA	ATCTTACGGTCCTCGGTTCGATCCCGAGTGAAGGCA
	80359	tRNA598	Phe	GAA	GCCTTTATAGCTCAGTTGGGAGAGCGTAAGACTGAAGATCTTACGGTCCTCGGTTCGATCCCGAGTGAAGGCA	GCCTTTATAGCTCAGTTGGGAGAGCGTAAGACTGAAGATCTTACGGTCCTCGGTTCGATCCCGAGTGAAGGCA	ATCTTACGGTCCTCGGTTCGATCCCGAGTGAAGGCA
	80360	tRNA599	Phe	GAA	GCCTTTATAGCTCAGTTGGGAGAGCGTAAGACTGAAGATCTTACGGTCCTCGGTTCGATCCCGAGTGAAGGCA	GCCTTTATAGCTCAGTTGGGAGAGCGTAAGACTGAAGATCTTACGGTCCTCGGTTCGATCCCGAGTGAAGGCA	ATCTTACGGTCCTCGGTTCGATCCCGAGTGAAGGCA
	80361	tRNA600	Phe	GAA	GCCTTTATAGCTCAGTTGGGAGAGCGTAAGACTGAAGATCTTACGGTCCTCGGTTCGATCCCGAGTGAAGGCA	GCCTTTATAGCTCAGTTGGGAGAGCGTAAGACTGAAGATCTTACGGTCCTCGGTTCGATCCCGAGTGAAGGCA	ATCTTACGGTCCTCGGTTCGATCCCGAGTGAAGGCA
	80362	tRNA813	Val	CAC	GTCGGCATGGTGAAGCGGTAATCACGAAGGTATCACGaaggtcttatgAACCTTAATCCTAGGTTCAAACCCTAGTGTCGACG	GTCGGCATGGTGAAGCGGTAATCACGAAGGTATCACGAACCTTAATCCTAGGTTCAAACCCTAGTGTCGACG	AACCTTAATCCTAGGTTCAAACCCTAGTGTCGACG
	80363	tRNA205	Gln	CTA	GGTTCTATAGTATAGCGGTTAGTACTGGGGACTCTAAATCCCTTGACCTGGGTTCGAATCCCAGTAGGACCT	GGTTCTATAGTATAGCGGTTAGTACTGGGGACTCTAAATCCCTTGACCTGGGTTCGAATCCCAGTAGGACCT	AATCCCTTGACCTGGGTTCGAATCCCAGTAGGACCT
	80364	tRNA110	Asn	GTT	GCTCGATTAGCTCAGCTGGTTAGAGCATGCGGCTGTTAACCGCAAGGTCGTAGGTTCGATCCCTACATCGAGCG	GCTCGATTAGCTCAGCTGGTTAGAGCATGCGGCTGTTAACCGCAAGGTCGTAGGTTCGATCCCTACATCGAGCG	ACCGCAAGGTCGTAGGTTCGATCCCTACATCGAGCG
	80365	tRNA248	Glu	CTC	TCCCTCATAGTCTAGTTGGTTATGATACAAGGTTCTCACCCTTGAGACCCGGGTTCAAATCCCGGTGAGGGAG	TCCCTCATAGTCTAGTTGGTTATGATACAAGGTTCTCACCCTTGAGACCCGGGTTCAAATCCCGGTGAGGGAG	ACCCTTGAGACCCGGGTTCAAATCCCGGTGAGGGAG
	80366	tRNA587	Phe	GAA	GCCTTTATAGCTCAGCTGGGAGAGCGTAAGACTGAAGATCTTACGGTCCTCGGTTCGATCCCGAGTGAAGGCA	GCCTTTATAGCTCAGCTGGGAGAGCGTAAGACTGAAGATCTTACGGTCCTCGGTTCGATCCCGAGTGAAGGCA	ATCTTACGGTCCTCGGTTCGATCCCGAGTGAAGGCA
	80367	tRNA618	Phe	GAA	GCCTTTATAGCTCAGCTGGGAGAGCGTAAGACTGAAGATCTTACGGTCCTCGGTTCGATCCCGAGTGAAGG	GCCTTTATAGCTCAGCTGGGAGAGCGTAAGACTGAAGATCTTACGGTCCTCGGTTCGATCCCGAGTGAAGG	AGATCTTACGGTCCTCGGTTCGATCCCGAGTGAAGG
	80369	tRNA809	Val	AAC	GATTCCTTAGTGTAGTGGTTATCACGTCAGTCTAACACACTGAAGGTCCCGAGTTCAAACCTCGGAGGAATCA	GATTCCTTAGTGTAGTGGTTATCACGTCAGTCTAACACACTGAAGGTCCCGAGTTCAAACCTCGGAGGAATCA	CACTGAAGGTCCCGAGTTCAAACCTCGGAGGAATCA
	80370	tRNA717	Thr	AGT	GCCGCTTTAGCTCAGTGGTTAGAGCATTCGCCTAGTAAGCGAAAGGTCGGCGGTTCAATCCCGCCAAGTGGCT	GCCGCTTTAGCTCAGTGGTTAGAGCATTCGCCTAGTAAGCGAAAGGTCGGCGGTTCAATCCCGCCAAGTGGCT	AGCGAAAGGTCGGCGGTTCAATCCCGCCAAGTGGCT
	80371	tRNA718	Thr	AGT	GCCGCTTTAGCTCAGTGGTTAGAGCATTCGCCTAGTAAGCGAAAGGTCGGCGGTTCAATCCCGCCAAGTGGCT	GCCGCTTTAGCTCAGTGGTTAGAGCATTCGCCTAGTAAGCGAAAGGTCGGCGGTTCAATCCCGCCAAGTGGCT	AGCGAAAGGTCGGCGGTTCAATCCCGCCAAGTGGCT
	80372	tRNA659	Ser	AGA	GACAATTTGTCCGAGTGGTTAAGGAGGAAGACTAGAAATCTTTTGGGTTTACCCGCGCAGGTTCGAATCCTGCAGTTGTCG	GACAATTTGTCCGAGTGGTTAAGGAGGAAGACTAGAAATCTTTTGGGTTTACCCGCGCAGGTTCGAATCCTGCAGTTGTCG	GGTTTACCCGCGCAGGTTCGAATCCTGCAGTTGTCG
	80373	tRNA674	Ser	CGA	GTCAGTTTGTCCGAGTGGTTAAGGAGGTTGACTCGAAATCAACTGGGTTTACCCGCACAGGTTCAAATCCTGTAGCTGACG	GTCAGTTTGTCCGAGTGGTTAAGGAGGTTGACTCGAAATCAACTGGGTTTACCCGCACAGGTTCAAATCCTGTAGCTGACG	GGTTTACCCGCACAGGTTCAAATCCTGTAGCTGACG
	80374	tRNA88	Arg	TCT	AGCCGAGTGGCGCAATGGTAGCGCAGCAGACTTCTAATCTGAAGGTTGTGGGTTCGAGTCCCACCTTGGTTG	AGCCGAGTGGCGCAATGGTAGCGCAGCAGACTTCTAATCTGAAGGTTGTGGGTTCGAGTCCCACCTTGGTTG	ATCTGAAGGTTGTGGGTTCGAGTCCCACCTTGGTTG
	80375	tRNA89	Arg	TCT	AGCCGAGTGGCGCAATGGTAGCGCAGCAGACTTCTAATCTGAAGGTTGTGGGTTCGAGTCCCACCTTGGTTG	AGCCGAGTGGCGCAATGGTAGCGCAGCAGACTTCTAATCTGAAGGTTGTGGGTTCGAGTCCCACCTTGGTTG	ATCTGAAGGTTGTGGGTTCGAGTCCCACCTTGGTTG
	80376	tRNA90	Arg	TCT	AGCCGAGTGGCGCAATGGTAGCGCAGCAGACTTCTAATCTGAAGGTTGTGGGTTCGAGTCCCACCTTGGTTG	AGCCGAGTGGCGCAATGGTAGCGCAGCAGACTTCTAATCTGAAGGTTGTGGGTTCGAGTCCCACCTTGGTTG	ATCTGAAGGTTGTGGGTTCGAGTCCCACCTTGGTTG
	80377	tRNA91	Arg	TCT	AGCCGAGTGGCGCAATGGTAGCGCAGCAGACTTCTAATCTGAAGGTTGTGGGTTCGAGTCCCACCTTGGTTG	AGCCGAGTGGCGCAATGGTAGCGCAGCAGACTTCTAATCTGAAGGTTGTGGGTTCGAGTCCCACCTTGGTTG	ATCTGAAGGTTGTGGGTTCGAGTCCCACCTTGGTTG
	80378	tRNA631	Pro	AGG	GGGTTGTTGGTCTAGTGGCATGATTCTCGTTTAGGGTACGAGAGGTCCCGGGTTCGATTCTCGGACGACCCC	GGGTTGTTGGTCTAGTGGCATGATTCTCGTTTAGGGTACGAGAGGTCCCGGGTTCGATTCTCGGACGACCCC	TACGAGAGGTCCCGGGTTCGATTCTCGGACGACCCC
	80379	tRNA632	Pro	AGG	GGGTTGTTGGTCTAGTGGCATGATTCTCGTTTAGGGTACGAGAGGTCCCGGGTTCGATTCTCGGACGACCCC	GGGTTGTTGGTCTAGTGGCATGATTCTCGTTTAGGGTACGAGAGGTCCCGGGTTCGATTCTCGGACGACCCC	TACGAGAGGTCCCGGGTTCGATTCTCGGACGACCCC
	80380	tRNA633	Pro	AGG	GGGTTGTTGGTCTAGTGGCATGATTCTCGTTTAGGGTACGAGAGGTCCCGGGTTCGATTCTCGGACGACCCC	GGGTTGTTGGTCTAGTGGCATGATTCTCGTTTAGGGTACGAGAGGTCCCGGGTTCGATTCTCGGACGACCCC	TACGAGAGGTCCCGGGTTCGATTCTCGGACGACCCC
	80381	tRNA634	Pro	AGG	GGGTTGTTGGTCTAGTGGCATGATTCTCGTTTAGGGTACGAGAGGTCCCGGGTTCGATTCTCGGACGACCCC	GGGTTGTTGGTCTAGTGGCATGATTCTCGTTTAGGGTACGAGAGGTCCCGGGTTCGATTCTCGGACGACCCC	TACGAGAGGTCCCGGGTTCGATTCTCGGACGACCCC
	80382	tRNA635	Pro	AGG	GGGTTGTTGGTCTAGTGGCATGATTCTCGTTTAGGGTACGAGAGGTCCCGGGTTCGATTCTCGGACGACCCC	GGGTTGTTGGTCTAGTGGCATGATTCTCGTTTAGGGTACGAGAGGTCCCGGGTTCGATTCTCGGACGACCCC	TACGAGAGGTCCCGGGTTCGATTCTCGGACGACCCC
	80383	tRNA636	Pro	AGG	GGGTTGTTGGTCTAGTGGCATGATTCTCGTTTAGGGTACGAGAGGTCCCGGGTTCGATTCTCGGACGACCCC	GGGTTGTTGGTCTAGTGGCATGATTCTCGTTTAGGGTACGAGAGGTCCCGGGTTCGATTCTCGGACGACCCC	TACGAGAGGTCCCGGGTTCGATTCTCGGACGACCCC
	80384	tRNA637	Pro	AGG	GGGTTGTTGGTCTAGTGGCATGATTCTCGTTTAGGGTACGAGAGGTCCCGGGTTCGATTCTCGGACGACCCC	GGGTTGTTGGTCTAGTGGCATGATTCTCGTTTAGGGTACGAGAGGTCCCGGGTTCGATTCTCGGACGACCCC	TACGAGAGGTCCCGGGTTCGATTCTCGGACGACCCC
	80385	tRNA638	Pro	AGG	GGGTTGTTGGTCTAGTGGCATGATTCTCGTTTAGGGTACGAGAGGTCCCGGGTTCGATTCTCGGACGACCCC	GGGTTGTTGGTCTAGTGGCATGATTCTCGTTTAGGGTACGAGAGGTCCCGGGTTCGATTCTCGGACGACCCC	TACGAGAGGTCCCGGGTTCGATTCTCGGACGACCCC
	80386	tRNA284	Glu	TTC	TCCCCTATAGTCTAGCAGGTTAGGATAGAAGGTTTTCACCCTTCAGACCCGGGTTCAAGTCCCGGTGGGGGAA	TCCCCTATAGTCTAGCAGGTTAGGATAGAAGGTTTTCACCCTTCAGACCCGGGTTCAAGTCCCGGTGGGGGAA	ACCCTTCAGACCCGGGTTCAAGTCCCGGTGGGGGAA
	80387	tRNA682	Ser	GCT	GACACTTTGGCCGAGTGGTTAAGGCGGCGGCCTGCTAAGCCGTTTCCCTCTGGGAGCGTGAGTTCAATTCTCACAGGTGTCG	GACACTTTGGCCGAGTGGTTAAGGCGGCGGCCTGCTAAGCCGTTTCCCTCTGGGAGCGTGAGTTCAATTCTCACAGGTGTCG	CCTCTGGGAGCGTGAGTTCAATTCTCACAGGTGTCG
	80388	tRNA351	His	GTG	GTGGATATAGCTCAGTTGGAAGAGCGTAAGATTGTGGCTCTTAAGGTCGTGGGATCGAAACCCACTATCCACA	GTGGATATAGCTCAGTTGGAAGAGCGTAAGATTGTGGCTCTTAAGGTCGTGGGATCGAAACCCACTATCCACA	CTCTTAAGGTCGTGGGATCGAAACCCACTATCCACA
	80389	tRNA352	His	GTG	GTGGATATAGCTCAGTTGGAAGAGCGTAAGATTGTGGCTCTTAAGGTCGTGGGATCGAAACCCACTATCCACA	GTGGATATAGCTCAGTTGGAAGAGCGTAAGATTGTGGCTCTTAAGGTCGTGGGATCGAAACCCACTATCCACA	CTCTTAAGGTCGTGGGATCGAAACCCACTATCCACA
	80390	tRNA353	His	GTG	GTGGATATAGCTCAGTTGGAAGAGCGTAAGATTGTGGCTCTTAAGGTCGTGGGATCGAAACCCACTATCCACA	GTGGATATAGCTCAGTTGGAAGAGCGTAAGATTGTGGCTCTTAAGGTCGTGGGATCGAAACCCACTATCCACA	CTCTTAAGGTCGTGGGATCGAAACCCACTATCCACA
	80391	tRNA365	His	GTG	GTGGATGTAGCTCAGTTGGAAGAGCGTAAGATTGTGGCTCTTAAGGTCGTGGGATCGAAACCCACCATCCACA	GTGGATGTAGCTCAGTTGGAAGAGCGTAAGATTGTGGCTCTTAAGGTCGTGGGATCGAAACCCACCATCCACA	CTCTTAAGGTCGTGGGATCGAAACCCACCATCCACA
	80392	tRNA368	His	GTG	GTGGATGTAGCTCAGTTGGAAGAGCGTAAGATTGTGGCTCTTAAGGTCGTGGGATCGAAACCCACCATCC	GTGGATGTAGCTCAGTTGGAAGAGCGTAAGATTGTGGCTCTTAAGGTCGTGGGATCGAAACCCACCATCC	TGGCTCTTAAGGTCGTGGGATCGAAACCCACCATCC
	80393	tRNA366	His	GTG	GTGGATGTAGCTCAGTTGGAAGAGCGTAAGATTGTGGCTCTTAAGGTCGTGGGATCGAAACCCACCATCCACA	GTGGATGTAGCTCAGTTGGAAGAGCGTAAGATTGTGGCTCTTAAGGTCGTGGGATCGAAACCCACCATCCACA	CTCTTAAGGTCGTGGGATCGAAACCCACCATCCACA
	80394	tRNA369	His	GTG	GTGGATGTAGCTCAGTTGGAAGAGCGTAAGATTGTGGCTCTTAAGGTCGTGGGATCGAAACCCACCATCC	GTGGATGTAGCTCAGTTGGAAGAGCGTAAGATTGTGGCTCTTAAGGTCGTGGGATCGAAACCCACCATCC	TGGCTCTTAAGGTCGTGGGATCGAAACCCACCATCC
	80395	tRNA354	His	GTG	GTGGATATAGCTCAGTTGGAAGAGCGTAAGATTGTGGCTCTTAAGGTCGTGGGATCGAAACCCACTATCCACA	GTGGATATAGCTCAGTTGGAAGAGCGTAAGATTGTGGCTCTTAAGGTCGTGGGATCGAAACCCACTATCCACA	CTCTTAAGGTCGTGGGATCGAAACCCACTATCCACA
	80396	tRNA617	Phe	GAA	GCCTTTATAGCTCAGCTGGGAGAGCGTAAGACTGAAGATCTTACGGTCCTCGGTTCGATCCCGAGTGAAGG	GCCTTTATAGCTCAGCTGGGAGAGCGTAAGACTGAAGATCTTACGGTCCTCGGTTCGATCCCGAGTGAAGG	AGATCTTACGGTCCTCGGTTCGATCCCGAGTGAAGG
	80397	tRNA30	Ala	AGC	GGGGATCTAGCTCAAATGGTAGAGCGCTCGTTTAGCATACGAGAGGCACTGGGATCAATGCCCAGGTTCTCCA	GGGGATCTAGCTCAAATGGTAGAGCGCTCGTTTAGCATACGAGAGGCACTGGGATCAATGCCCAGGTTCTCCA	TACGAGAGGCACTGGGATCAATGCCCAGGTTCTCCA
	80398	tRNA453	Leu	CAA	GCACGTGTGGCCGAGCGGTCTAAGGCGGCGCACTCAAGTTGCGTTGGAGCGATCCGCGTGAGTTCGAATCTCACCGCGTGCA	GCACGTGTGGCCGAGCGGTCTAAGGCGGCGCACTCAAGTTGCGTTGGAGCGATCCGCGTGAGTTCGAATCTCACCGCGTGCA	GAGCGATCCGCGTGAGTTCGAATCTCACCGCGTGCA
	80400	tRNA454	Leu	CAA	GCACGTGTGGCCGAGCGGTCTAAGGCGGCGCACTCAAGTTGCGTTGGAGCGATCCGCGTGAGTTCGAATCTCACCGCGTGCA	GCACGTGTGGCCGAGCGGTCTAAGGCGGCGCACTCAAGTTGCGTTGGAGCGATCCGCGTGAGTTCGAATCTCACCGCGTGCA	GAGCGATCCGCGTGAGTTCGAATCTCACCGCGTGCA
	80401	tRNA435	Leu	AAG	GATGAAGTGGCCGAGCGGTCTAAGGCGGTAGATTAAGGCTCTATTCCGAAAGGGCGCGAGTTCGAATCTCGCCTTCATCA	GATGAAGTGGCCGAGCGGTCTAAGGCGGTAGATTAAGGCTCTATTCCGAAAGGGCGCGAGTTCGAATCTCGCCTTCATCA	TCCGAAAGGGCGCGAGTTCGAATCTCGCCTTCATCA
	80402	tRNA585	Phe	GAA	GCCTTTATAGCTCAGCTGGGAGAGCGTAAGACTGAAGATCTTACGGTCCTCGGTTCGATCCCGAGTGAAGGCA	GCCTTTATAGCTCAGCTGGGAGAGCGTAAGACTGAAGATCTTACGGTCCTCGGTTCGATCCCGAGTGAAGGCA	ATCTTACGGTCCTCGGTTCGATCCCGAGTGAAGGCA
	80403	tRNA616	Phe	GAA	GCCTTTATAGCTCAGCTGGGAGAGCGTAAGACTGAAGATCTTACGGTCCTCGGTTCGATCCCGAGTGAAGG	GCCTTTATAGCTCAGCTGGGAGAGCGTAAGACTGAAGATCTTACGGTCCTCGGTTCGATCCCGAGTGAAGG	AGATCTTACGGTCCTCGGTTCGATCCCGAGTGAAGG
	80404	tRNA188	Gln	TTG	GGTTGTATGGTGTAGCGGTTAGCACCGAGGACTTTGAATCCTCTGACCTGGGTTCGAATCCCAGTACGACCT	GGTTGTATGGTGTAGCGGTTAGCACCGAGGACTTTGAATCCTCTGACCTGGGTTCGAATCCCAGTACGACCT	AATCCTCTGACCTGGGTTCGAATCCCAGTACGACCT
	80405	tRNA189	Gln	TTG	GGTTGTATGGTGTAGCGGTTAGCACCGAGGACTTTGAATCCTCTGACCTGGGTTCGAATCCCAGTACGACCT	GGTTGTATGGTGTAGCGGTTAGCACCGAGGACTTTGAATCCTCTGACCTGGGTTCGAATCCCAGTACGACCT	AATCCTCTGACCTGGGTTCGAATCCCAGTACGACCT
	80408	tRNA318	Gly	GCC	GCACCGATGGTTTAGTGGTAGAATAGAGCGTTGCCATCGCTTTGACCCGGGTTCGATTCCCGGTCGGTGCA	GCACCGATGGTTTAGTGGTAGAATAGAGCGTTGCCATCGCTTTGACCCGGGTTCGATTCCCGGTCGGTGCA	ATCGCTTTGACCCGGGTTCGATTCCCGGTCGGTGCA
	80409	tRNA183	Gln	TTG	GGTTGTATGGTGTAGCGGTTAGCACCGAGGACTTTGAATCCTCTGACCTGGGTTCGAATCCCAGTACGACCT	GGTTGTATGGTGTAGCGGTTAGCACCGAGGACTTTGAATCCTCTGACCTGGGTTCGAATCCCAGTACGACCT	AATCCTCTGACCTGGGTTCGAATCCCAGTACGACCT
	80410	tRNA184	Gln	TTG	GGTTGTATGGTGTAGCGGTTAGCACCGAGGACTTTGAATCCTCTGACCTGGGTTCGAATCCCAGTACGACCT	GGTTGTATGGTGTAGCGGTTAGCACCGAGGACTTTGAATCCTCTGACCTGGGTTCGAATCCCAGTACGACCT	AATCCTCTGACCTGGGTTCGAATCCCAGTACGACCT
	80411	tRNA185	Gln	TTG	GGTTGTATGGTGTAGCGGTTAGCACCGAGGACTTTGAATCCTCTGACCTGGGTTCGAATCCCAGTACGACCT	GGTTGTATGGTGTAGCGGTTAGCACCGAGGACTTTGAATCCTCTGACCTGGGTTCGAATCCCAGTACGACCT	AATCCTCTGACCTGGGTTCGAATCCCAGTACGACCT
	80412	tRNA186	Gln	TTG	GGTTGTATGGTGTAGCGGTTAGCACCGAGGACTTTGAATCCTCTGACCTGGGTTCGAATCCCAGTACGACCT	GGTTGTATGGTGTAGCGGTTAGCACCGAGGACTTTGAATCCTCTGACCTGGGTTCGAATCCCAGTACGACCT	AATCCTCTGACCTGGGTTCGAATCCCAGTACGACCT
	80413	tRNA187	Gln	TTG	GGTTGTATGGTGTAGCGGTTAGCACCGAGGACTTTGAATCCTCTGACCTGGGTTCGAATCCCAGTACGACCT	GGTTGTATGGTGTAGCGGTTAGCACCGAGGACTTTGAATCCTCTGACCTGGGTTCGAATCCCAGTACGACCT	AATCCTCTGACCTGGGTTCGAATCCCAGTACGACCT
	80414	tRNA649	Ser	AGA	GACAATATGTCCGAGTGGTTAAGGAGGAAGACTAGAAATCTTTTGGGTTTACCCGCGCAGGTTCGAATCCTGCTGTTGTCG	GACAATATGTCCGAGTGGTTAAGGAGGAAGACTAGAAATCTTTTGGGTTTACCCGCGCAGGTTCGAATCCTGCTGTTGTCG	GGTTTACCCGCGCAGGTTCGAATCCTGCTGTTGTCG
	80416	tRNA336	Gly	TCC	GCTGCGTTGGTCTAGTGGCAGGATTATTGCCTTCCAAGCAATCGGCTCGGGTTCGATTCCCGGACGCAGCA	GCTGCGTTGGTCTAGTGGCAGGATTATTGCCTTCCAAGCAATCGGCTCGGGTTCGATTCCCGGACGCAGCA	AAGCAATCGGCTCGGGTTCGATTCCCGGACGCAGCA
	80417	tRNA325	Gly	TCC	GCAGCGTTGGTCTAATGGTAAGATAATTGCCTTCCAAGCAATAGACTCGGGTTCGATTCCCGGACGTTGCA	GCAGCGTTGGTCTAATGGTAAGATAATTGCCTTCCAAGCAATAGACTCGGGTTCGATTCCCGGACGTTGCA	AAGCAATAGACTCGGGTTCGATTCCCGGACGTTGCA
	80418	tRNA288	Gly	CCC	GCTACATTAATCTAGTGGTATGATAATTGCCTCCCACGCAATAAGCTCGGGTTCGATTCCCGAATGTAGCA	GCTACATTAATCTAGTGGTATGATAATTGCCTCCCACGCAATAAGCTCGGGTTCGATTCCCGAATGTAGCA	ACGCAATAAGCTCGGGTTCGATTCCCGAATGTAGCA
	80419	tRNA79	Arg	TCT	AGCCGAGTGGCGCAATGGTAGCGCAGCAGACTTCTAATCTGAAGGTTGTGGGTTCGAGTCCCACCTTGGTTG	AGCCGAGTGGCGCAATGGTAGCGCAGCAGACTTCTAATCTGAAGGTTGTGGGTTCGAGTCCCACCTTGGTTG	ATCTGAAGGTTGTGGGTTCGAGTCCCACCTTGGTTG
	80420	tRNA80	Arg	TCT	AGCCGAGTGGCGCAATGGTAGCGCAGCAGACTTCTAATCTGAAGGTTGTGGGTTCGAGTCCCACCTTGGTTG	AGCCGAGTGGCGCAATGGTAGCGCAGCAGACTTCTAATCTGAAGGTTGTGGGTTCGAGTCCCACCTTGGTTG	ATCTGAAGGTTGTGGGTTCGAGTCCCACCTTGGTTG
	80421	tRNA81	Arg	TCT	AGCCGAGTGGCGCAATGGTAGCGCAGCAGACTTCTAATCTGAAGGTTGTGGGTTCGAGTCCCACCTTGGTTG	AGCCGAGTGGCGCAATGGTAGCGCAGCAGACTTCTAATCTGAAGGTTGTGGGTTCGAGTCCCACCTTGGTTG	ATCTGAAGGTTGTGGGTTCGAGTCCCACCTTGGTTG
	80422	tRNA82	Arg	TCT	AGCCGAGTGGCGCAATGGTAGCGCAGCAGACTTCTAATCTGAAGGTTGTGGGTTCGAGTCCCACCTTGGTTG	AGCCGAGTGGCGCAATGGTAGCGCAGCAGACTTCTAATCTGAAGGTTGTGGGTTCGAGTCCCACCTTGGTTG	ATCTGAAGGTTGTGGGTTCGAGTCCCACCTTGGTTG
	80423	tRNA83	Arg	TCT	AGCCGAGTGGCGCAATGGTAGCGCAGCAGACTTCTAATCTGAAGGTTGTGGGTTCGAGTCCCACCTTGGTTG	AGCCGAGTGGCGCAATGGTAGCGCAGCAGACTTCTAATCTGAAGGTTGTGGGTTCGAGTCCCACCTTGGTTG	ATCTGAAGGTTGTGGGTTCGAGTCCCACCTTGGTTG
	80424	tRNA84	Arg	TCT	AGCCGAGTGGCGCAATGGTAGCGCAGCAGACTTCTAATCTGAAGGTTGTGGGTTCGAGTCCCACCTTGGTTG	AGCCGAGTGGCGCAATGGTAGCGCAGCAGACTTCTAATCTGAAGGTTGTGGGTTCGAGTCCCACCTTGGTTG	ATCTGAAGGTTGTGGGTTCGAGTCCCACCTTGGTTG
	80425	tRNA85	Arg	TCT	AGCCGAGTGGCGCAATGGTAGCGCAGCAGACTTCTAATCTGAAGGTTGTGGGTTCGAGTCCCACCTTGGTTG	AGCCGAGTGGCGCAATGGTAGCGCAGCAGACTTCTAATCTGAAGGTTGTGGGTTCGAGTCCCACCTTGGTTG	ATCTGAAGGTTGTGGGTTCGAGTCCCACCTTGGTTG
	80426	tRNA86	Arg	TCT	AGCCGAGTGGCGCAATGGTAGCGCAGCAGACTTCTAATCTGAAGGTTGTGGGTTCGAGTCCCACCTTGGTTG	AGCCGAGTGGCGCAATGGTAGCGCAGCAGACTTCTAATCTGAAGGTTGTGGGTTCGAGTCCCACCTTGGTTG	ATCTGAAGGTTGTGGGTTCGAGTCCCACCTTGGTTG
	80427	tRNA87	Arg	TCT	AGCCGAGTGGCGCAATGGTAGCGCAGCAGACTTCTAATCTGAAGGTTGTGGGTTCGAGTCCCACCTTGGTTG	AGCCGAGTGGCGCAATGGTAGCGCAGCAGACTTCTAATCTGAAGGTTGTGGGTTCGAGTCCCACCTTGGTTG	ATCTGAAGGTTGTGGGTTCGAGTCCCACCTTGGTTG
	80428	tRNA787	Tyr	GTA	CCGAACTTAGCTCAGTTGGAAGAGCATCGGACTGTAAagtttgtagtcATCCGGTGGTCCCCGGTTCGAACCCGGGAGTTCGGA	CCGAACTTAGCTCAGTTGGAAGAGCATCGGACTGTAAATCCGGTGGTCCCCGGTTCGAACCCGGGAGTTCGGA	ATCCGGTGGTCCCCGGTTCGAACCCGGGAGTTCGGA
	80429	tRNA445	Leu	CAA	GCACGTGTGGCCGAGCGGTCTAAGGCGGCGCACTCAAGTTGCGTTGGAGCGATCCGCGTGAGTTCGAATCTCACCGCGTGCA	GCACGTGTGGCCGAGCGGTCTAAGGCGGCGCACTCAAGTTGCGTTGGAGCGATCCGCGTGAGTTCGAATCTCACCGCGTGCA	GAGCGATCCGCGTGAGTTCGAATCTCACCGCGTGCA
	80431	tRNA446	Leu	CAA	GCACGTGTGGCCGAGCGGTCTAAGGCGGCGCACTCAAGTTGCGTTGGAGCGATCCGCGTGAGTTCGAATCTCACCGCGTGCA	GCACGTGTGGCCGAGCGGTCTAAGGCGGCGCACTCAAGTTGCGTTGGAGCGATCCGCGTGAGTTCGAATCTCACCGCGTGCA	GAGCGATCCGCGTGAGTTCGAATCTCACCGCGTGCA
	80433	tRNA447	Leu	CAA	GCACGTGTGGCCGAGCGGTCTAAGGCGGCGCACTCAAGTTGCGTTGGAGCGATCCGCGTGAGTTCGAATCTCACCGCGTGCA	GCACGTGTGGCCGAGCGGTCTAAGGCGGCGCACTCAAGTTGCGTTGGAGCGATCCGCGTGAGTTCGAATCTCACCGCGTGCA	GAGCGATCCGCGTGAGTTCGAATCTCACCGCGTGCA
	80435	tRNA443	Leu	CAA	GCACGTGTGGCCGAGCGGTCTAAGGCGGCGCACTCAAGTTGCGTTGGAGCGATCCGCGTGAGTTCAAATCTCACCGCGTGCA	GCACGTGTGGCCGAGCGGTCTAAGGCGGCGCACTCAAGTTGCGTTGGAGCGATCCGCGTGAGTTCAAATCTCACCGCGTGCA	GAGCGATCCGCGTGAGTTCAAATCTCACCGCGTGCA
	80437	tRNA448	Leu	CAA	GCACGTGTGGCCGAGCGGTCTAAGGCGGCGCACTCAAGTTGCGTTGGAGCGATCCGCGTGAGTTCGAATCTCACCGCGTGCA	GCACGTGTGGCCGAGCGGTCTAAGGCGGCGCACTCAAGTTGCGTTGGAGCGATCCGCGTGAGTTCGAATCTCACCGCGTGCA	GAGCGATCCGCGTGAGTTCGAATCTCACCGCGTGCA
	80439	tRNA449	Leu	CAA	GCACGTGTGGCCGAGCGGTCTAAGGCGGCGCACTCAAGTTGCGTTGGAGCGATCCGCGTGAGTTCGAATCTCACCGCGTGCA	GCACGTGTGGCCGAGCGGTCTAAGGCGGCGCACTCAAGTTGCGTTGGAGCGATCCGCGTGAGTTCGAATCTCACCGCGTGCA	GAGCGATCCGCGTGAGTTCGAATCTCACCGCGTGCA
	80441	tRNA450	Leu	CAA	GCACGTGTGGCCGAGCGGTCTAAGGCGGCGCACTCAAGTTGCGTTGGAGCGATCCGCGTGAGTTCGAATCTCACCGCGTGCA	GCACGTGTGGCCGAGCGGTCTAAGGCGGCGCACTCAAGTTGCGTTGGAGCGATCCGCGTGAGTTCGAATCTCACCGCGTGCA	GAGCGATCCGCGTGAGTTCGAATCTCACCGCGTGCA
	80443	tRNA451	Leu	CAA	GCACGTGTGGCCGAGCGGTCTAAGGCGGCGCACTCAAGTTGCGTTGGAGCGATCCGCGTGAGTTCGAATCTCACCGCGTGCA	GCACGTGTGGCCGAGCGGTCTAAGGCGGCGCACTCAAGTTGCGTTGGAGCGATCCGCGTGAGTTCGAATCTCACCGCGTGCA	GAGCGATCCGCGTGAGTTCGAATCTCACCGCGTGCA
	80445	tRNA452	Leu	CAA	GCACGTGTGGCCGAGCGGTCTAAGGCGGCGCACTCAAGTTGCGTTGGAGCGATCCGCGTGAGTTCGAATCTCACCGCGTGCA	GCACGTGTGGCCGAGCGGTCTAAGGCGGCGCACTCAAGTTGCGTTGGAGCGATCCGCGTGAGTTCGAATCTCACCGCGTGCA	GAGCGATCCGCGTGAGTTCGAATCTCACCGCGTGCA
	80447	tRNA316	Gly	GCC	GCACCGATGGTTTAGTGGTAGAATAGAGCGTTGCCATCGCTTTGACCCGGGTTCGATTCCCGGTCGGTGCA	GCACCGATGGTTTAGTGGTAGAATAGAGCGTTGCCATCGCTTTGACCCGGGTTCGATTCCCGGTCGGTGCA	ATCGCTTTGACCCGGGTTCGATTCCCGGTCGGTGCA
	80448	tRNA317	Gly	GCC	GCACCGATGGTTTAGTGGTAGAATAGAGCGTTGCCATCGCTTTGACCCGGGTTCGATTCCCGGTCGGTGCA	GCACCGATGGTTTAGTGGTAGAATAGAGCGTTGCCATCGCTTTGACCCGGGTTCGATTCCCGGTCGGTGCA	ATCGCTTTGACCCGGGTTCGATTCCCGGTCGGTGCA
	80449	tRNA109	Asn	GTT	GCTCGATTAGCTCAGCTGGTTAGAGCATGCGGCTGTTAACCGCAAGGTCGTAGGTTCGATCCCTACATCGAGCG	GCTCGATTAGCTCAGCTGGTTAGAGCATGCGGCTGTTAACCGCAAGGTCGTAGGTTCGATCCCTACATCGAGCG	ACCGCAAGGTCGTAGGTTCGATCCCTACATCGAGCG
	80450	tRNA527	Lys	TTT	ACCCGTCTAGCTCAGTCGGTAGAGCGCCAGCCTTTTAAGCTGGTGGTCGAGGGTTCGAGCCCCTCGGTGGGTG	ACCCGTCTAGCTCAGTCGGTAGAGCGCCAGCCTTTTAAGCTGGTGGTCGAGGGTTCGAGCCCCTCGGTGGGTG	AGCTGGTGGTCGAGGGTTCGAGCCCCTCGGTGGGTG
	80451	tRNA525	Lys	TTT	ACCCGTCTAGCTCAGTCGGTAGAGCGCCAGCCTTTTAAGCTGGTGGTCGAGGGTTCGAGCCCCTCGGTGGGTG	ACCCGTCTAGCTCAGTCGGTAGAGCGCCAGCCTTTTAAGCTGGTGGTCGAGGGTTCGAGCCCCTCGGTGGGTG	AGCTGGTGGTCGAGGGTTCGAGCCCCTCGGTGGGTG
	80452	tRNA568	Met	CAT	GCCCGTGTAGCTCAGTTGGTTAGAGCGCGAGTCTCATAATCTCGAGGCCGAGGGTTCGATCCCCTCCGCAGGCA	GCCCGTGTAGCTCAGTTGGTTAGAGCGCGAGTCTCATAATCTCGAGGCCGAGGGTTCGATCCCCTCCGCAGGCA	ATCTCGAGGCCGAGGGTTCGATCCCCTCCGCAGGCA
	80453	tRNA156	Asp	GTC	TCCGAGATAGTATAGTGGTTAGTATTCCTGCCTGTCACGCAGGAGACCCGGGTTCAATTCCCGGTCTCGGAG	TCCGAGATAGTATAGTGGTTAGTATTCCTGCCTGTCACGCAGGAGACCCGGGTTCAATTCCCGGTCTCGGAG	ACGCAGGAGACCCGGGTTCAATTCCCGGTCTCGGAG
	80454	tRNA786	Tyr	GTA	CCGAACTTAGCTCAGTTGGAAGAGCATCGGACTGTAAagtttgtagtcATCCGGTGGTCCCCGGTTCGAACCCGGGAGTTCGGA	CCGAACTTAGCTCAGTTGGAAGAGCATCGGACTGTAAATCCGGTGGTCCCCGGTTCGAACCCGGGAGTTCGGA	ATCCGGTGGTCCCCGGTTCGAACCCGGGAGTTCGGA
	80455	tRNA356	His	GTG	GTGGATGTAGCTCAATCGGAAGAGCGTAAGATTGTGGCTCTTGAGGTAGAGGGATCGAAACCCTCCATCCACA	GTGGATGTAGCTCAATCGGAAGAGCGTAAGATTGTGGCTCTTGAGGTAGAGGGATCGAAACCCTCCATCCACA	CTCTTGAGGTAGAGGGATCGAAACCCTCCATCCACA
	80456	tRNA357	His	GTG	GTGGATGTAGCTCAATCGGAAGAGCGTAAGATTGTGGCTCTTGAGGTAGAGGGATCGAAACCCTCCATCCACA	GTGGATGTAGCTCAATCGGAAGAGCGTAAGATTGTGGCTCTTGAGGTAGAGGGATCGAAACCCTCCATCCACA	CTCTTGAGGTAGAGGGATCGAAACCCTCCATCCACA
	80457	tRNA358	His	GTG	GTGGATGTAGCTCAATCGGAAGAGCGTAAGATTGTGGCTCTTGAGGTAGAGGGATCGAAACCCTCCATCCACA	GTGGATGTAGCTCAATCGGAAGAGCGTAAGATTGTGGCTCTTGAGGTAGAGGGATCGAAACCCTCCATCCACA	CTCTTGAGGTAGAGGGATCGAAACCCTCCATCCACA
	80458	tRNA359	His	GTG	GTGGATGTAGCTCAATCGGAAGAGCGTAAGATTGTGGCTCTTGAGGTAGAGGGATCGAAACCCTCCATCCACA	GTGGATGTAGCTCAATCGGAAGAGCGTAAGATTGTGGCTCTTGAGGTAGAGGGATCGAAACCCTCCATCCACA	CTCTTGAGGTAGAGGGATCGAAACCCTCCATCCACA
	80459	tRNA360	His	GTG	GTGGATGTAGCTCAATCGGAAGAGCGTAAGATTGTGGCTCTTGAGGTAGAGGGATCGAAACCCTCCATCCACA	GTGGATGTAGCTCAATCGGAAGAGCGTAAGATTGTGGCTCTTGAGGTAGAGGGATCGAAACCCTCCATCCACA	CTCTTGAGGTAGAGGGATCGAAACCCTCCATCCACA
	80460	tRNA361	His	GTG	GTGGATGTAGCTCAATCGGAAGAGCGTAAGATTGTGGCTCTTGAGGTAGAGGGATCGAAACCCTCCATCCACA	GTGGATGTAGCTCAATCGGAAGAGCGTAAGATTGTGGCTCTTGAGGTAGAGGGATCGAAACCCTCCATCCACA	CTCTTGAGGTAGAGGGATCGAAACCCTCCATCCACA
	80461	tRNA362	His	GTG	GTGGATGTAGCTCAATCGGAAGAGCGTAAGATTGTGGCTCTTGAGGTAGAGGGATCGAAACCCTCCATCCACA	GTGGATGTAGCTCAATCGGAAGAGCGTAAGATTGTGGCTCTTGAGGTAGAGGGATCGAAACCCTCCATCCACA	CTCTTGAGGTAGAGGGATCGAAACCCTCCATCCACA
	80462	tRNA526	Lys	TTT	ACCCGTCTAGCTCAGTCGGTAGAGCGCCAGCCTTTTAAGCTGGTGGTCGAGGGTTCGAGCCCCTCGGTGGGTG	ACCCGTCTAGCTCAGTCGGTAGAGCGCCAGCCTTTTAAGCTGGTGGTCGAGGGTTCGAGCCCCTCGGTGGGTG	AGCTGGTGGTCGAGGGTTCGAGCCCCTCGGTGGGTG
	80463	tRNA583	Phe	GAA	GCCTTTATAGCTCAGCTGGGAGAGCGTAAGACTGAAGATCTTACGGTCCTCGGTTCGATCCCGAGTGAAGGCA	GCCTTTATAGCTCAGCTGGGAGAGCGTAAGACTGAAGATCTTACGGTCCTCGGTTCGATCCCGAGTGAAGGCA	ATCTTACGGTCCTCGGTTCGATCCCGAGTGAAGGCA
	80464	tRNA614	Phe	GAA	GCCTTTATAGCTCAGCTGGGAGAGCGTAAGACTGAAGATCTTACGGTCCTCGGTTCGATCCCGAGTGAAGG	GCCTTTATAGCTCAGCTGGGAGAGCGTAAGACTGAAGATCTTACGGTCCTCGGTTCGATCCCGAGTGAAGG	AGATCTTACGGTCCTCGGTTCGATCCCGAGTGAAGG
	80465	tRNA584	Phe	GAA	GCCTTTATAGCTCAGCTGGGAGAGCGTAAGACTGAAGATCTTACGGTCCTCGGTTCGATCCCGAGTGAAGGCA	GCCTTTATAGCTCAGCTGGGAGAGCGTAAGACTGAAGATCTTACGGTCCTCGGTTCGATCCCGAGTGAAGGCA	ATCTTACGGTCCTCGGTTCGATCCCGAGTGAAGGCA
	80466	tRNA615	Phe	GAA	GCCTTTATAGCTCAGCTGGGAGAGCGTAAGACTGAAGATCTTACGGTCCTCGGTTCGATCCCGAGTGAAGG	GCCTTTATAGCTCAGCTGGGAGAGCGTAAGACTGAAGATCTTACGGTCCTCGGTTCGATCCCGAGTGAAGG	AGATCTTACGGTCCTCGGTTCGATCCCGAGTGAAGG
	80467	tRNA556	Met	CAT	AGCAGGGTGGCGAAGTGGAATCGCGTTGGGCTCATAACTCAAAGGTCGGAGGATCGAAACCTCTCTCTGCTA	AGCAGGGTGGCGAAGTGGAATCGCGTTGGGCTCATAACTCAAAGGTCGGAGGATCGAAACCTCTCTCTGCTA	ACTCAAAGGTCGGAGGATCGAAACCTCTCTCTGCTA
	80468	tRNA557	Met	CAT	AGCAGGGTGGCGAAGTGGAATCGCGTTGGGCTCATAACTCAAAGGTCGGAGGATCGAAACCTCTCTCTGCTA	AGCAGGGTGGCGAAGTGGAATCGCGTTGGGCTCATAACTCAAAGGTCGGAGGATCGAAACCTCTCTCTGCTA	ACTCAAAGGTCGGAGGATCGAAACCTCTCTCTGCTA
	80469	tRNA558	Met	CAT	AGCAGGGTGGCGAAGTGGAATCGCGTTGGGCTCATAACTCAAAGGTCGGAGGATCGAAACCTCTCTCTGCTA	AGCAGGGTGGCGAAGTGGAATCGCGTTGGGCTCATAACTCAAAGGTCGGAGGATCGAAACCTCTCTCTGCTA	ACTCAAAGGTCGGAGGATCGAAACCTCTCTCTGCTA
	80470	tRNA559	Met	CAT	AGCAGGGTGGCGAAGTGGAATCGCGTTGGGCTCATAACTCAAAGGTCGGAGGATCGAAACCTCTCTCTGCTA	AGCAGGGTGGCGAAGTGGAATCGCGTTGGGCTCATAACTCAAAGGTCGGAGGATCGAAACCTCTCTCTGCTA	ACTCAAAGGTCGGAGGATCGAAACCTCTCTCTGCTA
	80471	tRNA560	Met	CAT	AGCAGGGTGGCGAAGTGGAATCGCGTTGGGCTCATAACTCAAAGGTCGGAGGATCGAAACCTCTCTCTGCTA	AGCAGGGTGGCGAAGTGGAATCGCGTTGGGCTCATAACTCAAAGGTCGGAGGATCGAAACCTCTCTCTGCTA	ACTCAAAGGTCGGAGGATCGAAACCTCTCTCTGCTA
	80472	tRNA282	Glu	TTC	TCCCCTATAGTCTAGCAGGTTAGGATAGAAGGTTTTCACCCTTCAGACCCGGGTTCAAGTCCCGGTGGGGGAA	TCCCCTATAGTCTAGCAGGTTAGGATAGAAGGTTTTCACCCTTCAGACCCGGGTTCAAGTCCCGGTGGGGGAA	ACCCTTCAGACCCGGGTTCAAGTCCCGGTGGGGGAA
	80473	tRNA283	Glu	TTC	TCCCCTATAGTCTAGCAGGTTAGGATAGAAGGTTTTCACCCTTCAGACCCGGGTTCAAGTCCCGGTGGGGGAA	TCCCCTATAGTCTAGCAGGTTAGGATAGAAGGTTTTCACCCTTCAGACCCGGGTTCAAGTCCCGGTGGGGGAA	ACCCTTCAGACCCGGGTTCAAGTCCCGGTGGGGGAA
	80474	tRNA554	Met	CAT	AGCAGGGTGGCGAAGTGGAATCGCGTTGGGCTCATAACTCAAAGGTCGGAGGATCGAAACCTCTCTCTGCTA	AGCAGGGTGGCGAAGTGGAATCGCGTTGGGCTCATAACTCAAAGGTCGGAGGATCGAAACCTCTCTCTGCTA	ACTCAAAGGTCGGAGGATCGAAACCTCTCTCTGCTA
	80475	tRNA555	Met	CAT	AGCAGGGTGGCGAAGTGGAATCGCGTTGGGCTCATAACTCAAAGGTCGGAGGATCGAAACCTCTCTCTGCTA	AGCAGGGTGGCGAAGTGGAATCGCGTTGGGCTCATAACTCAAAGGTCGGAGGATCGAAACCTCTCTCTGCTA	ACTCAAAGGTCGGAGGATCGAAACCTCTCTCTGCTA
	80476	tRNA280	Glu	TTC	TCCCCTATAGTCTAGCAGGTTAGGATAGAAGGTTTTCACCCTTCAGACCCGGGTTCAAGTCCCGGTGGGGGAA	TCCCCTATAGTCTAGCAGGTTAGGATAGAAGGTTTTCACCCTTCAGACCCGGGTTCAAGTCCCGGTGGGGGAA	ACCCTTCAGACCCGGGTTCAAGTCCCGGTGGGGGAA
	80477	tRNA281	Glu	TTC	TCCCCTATAGTCTAGCAGGTTAGGATAGAAGGTTTTCACCCTTCAGACCCGGGTTCAAGTCCCGGTGGGGGAA	TCCCCTATAGTCTAGCAGGTTAGGATAGAAGGTTTTCACCCTTCAGACCCGGGTTCAAGTCCCGGTGGGGGAA	ACCCTTCAGACCCGGGTTCAAGTCCCGGTGGGGGAA
	80478	tRNA382	Ile	AAT	GCTCGGGTAGCTCAGTTGGTTAGAGCGTGGGTCTAATAAACCCAAGGTCGAGGGTTCAAGCCCCTCCCGGAGCA	GCTCGGGTAGCTCAGTTGGTTAGAGCGTGGGTCTAATAAACCCAAGGTCGAGGGTTCAAGCCCCTCCCGGAGCA	AACCCAAGGTCGAGGGTTCAAGCCCCTCCCGGAGCA
	80479	tRNA716	Thr	AGT	GCCGCTTTAGCTCAGTGGTTAGAGCATTCGCCTAGTAAGCGAAAGGTCGGCGGTTCAATCCCGCCAAGTGGCT	GCCGCTTTAGCTCAGTGGTTAGAGCATTCGCCTAGTAAGCGAAAGGTCGGCGGTTCAATCCCGCCAAGTGGCT	AGCGAAAGGTCGGCGGTTCAATCCCGCCAAGTGGCT
	80480	tRNA523	Lys	TTT	ACCCGTCTAGCTCAGTCGGTAGAGCGCCAGCCTTTTAAGCTGGTGGTCGAGGGTTCGAGCCCCTCGGTGGGTG	ACCCGTCTAGCTCAGTCGGTAGAGCGCCAGCCTTTTAAGCTGGTGGTCGAGGGTTCGAGCCCCTCGGTGGGTG	AGCTGGTGGTCGAGGGTTCGAGCCCCTCGGTGGGTG
	80481	tRNA524	Lys	TTT	ACCCGTCTAGCTCAGTCGGTAGAGCGCCAGCCTTTTAAGCTGGTGGTCGAGGGTTCGAGCCCCTCGGTGGGTG	ACCCGTCTAGCTCAGTCGGTAGAGCGCCAGCCTTTTAAGCTGGTGGTCGAGGGTTCGAGCCCCTCGGTGGGTG	AGCTGGTGGTCGAGGGTTCGAGCCCCTCGGTGGGTG
	80482	tRNA521	Lys	TTT	ACCCGTCTAGCTCAGTCGGTAGAGCGCCAGCCTTTTAAGCTGGTGGTCGAGGGTTCGAGCCCCTCGGTGGGTG	ACCCGTCTAGCTCAGTCGGTAGAGCGCCAGCCTTTTAAGCTGGTGGTCGAGGGTTCGAGCCCCTCGGTGGGTG	AGCTGGTGGTCGAGGGTTCGAGCCCCTCGGTGGGTG
	80483	tRNA522	Lys	TTT	ACCCGTCTAGCTCAGTCGGTAGAGCGCCAGCCTTTTAAGCTGGTGGTCGAGGGTTCGAGCCCCTCGGTGGGTG	ACCCGTCTAGCTCAGTCGGTAGAGCGCCAGCCTTTTAAGCTGGTGGTCGAGGGTTCGAGCCCCTCGGTGGGTG	AGCTGGTGGTCGAGGGTTCGAGCCCCTCGGTGGGTG
	80484	tRNA378	Ile	AAT	GCTCGGGTAGCTCAGTTGGTTAGAGCGTGGGTCTAATAAACCCAAGGTCGAGGGTTCAAGCCCCTCCCGGAGCA	GCTCGGGTAGCTCAGTTGGTTAGAGCGTGGGTCTAATAAACCCAAGGTCGAGGGTTCAAGCCCCTCCCGGAGCA	AACCCAAGGTCGAGGGTTCAAGCCCCTCCCGGAGCA
	80485	tRNA379	Ile	AAT	GCTCGGGTAGCTCAGTTGGTTAGAGCGTGGGTCTAATAAACCCAAGGTCGAGGGTTCAAGCCCCTCCCGGAGCA	GCTCGGGTAGCTCAGTTGGTTAGAGCGTGGGTCTAATAAACCCAAGGTCGAGGGTTCAAGCCCCTCCCGGAGCA	AACCCAAGGTCGAGGGTTCAAGCCCCTCCCGGAGCA
	80486	tRNA380	Ile	AAT	GCTCGGGTAGCTCAGTTGGTTAGAGCGTGGGTCTAATAAACCCAAGGTCGAGGGTTCAAGCCCCTCCCGGAGCA	GCTCGGGTAGCTCAGTTGGTTAGAGCGTGGGTCTAATAAACCCAAGGTCGAGGGTTCAAGCCCCTCCCGGAGCA	AACCCAAGGTCGAGGGTTCAAGCCCCTCCCGGAGCA
	80487	tRNA381	Ile	AAT	GCTCGGGTAGCTCAGTTGGTTAGAGCGTGGGTCTAATAAACCCAAGGTCGAGGGTTCAAGCCCCTCCCGGAGCA	GCTCGGGTAGCTCAGTTGGTTAGAGCGTGGGTCTAATAAACCCAAGGTCGAGGGTTCAAGCCCCTCCCGGAGCA	AACCCAAGGTCGAGGGTTCAAGCCCCTCCCGGAGCA
	80488	tRNA658	Ser	AGA	GACAATTTGTCCGAGTGGTTAAGGAGGAAGACTAGAAATCTTTTGGGTTTACCCGCGCAGGTTCGAATCCTGCAGTTGTCG	GACAATTTGTCCGAGTGGTTAAGGAGGAAGACTAGAAATCTTTTGGGTTTACCCGCGCAGGTTCGAATCCTGCAGTTGTCG	GGTTTACCCGCGCAGGTTCGAATCCTGCAGTTGTCG
	80489	tRNA155	Asp	GTC	TCCGAGATAGTATAGTGGTTAGTATTCCTGCCTGTCACGCAGGAGACCCGGGTTCAATTCCCGGTCTCGGAG	TCCGAGATAGTATAGTGGTTAGTATTCCTGCCTGTCACGCAGGAGACCCGGGTTCAATTCCCGGTCTCGGAG	ACGCAGGAGACCCGGGTTCAATTCCCGGTCTCGGAG
	80490	tRNA479	Leu	TAA	GGCAATTTGCCCGAGTTGGTTAAGGGGGACGACTTAAGATCGCCTGGATGTAATCCGCGTGAGTTCGAATCTCACAGTTGCCA	GGCAATTTGCCCGAGTTGGTTAAGGGGGACGACTTAAGATCGCCTGGATGTAATCCGCGTGAGTTCGAATCTCACAGTTGCCA	ATGTAATCCGCGTGAGTTCGAATCTCACAGTTGCCA
	80491	tRNA582	Phe	GAA	GCCTTTATAGCTCAGCTGGGAGAGCGTAAGACTGAAGATCTTACGGTCCTCGGTTCGATCCCGAGTGAAGGCA	GCCTTTATAGCTCAGCTGGGAGAGCGTAAGACTGAAGATCTTACGGTCCTCGGTTCGATCCCGAGTGAAGGCA	ATCTTACGGTCCTCGGTTCGATCCCGAGTGAAGGCA
	80492	tRNA613	Phe	GAA	GCCTTTATAGCTCAGCTGGGAGAGCGTAAGACTGAAGATCTTACGGTCCTCGGTTCGATCCCGAGTGAAGG	GCCTTTATAGCTCAGCTGGGAGAGCGTAAGACTGAAGATCTTACGGTCCTCGGTTCGATCCCGAGTGAAGG	AGATCTTACGGTCCTCGGTTCGATCCCGAGTGAAGG
	80493	tRNA119	Asn	GTT	GCTCGGTTAGCTCAGCTGGTTAGAGCATGCGGCTGTTAACCGCAAGGTCGAAGGTTCGATCCCTTCACCGAGCG	GCTCGGTTAGCTCAGCTGGTTAGAGCATGCGGCTGTTAACCGCAAGGTCGAAGGTTCGATCCCTTCACCGAGCG	ACCGCAAGGTCGAAGGTTCGATCCCTTCACCGAGCG
	80494	tRNA120	Asn	GTT	GCTCGGTTAGCTCAGCTGGTTAGAGCATGCGGCTGTTAACCGCAAGGTCGAAGGTTCGATCCCTTCACCGAGCG	GCTCGGTTAGCTCAGCTGGTTAGAGCATGCGGCTGTTAACCGCAAGGTCGAAGGTTCGATCCCTTCACCGAGCG	ACCGCAAGGTCGAAGGTTCGATCCCTTCACCGAGCG
	80495	tRNA121	Asn	GTT	GCTCGGTTAGCTCAGCTGGTTAGAGCATGCGGCTGTTAACCGCAAGGTCGAAGGTTCGATCCCTTCACCGAGCG	GCTCGGTTAGCTCAGCTGGTTAGAGCATGCGGCTGTTAACCGCAAGGTCGAAGGTTCGATCCCTTCACCGAGCG	ACCGCAAGGTCGAAGGTTCGATCCCTTCACCGAGCG
	80496	tRNA122	Asn	GTT	GCTCGGTTAGCTCAGCTGGTTAGAGCATGCGGCTGTTAACCGCAAGGTCGAAGGTTCGATCCCTTCACCGAGCG	GCTCGGTTAGCTCAGCTGGTTAGAGCATGCGGCTGTTAACCGCAAGGTCGAAGGTTCGATCCCTTCACCGAGCG	ACCGCAAGGTCGAAGGTTCGATCCCTTCACCGAGCG
	80497	tRNA123	Asn	GTT	GCTCGGTTAGCTCAGCTGGTTAGAGCATGCGGCTGTTAACCGCAAGGTCGAAGGTTCGATCCCTTCACCGAGCG	GCTCGGTTAGCTCAGCTGGTTAGAGCATGCGGCTGTTAACCGCAAGGTCGAAGGTTCGATCCCTTCACCGAGCG	ACCGCAAGGTCGAAGGTTCGATCCCTTCACCGAGCG
	80498	tRNA124	Asn	GTT	GCTCGGTTAGCTCAGCTGGTTAGAGCATGCGGCTGTTAACCGCAAGGTCGAAGGTTCGATCCCTTCACCGAGCG	GCTCGGTTAGCTCAGCTGGTTAGAGCATGCGGCTGTTAACCGCAAGGTCGAAGGTTCGATCCCTTCACCGAGCG	ACCGCAAGGTCGAAGGTTCGATCCCTTCACCGAGCG
	80499	tRNA518	Lys	TTT	ACCCGTCTAGCTCAGTCGGTAGAGCGCCAGCCTTTTAAGCTGGTGGTCGAGGGTTCGAGCCCCTCGGTGGGTG	ACCCGTCTAGCTCAGTCGGTAGAGCGCCAGCCTTTTAAGCTGGTGGTCGAGGGTTCGAGCCCCTCGGTGGGTG	AGCTGGTGGTCGAGGGTTCGAGCCCCTCGGTGGGTG
	80500	tRNA519	Lys	TTT	ACCCGTCTAGCTCAGTCGGTAGAGCGCCAGCCTTTTAAGCTGGTGGTCGAGGGTTCGAGCCCCTCGGTGGGTG	ACCCGTCTAGCTCAGTCGGTAGAGCGCCAGCCTTTTAAGCTGGTGGTCGAGGGTTCGAGCCCCTCGGTGGGTG	AGCTGGTGGTCGAGGGTTCGAGCCCCTCGGTGGGTG
	80501	tRNA520	Lys	TTT	ACCCGTCTAGCTCAGTCGGTAGAGCGCCAGCCTTTTAAGCTGGTGGTCGAGGGTTCGAGCCCCTCGGTGGGTG	ACCCGTCTAGCTCAGTCGGTAGAGCGCCAGCCTTTTAAGCTGGTGGTCGAGGGTTCGAGCCCCTCGGTGGGTG	AGCTGGTGGTCGAGGGTTCGAGCCCCTCGGTGGGTG
	80502	tRNA314	Gly	GCC	GCACCGATGGTTTAGTGGTAGAATAGAGCGTTGCCATCGCTTTGACCCGGGTTCGATTCCCGGTCGGTGCA	GCACCGATGGTTTAGTGGTAGAATAGAGCGTTGCCATCGCTTTGACCCGGGTTCGATTCCCGGTCGGTGCA	ATCGCTTTGACCCGGGTTCGATTCCCGGTCGGTGCA
	80503	tRNA315	Gly	GCC	GCACCGATGGTTTAGTGGTAGAATAGAGCGTTGCCATCGCTTTGACCCGGGTTCGATTCCCGGTCGGTGCA	GCACCGATGGTTTAGTGGTAGAATAGAGCGTTGCCATCGCTTTGACCCGGGTTCGATTCCCGGTCGGTGCA	ATCGCTTTGACCCGGGTTCGATTCCCGGTCGGTGCA
	80504	tRNA278	Glu	TTC	TCCCCTATAGTCTAGCAGGTTAGGATAGAAGGTTTTCACCCTTCAGACCCGGGTTCAAGTCCCGGTGGGGGAA	TCCCCTATAGTCTAGCAGGTTAGGATAGAAGGTTTTCACCCTTCAGACCCGGGTTCAAGTCCCGGTGGGGGAA	ACCCTTCAGACCCGGGTTCAAGTCCCGGTGGGGGAA
	80505	tRNA279	Glu	TTC	TCCCCTATAGTCTAGCAGGTTAGGATAGAAGGTTTTCACCCTTCAGACCCGGGTTCAAGTCCCGGTGGGGGAA	TCCCCTATAGTCTAGCAGGTTAGGATAGAAGGTTTTCACCCTTCAGACCCGGGTTCAAGTCCCGGTGGGGGAA	ACCCTTCAGACCCGGGTTCAAGTCCCGGTGGGGGAA
	80506	tRNA553	Met	CAT	AGCAGGGTGGCGAAGTGGAATCGCGTTGGGCTCATAACTCAAAGGTCGGAGGATCGAAACCTCTCTCTGCTA	AGCAGGGTGGCGAAGTGGAATCGCGTTGGGCTCATAACTCAAAGGTCGGAGGATCGAAACCTCTCTCTGCTA	ACTCAAAGGTCGGAGGATCGAAACCTCTCTCTGCTA
	80507	tRNA207	Gln	TTA	GGTTCCATAGTATAGCGGTTAGTACTGGGGACTTTAAATCCCTTGACCTGGGTTCGAATCCCAGTGGGACCT	GGTTCCATAGTATAGCGGTTAGTACTGGGGACTTTAAATCCCTTGACCTGGGTTCGAATCCCAGTGGGACCT	AATCCCTTGACCTGGGTTCGAATCCCAGTGGGACCT
	80508	tRNA235	Gln	TTA	GGTTCCATAGTATAGTGGTTAGTACTGGGGACTTTAAATCCCTTGACCTGGGTTCGAATCCCAGTGGGACCT	GGTTCCATAGTATAGTGGTTAGTACTGGGGACTTTAAATCCCTTGACCTGGGTTCGAATCCCAGTGGGACCT	AATCCCTTGACCTGGGTTCGAATCCCAGTGGGACCT
	80509	tRNA516	Lys	TTT	ACCCGTCTAGCTCAGTCGGTAGAGCGCCAGCCTTTTAAGCTGGTGGTCGAGGGTTCGAGCCCCTCGGTGGGTG	ACCCGTCTAGCTCAGTCGGTAGAGCGCCAGCCTTTTAAGCTGGTGGTCGAGGGTTCGAGCCCCTCGGTGGGTG	AGCTGGTGGTCGAGGGTTCGAGCCCCTCGGTGGGTG
	80510	tRNA517	Lys	TTT	ACCCGTCTAGCTCAGTCGGTAGAGCGCCAGCCTTTTAAGCTGGTGGTCGAGGGTTCGAGCCCCTCGGTGGGTG	ACCCGTCTAGCTCAGTCGGTAGAGCGCCAGCCTTTTAAGCTGGTGGTCGAGGGTTCGAGCCCCTCGGTGGGTG	AGCTGGTGGTCGAGGGTTCGAGCCCCTCGGTGGGTG
	80511	tRNA236	Gln	TTA	GGTTCCATAGTATAGTGGTTAGTACTGGGGACTTTAAATCCCTTGACCTGGGTTCGAATCCCAGTGGGACCT	GGTTCCATAGTATAGTGGTTAGTACTGGGGACTTTAAATCCCTTGACCTGGGTTCGAATCCCAGTGGGACCT	AATCCCTTGACCTGGGTTCGAATCCCAGTGGGACCT
	80512	tRNA234	Gln	TTA	GGTTCCATAGTATAGTGGTTAGTACTGGGGACTTTAAATCCCTTGACCTGGGTTCGAATCCCAGTGGGACCT	GGTTCCATAGTATAGTGGTTAGTACTGGGGACTTTAAATCCCTTGACCTGGGTTCGAATCCCAGTGGGACCT	AATCCCTTGACCTGGGTTCGAATCCCAGTGGGACCT
	80513	tRNA581	Phe	GAA	GCCTTTATAGCTCAGCTGGGAGAGCGTAAGACTGAAGATCTTACGGTCCTCGGTTCGATCCCGAGTGAAGGCA	GCCTTTATAGCTCAGCTGGGAGAGCGTAAGACTGAAGATCTTACGGTCCTCGGTTCGATCCCGAGTGAAGGCA	ATCTTACGGTCCTCGGTTCGATCCCGAGTGAAGGCA
	80514	tRNA612	Phe	GAA	GCCTTTATAGCTCAGCTGGGAGAGCGTAAGACTGAAGATCTTACGGTCCTCGGTTCGATCCCGAGTGAAGG	GCCTTTATAGCTCAGCTGGGAGAGCGTAAGACTGAAGATCTTACGGTCCTCGGTTCGATCCCGAGTGAAGG	AGATCTTACGGTCCTCGGTTCGATCCCGAGTGAAGG
	80515	tRNA377	Ile	AAT	GCTCGGGTAGCTCAGTTGGTTAGAGCGTGGGTCTAATAAACCCAAGGTCGAGGGTTCAAGCCCCTCCCGGAGCA	GCTCGGGTAGCTCAGTTGGTTAGAGCGTGGGTCTAATAAACCCAAGGTCGAGGGTTCAAGCCCCTCCCGGAGCA	AACCCAAGGTCGAGGGTTCAAGCCCCTCCCGGAGCA
	80516	tRNA302	Gly	GCC	GCACCGATGGTTTAGTGGTAGAATAGAGCGTTGCCATCGCTTTGACCCGGGTTCGATTCCCGGTCGGTGCA	GCACCGATGGTTTAGTGGTAGAATAGAGCGTTGCCATCGCTTTGACCCGGGTTCGATTCCCGGTCGGTGCA	ATCGCTTTGACCCGGGTTCGATTCCCGGTCGGTGCA
	80517	tRNA303	Gly	GCC	GCACCGATGGTTTAGTGGTAGAATAGAGCGTTGCCATCGCTTTGACCCGGGTTCGATTCCCGGTCGGTGCA	GCACCGATGGTTTAGTGGTAGAATAGAGCGTTGCCATCGCTTTGACCCGGGTTCGATTCCCGGTCGGTGCA	ATCGCTTTGACCCGGGTTCGATTCCCGGTCGGTGCA
	80518	tRNA304	Gly	GCC	GCACCGATGGTTTAGTGGTAGAATAGAGCGTTGCCATCGCTTTGACCCGGGTTCGATTCCCGGTCGGTGCA	GCACCGATGGTTTAGTGGTAGAATAGAGCGTTGCCATCGCTTTGACCCGGGTTCGATTCCCGGTCGGTGCA	ATCGCTTTGACCCGGGTTCGATTCCCGGTCGGTGCA
	80519	tRNA27	Ala	AGC	GGGGATCTAGCTCAAATGGTAGAGCGCTCGTTTAGCATACGAGAGGCACTGGGATCAATGCCCAGGTTCTCCA	GGGGATCTAGCTCAAATGGTAGAGCGCTCGTTTAGCATACGAGAGGCACTGGGATCAATGCCCAGGTTCTCCA	TACGAGAGGCACTGGGATCAATGCCCAGGTTCTCCA
	80520	tRNA28	Ala	AGC	GGGGATCTAGCTCAAATGGTAGAGCGCTCGTTTAGCATACGAGAGGCACTGGGATCAATGCCCAGGTTCTCCA	GGGGATCTAGCTCAAATGGTAGAGCGCTCGTTTAGCATACGAGAGGCACTGGGATCAATGCCCAGGTTCTCCA	TACGAGAGGCACTGGGATCAATGCCCAGGTTCTCCA
	80521	tRNA29	Ala	AGC	GGGGATCTAGCTCAAATGGTAGAGCGCTCGTTTAGCATACGAGAGGCACTGGGATCAATGCCCAGGTTCTCCA	GGGGATCTAGCTCAAATGGTAGAGCGCTCGTTTAGCATACGAGAGGCACTGGGATCAATGCCCAGGTTCTCCA	TACGAGAGGCACTGGGATCAATGCCCAGGTTCTCCA
	80522	tRNA305	Gly	GCC	GCACCGATGGTTTAGTGGTAGAATAGAGCGTTGCCATCGCTTTGACCCGGGTTCGATTCCCGGTCGGTGCA	GCACCGATGGTTTAGTGGTAGAATAGAGCGTTGCCATCGCTTTGACCCGGGTTCGATTCCCGGTCGGTGCA	ATCGCTTTGACCCGGGTTCGATTCCCGGTCGGTGCA
	80523	tRNA306	Gly	GCC	GCACCGATGGTTTAGTGGTAGAATAGAGCGTTGCCATCGCTTTGACCCGGGTTCGATTCCCGGTCGGTGCA	GCACCGATGGTTTAGTGGTAGAATAGAGCGTTGCCATCGCTTTGACCCGGGTTCGATTCCCGGTCGGTGCA	ATCGCTTTGACCCGGGTTCGATTCCCGGTCGGTGCA
	80524	tRNA307	Gly	GCC	GCACCGATGGTTTAGTGGTAGAATAGAGCGTTGCCATCGCTTTGACCCGGGTTCGATTCCCGGTCGGTGCA	GCACCGATGGTTTAGTGGTAGAATAGAGCGTTGCCATCGCTTTGACCCGGGTTCGATTCCCGGTCGGTGCA	ATCGCTTTGACCCGGGTTCGATTCCCGGTCGGTGCA
	80525	tRNA308	Gly	GCC	GCACCGATGGTTTAGTGGTAGAATAGAGCGTTGCCATCGCTTTGACCCGGGTTCGATTCCCGGTCGGTGCA	GCACCGATGGTTTAGTGGTAGAATAGAGCGTTGCCATCGCTTTGACCCGGGTTCGATTCCCGGTCGGTGCA	ATCGCTTTGACCCGGGTTCGATTCCCGGTCGGTGCA
	80526	tRNA309	Gly	GCC	GCACCGATGGTTTAGTGGTAGAATAGAGCGTTGCCATCGCTTTGACCCGGGTTCGATTCCCGGTCGGTGCA	GCACCGATGGTTTAGTGGTAGAATAGAGCGTTGCCATCGCTTTGACCCGGGTTCGATTCCCGGTCGGTGCA	ATCGCTTTGACCCGGGTTCGATTCCCGGTCGGTGCA
	80527	tRNA310	Gly	GCC	GCACCGATGGTTTAGTGGTAGAATAGAGCGTTGCCATCGCTTTGACCCGGGTTCGATTCCCGGTCGGTGCA	GCACCGATGGTTTAGTGGTAGAATAGAGCGTTGCCATCGCTTTGACCCGGGTTCGATTCCCGGTCGGTGCA	ATCGCTTTGACCCGGGTTCGATTCCCGGTCGGTGCA
	80528	tRNA311	Gly	GCC	GCACCGATGGTTTAGTGGTAGAATAGAGCGTTGCCATCGCTTTGACCCGGGTTCGATTCCCGGTCGGTGCA	GCACCGATGGTTTAGTGGTAGAATAGAGCGTTGCCATCGCTTTGACCCGGGTTCGATTCCCGGTCGGTGCA	ATCGCTTTGACCCGGGTTCGATTCCCGGTCGGTGCA
	80529	tRNA312	Gly	GCC	GCACCGATGGTTTAGTGGTAGAATAGAGCGTTGCCATCGCTTTGACCCGGGTTCGATTCCCGGTCGGTGCA	GCACCGATGGTTTAGTGGTAGAATAGAGCGTTGCCATCGCTTTGACCCGGGTTCGATTCCCGGTCGGTGCA	ATCGCTTTGACCCGGGTTCGATTCCCGGTCGGTGCA
	80530	tRNA313	Gly	GCC	GCACCGATGGTTTAGTGGTAGAATAGAGCGTTGCCATCGCTTTGACCCGGGTTCGATTCCCGGTCGGTGCA	GCACCGATGGTTTAGTGGTAGAATAGAGCGTTGCCATCGCTTTGACCCGGGTTCGATTCCCGGTCGGTGCA	ATCGCTTTGACCCGGGTTCGATTCCCGGTCGGTGCA
	80531	tRNA422	Ile	TAT	GGCTCAGTGGTGCAGCTGGTAAGCATGCTCGATTTATAtttgctgaccaaccttataaaagtgtGTCGAGAGACAGAGGTTCGAACCCTCTCTGAGCTA	GGCTCAGTGGTGCAGCTGGTAAGCATGCTCGATTTATAGTCGAGAGACAGAGGTTCGAACCCTCTCTGAGCTA	GTCGAGAGACAGAGGTTCGAACCCTCTCTGAGCTA
	80532	tRNA831	Leu	TAA	GGCTCAGTGGTGCAGCTGGTAAGCATGCTCGATTTAACgttcatcctcctacatttagaaaagagtGTCGAGAGACAGAGGTTCGAACCCTCTCTGAGCTA	GGCTCAGTGGTGCAGCTGGTAAGCATGCTCGATTTAACGTCGAGAGACAGAGGTTCGAACCCTCTCTGAGCTA	GTCGAGAGACAGAGGTTCGAACCCTCTCTGAGCTA
	80533	tRNA420	Ile	TAT	GGCTCAGTGGTGCAGCTGGTAAGCATACTCGATTTATTgaaccattgaagaaaagcttTTCGAGAGACGGAGGTTCAAATCCTCTCTGGGCTA	GGCTCAGTGGTGCAGCTGGTAAGCATACTCGATTTATTTTCGAGAGACGGAGGTTCAAATCCTCTCTGGGCTA	TTCGAGAGACGGAGGTTCAAATCCTCTCTGGGCTA
	80534	tRNA152	Asp	GTC	TCCGAGATAGTATAGTGGTTAGTATTCCTGCCTGTCACGCAGGAGACCCGGGTTCAATTCCCGGTCTCGGAG	TCCGAGATAGTATAGTGGTTAGTATTCCTGCCTGTCACGCAGGAGACCCGGGTTCAATTCCCGGTCTCGGAG	ACGCAGGAGACCCGGGTTCAATTCCCGGTCTCGGAG
	80535	tRNA153	Asp	GTC	TCCGAGATAGTATAGTGGTTAGTATTCCTGCCTGTCACGCAGGAGACCCGGGTTCAATTCCCGGTCTCGGAG	TCCGAGATAGTATAGTGGTTAGTATTCCTGCCTGTCACGCAGGAGACCCGGGTTCAATTCCCGGTCTCGGAG	ACGCAGGAGACCCGGGTTCAATTCCCGGTCTCGGAG
	80536	tRNA154	Asp	GTC	TCCGAGATAGTATAGTGGTTAGTATTCCTGCCTGTCACGCAGGAGACCCGGGTTCAATTCCCGGTCTCGGAG	TCCGAGATAGTATAGTGGTTAGTATTCCTGCCTGTCACGCAGGAGACCCGGGTTCAATTCCCGGTCTCGGAG	ACGCAGGAGACCCGGGTTCAATTCCCGGTCTCGGAG
	80537	tRNA149	Asp	GTC	TCCGAGATAGTATAGTGGTTAGTATTCCTGCCTGTCACGCAGGAGACCCGGGTTCAATTCCCGGTCTCGGAG	TCCGAGATAGTATAGTGGTTAGTATTCCTGCCTGTCACGCAGGAGACCCGGGTTCAATTCCCGGTCTCGGAG	ACGCAGGAGACCCGGGTTCAATTCCCGGTCTCGGAG
	80538	tRNA150	Asp	GTC	TCCGAGATAGTATAGTGGTTAGTATTCCTGCCTGTCACGCAGGAGACCCGGGTTCAATTCCCGGTCTCGGAG	TCCGAGATAGTATAGTGGTTAGTATTCCTGCCTGTCACGCAGGAGACCCGGGTTCAATTCCCGGTCTCGGAG	ACGCAGGAGACCCGGGTTCAATTCCCGGTCTCGGAG
	80539	tRNA151	Asp	GTC	TCCGAGATAGTATAGTGGTTAGTATTCCTGCCTGTCACGCAGGAGACCCGGGTTCAATTCCCGGTCTCGGAG	TCCGAGATAGTATAGTGGTTAGTATTCCTGCCTGTCACGCAGGAGACCCGGGTTCAATTCCCGGTCTCGGAG	ACGCAGGAGACCCGGGTTCAATTCCCGGTCTCGGAG
	80541	tRNA833	put	undetermined	GTTACTTTGGTCTAATGGTAAAGACGGCTGGGTCCAATCTGCAGATCTGGGTTCGATTCCTAGAAGTAACA	GTTACTTTGGTCTAATGGTAAAGACGGCTGGGTCCAATCTGCAGATCTGGGTTCGATTCCTAGAAGTAACA	AATCTGCAGATCTGGGTTCGATTCCTAGAAGTAACA
	80542	tRNA34	Ala	CGC	GGGTAACTAGCTCAAATGGTAGAGCGTCTGGTTCGCATTCAGAAGGCACGGGGATCGATGCCCCGGTTATCCA	GGGTAACTAGCTCAAATGGTAGAGCGTCTGGTTCGCATTCAGAAGGCACGGGGATCGATGCCCCGGTTATCCA	TTCAGAAGGCACGGGGATCGATGCCCCGGTTATCCA
	80544	tRNA38	Ala	TGC	GGGTAACTAGCTCAAATGGTAGAGCGCCTGATTTGCATTCAGGAGGCACGGGGATCGATGCCCCGGTTATCCA	GGGTAACTAGCTCAAATGGTAGAGCGCCTGATTTGCATTCAGGAGGCACGGGGATCGATGCCCCGGTTATCCA	TTCAGGAGGCACGGGGATCGATGCCCCGGTTATCCA
	80545	tRNA825	Val	TAC	GATTTCTTAGTGTAGTGGTTATCACGTCAGTCTTACACACTGAAGGTCCCGAGTTCAATCCTCGGAGAAATCA	GATTTCTTAGTGTAGTGGTTATCACGTCAGTCTTACACACTGAAGGTCCCGAGTTCAATCCTCGGAGAAATCA	CACTGAAGGTCCCGAGTTCAATCCTCGGAGAAATCA
	80546	tRNA826	Val	TAC	GATTTCTTAGTGTAGTGGTTATCACGTCAGTCTTACACACTGAAGGTCCCGAGTTCAATCCTCGGAGAAATCA	GATTTCTTAGTGTAGTGGTTATCACGTCAGTCTTACACACTGAAGGTCCCGAGTTCAATCCTCGGAGAAATCA	CACTGAAGGTCCCGAGTTCAATCCTCGGAGAAATCA
	80547	tRNA277	Glu	TTC	TCCCCTATAGTCTAGCAGGTTAGGATAGAAGGTTTTCACCCTTCAGACCCGGGTTCAAGTCCCGGTGGGGGAA	TCCCCTATAGTCTAGCAGGTTAGGATAGAAGGTTTTCACCCTTCAGACCCGGGTTCAAGTCCCGGTGGGGGAA	ACCCTTCAGACCCGGGTTCAAGTCCCGGTGGGGGAA
	80548	tRNA428	Leu	AAG	GATGAAGTGGCCGAGCGGTCTAAGGCGGTAGATTAAGGCTCTATTCCGAAAGGGCGCGAGTTCGAATCTCGCCTTCATCA	GATGAAGTGGCCGAGCGGTCTAAGGCGGTAGATTAAGGCTCTATTCCGAAAGGGCGCGAGTTCGAATCTCGCCTTCATCA	TCCGAAAGGGCGCGAGTTCGAATCTCGCCTTCATCA
	80549	tRNA429	Leu	AAG	GATGAAGTGGCCGAGCGGTCTAAGGCGGTAGATTAAGGCTCTATTCCGAAAGGGCGCGAGTTCGAATCTCGCCTTCATCA	GATGAAGTGGCCGAGCGGTCTAAGGCGGTAGATTAAGGCTCTATTCCGAAAGGGCGCGAGTTCGAATCTCGCCTTCATCA	TCCGAAAGGGCGCGAGTTCGAATCTCGCCTTCATCA
	80550	tRNA430	Leu	AAG	GATGAAGTGGCCGAGCGGTCTAAGGCGGTAGATTAAGGCTCTATTCCGAAAGGGCGCGAGTTCGAATCTCGCCTTCATCA	GATGAAGTGGCCGAGCGGTCTAAGGCGGTAGATTAAGGCTCTATTCCGAAAGGGCGCGAGTTCGAATCTCGCCTTCATCA	TCCGAAAGGGCGCGAGTTCGAATCTCGCCTTCATCA
	80551	tRNA431	Leu	AAG	GATGAAGTGGCCGAGCGGTCTAAGGCGGTAGATTAAGGCTCTATTCCGAAAGGGCGCGAGTTCGAATCTCGCCTTCATCA	GATGAAGTGGCCGAGCGGTCTAAGGCGGTAGATTAAGGCTCTATTCCGAAAGGGCGCGAGTTCGAATCTCGCCTTCATCA	TCCGAAAGGGCGCGAGTTCGAATCTCGCCTTCATCA
	80552	tRNA432	Leu	AAG	GATGAAGTGGCCGAGCGGTCTAAGGCGGTAGATTAAGGCTCTATTCCGAAAGGGCGCGAGTTCGAATCTCGCCTTCATCA	GATGAAGTGGCCGAGCGGTCTAAGGCGGTAGATTAAGGCTCTATTCCGAAAGGGCGCGAGTTCGAATCTCGCCTTCATCA	TCCGAAAGGGCGCGAGTTCGAATCTCGCCTTCATCA
	80553	tRNA433	Leu	AAG	GATGAAGTGGCCGAGCGGTCTAAGGCGGTAGATTAAGGCTCTATTCCGAAAGGGCGCGAGTTCGAATCTCGCCTTCATCA	GATGAAGTGGCCGAGCGGTCTAAGGCGGTAGATTAAGGCTCTATTCCGAAAGGGCGCGAGTTCGAATCTCGCCTTCATCA	TCCGAAAGGGCGCGAGTTCGAATCTCGCCTTCATCA
	80554	tRNA434	Leu	AAG	GATGAAGTGGCCGAGCGGTCTAAGGCGGTAGATTAAGGCTCTATTCCGAAAGGGCGCGAGTTCGAATCTCGCCTTCATCA	GATGAAGTGGCCGAGCGGTCTAAGGCGGTAGATTAAGGCTCTATTCCGAAAGGGCGCGAGTTCGAATCTCGCCTTCATCA	TCCGAAAGGGCGCGAGTTCGAATCTCGCCTTCATCA
	80555	tRNA177	Cys	GCA	GGGGCTTTAGCTCAGTGGCAGAGCGGAGGACTGCAAATCCTTAGGTCGCCGGTTCAATCCTGGCAGGTCCCT	GGGGCTTTAGCTCAGTGGCAGAGCGGAGGACTGCAAATCCTTAGGTCGCCGGTTCAATCCTGGCAGGTCCCT	ATCCTTAGGTCGCCGGTTCAATCCTGGCAGGTCCCT
	80556	tRNA167	Cys	GCA	GGGGCTTTAGCTCAGTGGCAGAGCGGAGGACTGCAAATCCTTAGGTCGCCGGTTCAATCCCGGCAGGTCCCT	GGGGCTTTAGCTCAGTGGCAGAGCGGAGGACTGCAAATCCTTAGGTCGCCGGTTCAATCCCGGCAGGTCCCT	ATCCTTAGGTCGCCGGTTCAATCCCGGCAGGTCCCT
	80557	tRNA168	Cys	GCA	GGGGCTTTAGCTCAGTGGCAGAGCGGAGGACTGCAAATCCTTAGGTCGCCGGTTCAATCCCGGCAGGTCCCT	GGGGCTTTAGCTCAGTGGCAGAGCGGAGGACTGCAAATCCTTAGGTCGCCGGTTCAATCCCGGCAGGTCCCT	ATCCTTAGGTCGCCGGTTCAATCCCGGCAGGTCCCT
	80558	tRNA169	Cys	GCA	GGGGCTTTAGCTCAGTGGCAGAGCGGAGGACTGCAAATCCTTAGGTCGCCGGTTCAATCCCGGCAGGTCCCT	GGGGCTTTAGCTCAGTGGCAGAGCGGAGGACTGCAAATCCTTAGGTCGCCGGTTCAATCCCGGCAGGTCCCT	ATCCTTAGGTCGCCGGTTCAATCCCGGCAGGTCCCT
	80559	tRNA170	Cys	GCA	GGGGCTTTAGCTCAGTGGCAGAGCGGAGGACTGCAAATCCTTAGGTCGCCGGTTCAATCCCGGCAGGTCCCT	GGGGCTTTAGCTCAGTGGCAGAGCGGAGGACTGCAAATCCTTAGGTCGCCGGTTCAATCCCGGCAGGTCCCT	ATCCTTAGGTCGCCGGTTCAATCCCGGCAGGTCCCT
	80560	tRNA171	Cys	GCA	GGGGCTTTAGCTCAGTGGCAGAGCGGAGGACTGCAAATCCTTAGGTCGCCGGTTCAATCCCGGCAGGTCCCT	GGGGCTTTAGCTCAGTGGCAGAGCGGAGGACTGCAAATCCTTAGGTCGCCGGTTCAATCCCGGCAGGTCCCT	ATCCTTAGGTCGCCGGTTCAATCCCGGCAGGTCCCT
	80561	tRNA172	Cys	GCA	GGGGCTTTAGCTCAGTGGCAGAGCGGAGGACTGCAAATCCTTAGGTCGCCGGTTCAATCCCGGCAGGTCCCT	GGGGCTTTAGCTCAGTGGCAGAGCGGAGGACTGCAAATCCTTAGGTCGCCGGTTCAATCCCGGCAGGTCCCT	ATCCTTAGGTCGCCGGTTCAATCCCGGCAGGTCCCT
	80562	tRNA178	Cys	GCA	GGGGCTTTAGCTCAGTGGCAGAGCGGAGGACTGCAAATCCTTAGGTCGCCGGTTCAATCCTGGCAGGTCCCT	GGGGCTTTAGCTCAGTGGCAGAGCGGAGGACTGCAAATCCTTAGGTCGCCGGTTCAATCCTGGCAGGTCCCT	ATCCTTAGGTCGCCGGTTCAATCCTGGCAGGTCCCT
	80563	tRNA146	Asp	GTC	TCCGAGATAGTATAGTGGTTAGTATTCCTGCCTGTCACGCAGGAGACCCGGGTTCAATTCCCGGTCTCGGAG	TCCGAGATAGTATAGTGGTTAGTATTCCTGCCTGTCACGCAGGAGACCCGGGTTCAATTCCCGGTCTCGGAG	ACGCAGGAGACCCGGGTTCAATTCCCGGTCTCGGAG
	80564	tRNA147	Asp	GTC	TCCGAGATAGTATAGTGGTTAGTATTCCTGCCTGTCACGCAGGAGACCCGGGTTCAATTCCCGGTCTCGGAG	TCCGAGATAGTATAGTGGTTAGTATTCCTGCCTGTCACGCAGGAGACCCGGGTTCAATTCCCGGTCTCGGAG	ACGCAGGAGACCCGGGTTCAATTCCCGGTCTCGGAG
	80565	tRNA148	Asp	GTC	TCCGAGATAGTATAGTGGTTAGTATTCCTGCCTGTCACGCAGGAGACCCGGGTTCAATTCCCGGTCTCGGAG	TCCGAGATAGTATAGTGGTTAGTATTCCTGCCTGTCACGCAGGAGACCCGGGTTCAATTCCCGGTCTCGGAG	ACGCAGGAGACCCGGGTTCAATTCCCGGTCTCGGAG
	80566	tRNA275	Glu	TTC	TCCCCTATAGTCTAGCAGGTTAGGATAGAAGGTTTTCACCCTTCAGACCCGGGTTCAAGTCCCGGTGGGGGAA	TCCCCTATAGTCTAGCAGGTTAGGATAGAAGGTTTTCACCCTTCAGACCCGGGTTCAAGTCCCGGTGGGGGAA	ACCCTTCAGACCCGGGTTCAAGTCCCGGTGGGGGAA
	80567	tRNA276	Glu	TTC	TCCCCTATAGTCTAGCAGGTTAGGATAGAAGGTTTTCACCCTTCAGACCCGGGTTCAAGTCCCGGTGGGGGAA	TCCCCTATAGTCTAGCAGGTTAGGATAGAAGGTTTTCACCCTTCAGACCCGGGTTCAAGTCCCGGTGGGGGAA	ACCCTTCAGACCCGGGTTCAAGTCCCGGTGGGGGAA
	80568	tRNA594	Phe	GAA	GCCTTTATAGCTCAGTTGGGAGAGCGTAAGACTGAAGATCTTACGGTCCTCGGTTCGATCCCGAGTGAAGGCA	GCCTTTATAGCTCAGTTGGGAGAGCGTAAGACTGAAGATCTTACGGTCCTCGGTTCGATCCCGAGTGAAGGCA	ATCTTACGGTCCTCGGTTCGATCCCGAGTGAAGGCA
	80569	tRNA116	Asn	GTT	GCTCGGTTAGCTCAGCTGGTTAGAGCATGCGGCTGTTAACCGCAAGGTCGAAGGTTCGATCCCTTCACCGAGCG	GCTCGGTTAGCTCAGCTGGTTAGAGCATGCGGCTGTTAACCGCAAGGTCGAAGGTTCGATCCCTTCACCGAGCG	ACCGCAAGGTCGAAGGTTCGATCCCTTCACCGAGCG
	80570	tRNA117	Asn	GTT	GCTCGGTTAGCTCAGCTGGTTAGAGCATGCGGCTGTTAACCGCAAGGTCGAAGGTTCGATCCCTTCACCGAGCG	GCTCGGTTAGCTCAGCTGGTTAGAGCATGCGGCTGTTAACCGCAAGGTCGAAGGTTCGATCCCTTCACCGAGCG	ACCGCAAGGTCGAAGGTTCGATCCCTTCACCGAGCG
	80571	tRNA118	Asn	GTT	GCTCGGTTAGCTCAGCTGGTTAGAGCATGCGGCTGTTAACCGCAAGGTCGAAGGTTCGATCCCTTCACCGAGCG	GCTCGGTTAGCTCAGCTGGTTAGAGCATGCGGCTGTTAACCGCAAGGTCGAAGGTTCGATCCCTTCACCGAGCG	ACCGCAAGGTCGAAGGTTCGATCCCTTCACCGAGCG
	80572	tRNA747	Trp	CCA	GGAGACTTAGCTCAAGTGGTAGAGCGCTGGACTCCAAATCCAGCGGTTGCGTGTTCGAGTCACGTAGTCTTCA	GGAGACTTAGCTCAAGTGGTAGAGCGCTGGACTCCAAATCCAGCGGTTGCGTGTTCGAGTCACGTAGTCTTCA	ATCCAGCGGTTGCGTGTTCGAGTCACGTAGTCTTCA
	80573	tRNA748	Trp	CCA	GGAGACTTAGCTCAAGTGGTAGAGCGCTGGACTCCAAATCCAGCGGTTGCGTGTTCGAGTCACGTAGTCTTCA	GGAGACTTAGCTCAAGTGGTAGAGCGCTGGACTCCAAATCCAGCGGTTGCGTGTTCGAGTCACGTAGTCTTCA	ATCCAGCGGTTGCGTGTTCGAGTCACGTAGTCTTCA
	80574	tRNA749	Trp	CCA	GGAGACTTAGCTCAAGTGGTAGAGCGCTGGACTCCAAATCCAGCGGTTGCGTGTTCGAGTCACGTAGTCTTCA	GGAGACTTAGCTCAAGTGGTAGAGCGCTGGACTCCAAATCCAGCGGTTGCGTGTTCGAGTCACGTAGTCTTCA	ATCCAGCGGTTGCGTGTTCGAGTCACGTAGTCTTCA
	80575	tRNA750	Trp	CCA	GGAGACTTAGCTCAAGTGGTAGAGCGCTGGACTCCAAATCCAGCGGTTGCGTGTTCGAGTCACGTAGTCTTCA	GGAGACTTAGCTCAAGTGGTAGAGCGCTGGACTCCAAATCCAGCGGTTGCGTGTTCGAGTCACGTAGTCTTCA	ATCCAGCGGTTGCGTGTTCGAGTCACGTAGTCTTCA
	80576	tRNA751	Trp	CCA	GGAGACTTAGCTCAAGTGGTAGAGCGCTGGACTCCAAATCCAGCGGTTGCGTGTTCGAGTCACGTAGTCTTCA	GGAGACTTAGCTCAAGTGGTAGAGCGCTGGACTCCAAATCCAGCGGTTGCGTGTTCGAGTCACGTAGTCTTCA	ATCCAGCGGTTGCGTGTTCGAGTCACGTAGTCTTCA
	80577	tRNA752	Trp	CCA	GGAGACTTAGCTCAAGTGGTAGAGCGCTGGACTCCAAATCCAGCGGTTGCGTGTTCGAGTCACGTAGTCTTCA	GGAGACTTAGCTCAAGTGGTAGAGCGCTGGACTCCAAATCCAGCGGTTGCGTGTTCGAGTCACGTAGTCTTCA	ATCCAGCGGTTGCGTGTTCGAGTCACGTAGTCTTCA
	80578	tRNA808	Val	AAC	GATTCCTTAGTGTAGTGGTTATCACGTCAGTCTAACACACTGAAGGTCCCGAGTTCAAACCTCGGAGGAATCA	GATTCCTTAGTGTAGTGGTTATCACGTCAGTCTAACACACTGAAGGTCCCGAGTTCAAACCTCGGAGGAATCA	CACTGAAGGTCCCGAGTTCAAACCTCGGAGGAATCA
	80579	tRNA567	Met	CAT	GCCCGTGTAGCTCAGTTGGTTAGAGCGCGAGTCTCATAATCTCGAGGCCGAGGGTTCGATCCCCTCCGCAGGCA	GCCCGTGTAGCTCAGTTGGTTAGAGCGCGAGTCTCATAATCTCGAGGCCGAGGGTTCGATCCCCTCCGCAGGCA	ATCTCGAGGCCGAGGGTTCGATCCCCTCCGCAGGCA
	80580	tRNA176	Cys	GCA	GGGGCTTTAGCTCAGTGGCAGAGCGGAGGACTGCAAATCCTTAGGTCGCCGGTTCAATCCTGGCAGGTCCCT	GGGGCTTTAGCTCAGTGGCAGAGCGGAGGACTGCAAATCCTTAGGTCGCCGGTTCAATCCTGGCAGGTCCCT	ATCCTTAGGTCGCCGGTTCAATCCTGGCAGGTCCCT
	80581	tRNA784	Tyr	GTA	CCGAACTTAGCTCAGTTGGAAGAGCATCGGACTGTAAagtttgtagtcATCCGGTGGTCCCCGGTTCGAACCCGGGAGTTCGGA	CCGAACTTAGCTCAGTTGGAAGAGCATCGGACTGTAAATCCGGTGGTCCCCGGTTCGAACCCGGGAGTTCGGA	ATCCGGTGGTCCCCGGTTCGAACCCGGGAGTTCGGA
	80582	tRNA142	Asp	GTC	TCCGAGATAGTATAGTGGTTAGTATTCCTGCCTGTCACGCAGGAGACCCGGGTTCAATTCCCGGTCTCGGAG	TCCGAGATAGTATAGTGGTTAGTATTCCTGCCTGTCACGCAGGAGACCCGGGTTCAATTCCCGGTCTCGGAG	ACGCAGGAGACCCGGGTTCAATTCCCGGTCTCGGAG
	80583	tRNA143	Asp	GTC	TCCGAGATAGTATAGTGGTTAGTATTCCTGCCTGTCACGCAGGAGACCCGGGTTCAATTCCCGGTCTCGGAG	TCCGAGATAGTATAGTGGTTAGTATTCCTGCCTGTCACGCAGGAGACCCGGGTTCAATTCCCGGTCTCGGAG	ACGCAGGAGACCCGGGTTCAATTCCCGGTCTCGGAG
	80584	tRNA144	Asp	GTC	TCCGAGATAGTATAGTGGTTAGTATTCCTGCCTGTCACGCAGGAGACCCGGGTTCAATTCCCGGTCTCGGAG	TCCGAGATAGTATAGTGGTTAGTATTCCTGCCTGTCACGCAGGAGACCCGGGTTCAATTCCCGGTCTCGGAG	ACGCAGGAGACCCGGGTTCAATTCCCGGTCTCGGAG
	80585	tRNA145	Asp	GTC	TCCGAGATAGTATAGTGGTTAGTATTCCTGCCTGTCACGCAGGAGACCCGGGTTCAATTCCCGGTCTCGGAG	TCCGAGATAGTATAGTGGTTAGTATTCCTGCCTGTCACGCAGGAGACCCGGGTTCAATTCCCGGTCTCGGAG	ACGCAGGAGACCCGGGTTCAATTCCCGGTCTCGGAG
	80586	tRNA785	Tyr	GTA	CCGAACTTAGCTCAGTTGGAAGAGCATCGGACTGTAAagtttgtagtcATCCGGTGGTCCCCGGTTCGAACCCGGGAGTTCGGA	CCGAACTTAGCTCAGTTGGAAGAGCATCGGACTGTAAATCCGGTGGTCCCCGGTTCGAACCCGGGAGTTCGGA	ATCCGGTGGTCCCCGGTTCGAACCCGGGAGTTCGGA
	80587	tRNA456	Leu	CAG	CTGATCATAGCTTAATGGTTAAAGCAAGAGAATCAGGCTCTCTCTATCTTGGTTCGATTCCGAGTGGTCAGG	CTGATCATAGCTTAATGGTTAAAGCAAGAGAATCAGGCTCTCTCTATCTTGGTTCGATTCCGAGTGGTCAGG	GCTCTCTCTATCTTGGTTCGATTCCGAGTGGTCAGG
	80588	tRNA483	Leu	TAG	GATGAAGTGGCCGAGTGGTCTAAGGCGGTAGATTTAGGCTCTATTCCGAAAGGGCGAGGGTTCGAACCCCTCCTTCATCA	GATGAAGTGGCCGAGTGGTCTAAGGCGGTAGATTTAGGCTCTATTCCGAAAGGGCGAGGGTTCGAACCCCTCCTTCATCA	TCCGAAAGGGCGAGGGTTCGAACCCCTCCTTCATCA
	80589	tRNA484	Leu	TAG	GATGAAGTGGCCGAGTGGTCTAAGGCGGTAGATTTAGGCTCTATTCCGAAAGGGCGAGGGTTCGAACCCCTCCTTCATCA	GATGAAGTGGCCGAGTGGTCTAAGGCGGTAGATTTAGGCTCTATTCCGAAAGGGCGAGGGTTCGAACCCCTCCTTCATCA	TCCGAAAGGGCGAGGGTTCGAACCCCTCCTTCATCA
	80590	tRNA485	Leu	TAG	GATGAAGTGGCCGAGTGGTCTAAGGCGGTAGATTTAGGCTCTATTCCGAAAGGGCGAGGGTTCGAACCCCTCCTTCATCA	GATGAAGTGGCCGAGTGGTCTAAGGCGGTAGATTTAGGCTCTATTCCGAAAGGGCGAGGGTTCGAACCCCTCCTTCATCA	TCCGAAAGGGCGAGGGTTCGAACCCCTCCTTCATCA
	80591	tRNA486	Leu	TAG	GATGAAGTGGCCGAGTGGTCTAAGGCGGTAGATTTAGGCTCTATTCCGAAAGGGCGAGGGTTCGAACCCCTCCTTCATCA	GATGAAGTGGCCGAGTGGTCTAAGGCGGTAGATTTAGGCTCTATTCCGAAAGGGCGAGGGTTCGAACCCCTCCTTCATCA	TCCGAAAGGGCGAGGGTTCGAACCCCTCCTTCATCA
	80592	tRNA108	Asn	GTT	GCTCGATTAGCTCAGCTGGTTAGAGCATGCGGCTGTTAACCGCAAGGTCGTAGGTTCGATCCCTACATCGAGCG	GCTCGATTAGCTCAGCTGGTTAGAGCATGCGGCTGTTAACCGCAAGGTCGTAGGTTCGATCCCTACATCGAGCG	ACCGCAAGGTCGTAGGTTCGATCCCTACATCGAGCG
	80593	tRNA427	Leu	AAG	GATGAAGTGGCCGAGCGGTCTAAGGCGGTAGATTAAGGCTCTATTCCGAAAGGGCGCGAGTTCGAATCTCGCCTTCATCA	GATGAAGTGGCCGAGCGGTCTAAGGCGGTAGATTAAGGCTCTATTCCGAAAGGGCGCGAGTTCGAATCTCGCCTTCATCA	TCCGAAAGGGCGCGAGTTCGAATCTCGCCTTCATCA
	80594	tRNA515	Lys	TTT	ACCCGTCTAGCTCAGTCGGTAGAGCGCCAGCCTTTTAAGCTGGTGGTCGAGGGTTCGAGCCCCTCGGTGGGTG	ACCCGTCTAGCTCAGTCGGTAGAGCGCCAGCCTTTTAAGCTGGTGGTCGAGGGTTCGAGCCCCTCGGTGGGTG	AGCTGGTGGTCGAGGGTTCGAGCCCCTCGGTGGGTG
	80595	tRNA337	Gly	TCC	GCTGCGTTGGTCTAGTGGCAGGATTATTGCCTTCCAAGCAATCGGCTCGGGTTCGATTCCCGGACGCAGCA	GCTGCGTTGGTCTAGTGGCAGGATTATTGCCTTCCAAGCAATCGGCTCGGGTTCGATTCCCGGACGCAGCA	AAGCAATCGGCTCGGGTTCGATTCCCGGACGCAGCA
	80597	tRNA807	Val	AAC	GATTCCTTAGTGTAGTGGTTATCACGTCAGTCTAACACACTGAAGGTCCCGAGTTCAAACCTCGGAGGAATCA	GATTCCTTAGTGTAGTGGTTATCACGTCAGTCTAACACACTGAAGGTCCCGAGTTCAAACCTCGGAGGAATCA	CACTGAAGGTCCCGAGTTCAAACCTCGGAGGAATCA
	80598	tRNA783	Tyr	GTA	CCGAACTTAGCTCAGTTGGAAGAGCATCGGACTGTAAagtttgtagtcATCCGGTGGTCCCCGGTTCGAACCCGGGAGTTCGGA	CCGAACTTAGCTCAGTTGGAAGAGCATCGGACTGTAAATCCGGTGGTCCCCGGTTCGAACCCGGGAGTTCGGA	ATCCGGTGGTCCCCGGTTCGAACCCGGGAGTTCGGA
	80599	tRNA478	Leu	TAA	GGCAATTTGCCCGAGTTGGTTAAGGGGGACGACTTAAGATCGCCTGGATGTAATCCGCGTGAGTTCGAATCTCACAGTTGCCA	GGCAATTTGCCCGAGTTGGTTAAGGGGGACGACTTAAGATCGCCTGGATGTAATCCGCGTGAGTTCGAATCTCACAGTTGCCA	ATGTAATCCGCGTGAGTTCGAATCTCACAGTTGCCA
	80600	tRNA371	His	GTG	TAAAGCGTGGTGCAGTGGAAGCATACCGGAACGTGTATTCGGTGGTCATGGGATCGAAACCCATCGCTTTAA	TAAAGCGTGGTGCAGTGGAAGCATACCGGAACGTGTATTCGGTGGTCATGGGATCGAAACCCATCGCTTTAA	ATTCGGTGGTCATGGGATCGAAACCCATCGCTTTAA
	80601	tRNA373	His	GTG	TAGAGCGTGGTGCAGTGGAAGCATACCGGAACGTGTATTCGGTGGTCATGGGATCGAAACCCATCGCTTTAA	TAGAGCGTGGTGCAGTGGAAGCATACCGGAACGTGTATTCGGTGGTCATGGGATCGAAACCCATCGCTTTAA	ATTCGGTGGTCATGGGATCGAAACCCATCGCTTTAA
	80602	tRNA426	Leu	AAG	GATGAAGTGGCCGAGCGGTCTAAGGCGGTAGATTAAGGCTCTATTCCGAAAGGGCGCGAGTTCGAATCTCGCCTTCATCA	GATGAAGTGGCCGAGCGGTCTAAGGCGGTAGATTAAGGCTCTATTCCGAAAGGGCGCGAGTTCGAATCTCGCCTTCATCA	TCCGAAAGGGCGCGAGTTCGAATCTCGCCTTCATCA
	80603	tRNA77	Arg	TCT	AGCCGAGTGGCGCAATGGTAGCGCAGCAGACTTCTAATCTGAAGGTTGTGGGTTCGAGTCCCACCTTGGTTG	AGCCGAGTGGCGCAATGGTAGCGCAGCAGACTTCTAATCTGAAGGTTGTGGGTTCGAGTCCCACCTTGGTTG	ATCTGAAGGTTGTGGGTTCGAGTCCCACCTTGGTTG
	80604	tRNA424	Leu	AAG	GATGAAGTGGCCGAGCGGTCTAAGGCGGTAGATTAAGGCTCTATTCCGAAAGGGCGCGAGTTCGAATCTCGCCTTCATCA	GATGAAGTGGCCGAGCGGTCTAAGGCGGTAGATTAAGGCTCTATTCCGAAAGGGCGCGAGTTCGAATCTCGCCTTCATCA	TCCGAAAGGGCGCGAGTTCGAATCTCGCCTTCATCA
	80605	tRNA425	Leu	AAG	GATGAAGTGGCCGAGCGGTCTAAGGCGGTAGATTAAGGCTCTATTCCGAAAGGGCGCGAGTTCGAATCTCGCCTTCATCA	GATGAAGTGGCCGAGCGGTCTAAGGCGGTAGATTAAGGCTCTATTCCGAAAGGGCGCGAGTTCGAATCTCGCCTTCATCA	TCCGAAAGGGCGCGAGTTCGAATCTCGCCTTCATCA
	80606	tRNA78	Arg	TCT	AGCCGAGTGGCGCAATGGTAGCGCAGCAGACTTCTAATCTGAAGGTTGTGGGTTCGAGTCCCACCTTGGTTG	AGCCGAGTGGCGCAATGGTAGCGCAGCAGACTTCTAATCTGAAGGTTGTGGGTTCGAGTCCCACCTTGGTTG	ATCTGAAGGTTGTGGGTTCGAGTCCCACCTTGGTTG
	80607	tRNA375	Ile	AAT	GCTCGGGTAGCTCAGTTGGTTAGAGCGTGGGTCTAATAAACCCAAGGTCGAGGGTTCAAGCCCCTCCCGGAGCA	GCTCGGGTAGCTCAGTTGGTTAGAGCGTGGGTCTAATAAACCCAAGGTCGAGGGTTCAAGCCCCTCCCGGAGCA	AACCCAAGGTCGAGGGTTCAAGCCCCTCCCGGAGCA
	80608	tRNA376	Ile	AAT	GCTCGGGTAGCTCAGTTGGTTAGAGCGTGGGTCTAATAAACCCAAGGTCGAGGGTTCAAGCCCCTCCCGGAGCA	GCTCGGGTAGCTCAGTTGGTTAGAGCGTGGGTCTAATAAACCCAAGGTCGAGGGTTCAAGCCCCTCCCGGAGCA	AACCCAAGGTCGAGGGTTCAAGCCCCTCCCGGAGCA
	80609	tRNA781	Tyr	GTA	CCGAACTTAGCTCAGTTGGAAGAGCATCGGACTGTAAagtttgtagtcATCCGGTGGTCCCCGGTTCGAACCCGGGAGTTCGGA	CCGAACTTAGCTCAGTTGGAAGAGCATCGGACTGTAAATCCGGTGGTCCCCGGTTCGAACCCGGGAGTTCGGA	ATCCGGTGGTCCCCGGTTCGAACCCGGGAGTTCGGA
	80610	tRNA782	Tyr	GTA	CCGAACTTAGCTCAGTTGGAAGAGCATCGGACTGTAAagtttgtagtcATCCGGTGGTCCCCGGTTCGAACCCGGGAGTTCGGA	CCGAACTTAGCTCAGTTGGAAGAGCATCGGACTGTAAATCCGGTGGTCCCCGGTTCGAACCCGGGAGTTCGGA	ATCCGGTGGTCCCCGGTTCGAACCCGGGAGTTCGGA
	80611	tRNA233	Gln	TTA	GGTTCCATAGTATAGTGGTTAGTACTGGGGACTTTAAATCCCTTGACCTGGGTTCGAATCCCAGTGGGACCT	GGTTCCATAGTATAGTGGTTAGTACTGGGGACTTTAAATCCCTTGACCTGGGTTCGAATCCCAGTGGGACCT	AATCCCTTGACCTGGGTTCGAATCCCAGTGGGACCT
	80612	tRNA703	Thr	AGT	GCCGCTTTAGCTCAGTGGTTAGAGCATTCGCCTAGTAAGCGAAAGGTCGGCGGTTCAATCCCGCCAAGTGGCT	GCCGCTTTAGCTCAGTGGTTAGAGCATTCGCCTAGTAAGCGAAAGGTCGGCGGTTCAATCCCGCCAAGTGGCT	AGCGAAAGGTCGGCGGTTCAATCCCGCCAAGTGGCT
	80613	tRNA704	Thr	AGT	GCCGCTTTAGCTCAGTGGTTAGAGCATTCGCCTAGTAAGCGAAAGGTCGGCGGTTCAATCCCGCCAAGTGGCT	GCCGCTTTAGCTCAGTGGTTAGAGCATTCGCCTAGTAAGCGAAAGGTCGGCGGTTCAATCCCGCCAAGTGGCT	AGCGAAAGGTCGGCGGTTCAATCCCGCCAAGTGGCT
	80614	tRNA705	Thr	AGT	GCCGCTTTAGCTCAGTGGTTAGAGCATTCGCCTAGTAAGCGAAAGGTCGGCGGTTCAATCCCGCCAAGTGGCT	GCCGCTTTAGCTCAGTGGTTAGAGCATTCGCCTAGTAAGCGAAAGGTCGGCGGTTCAATCCCGCCAAGTGGCT	AGCGAAAGGTCGGCGGTTCAATCCCGCCAAGTGGCT
	80615	tRNA706	Thr	AGT	GCCGCTTTAGCTCAGTGGTTAGAGCATTCGCCTAGTAAGCGAAAGGTCGGCGGTTCAATCCCGCCAAGTGGCT	GCCGCTTTAGCTCAGTGGTTAGAGCATTCGCCTAGTAAGCGAAAGGTCGGCGGTTCAATCCCGCCAAGTGGCT	AGCGAAAGGTCGGCGGTTCAATCCCGCCAAGTGGCT
	80616	tRNA707	Thr	AGT	GCCGCTTTAGCTCAGTGGTTAGAGCATTCGCCTAGTAAGCGAAAGGTCGGCGGTTCAATCCCGCCAAGTGGCT	GCCGCTTTAGCTCAGTGGTTAGAGCATTCGCCTAGTAAGCGAAAGGTCGGCGGTTCAATCCCGCCAAGTGGCT	AGCGAAAGGTCGGCGGTTCAATCCCGCCAAGTGGCT
	80617	tRNA708	Thr	AGT	GCCGCTTTAGCTCAGTGGTTAGAGCATTCGCCTAGTAAGCGAAAGGTCGGCGGTTCAATCCCGCCAAGTGGCT	GCCGCTTTAGCTCAGTGGTTAGAGCATTCGCCTAGTAAGCGAAAGGTCGGCGGTTCAATCCCGCCAAGTGGCT	AGCGAAAGGTCGGCGGTTCAATCCCGCCAAGTGGCT
	80618	tRNA709	Thr	AGT	GCCGCTTTAGCTCAGTGGTTAGAGCATTCGCCTAGTAAGCGAAAGGTCGGCGGTTCAATCCCGCCAAGTGGCT	GCCGCTTTAGCTCAGTGGTTAGAGCATTCGCCTAGTAAGCGAAAGGTCGGCGGTTCAATCCCGCCAAGTGGCT	AGCGAAAGGTCGGCGGTTCAATCCCGCCAAGTGGCT
	80619	tRNA710	Thr	AGT	GCCGCTTTAGCTCAGTGGTTAGAGCATTCGCCTAGTAAGCGAAAGGTCGGCGGTTCAATCCCGCCAAGTGGCT	GCCGCTTTAGCTCAGTGGTTAGAGCATTCGCCTAGTAAGCGAAAGGTCGGCGGTTCAATCCCGCCAAGTGGCT	AGCGAAAGGTCGGCGGTTCAATCCCGCCAAGTGGCT
	80620	tRNA711	Thr	AGT	GCCGCTTTAGCTCAGTGGTTAGAGCATTCGCCTAGTAAGCGAAAGGTCGGCGGTTCAATCCCGCCAAGTGGCT	GCCGCTTTAGCTCAGTGGTTAGAGCATTCGCCTAGTAAGCGAAAGGTCGGCGGTTCAATCCCGCCAAGTGGCT	AGCGAAAGGTCGGCGGTTCAATCCCGCCAAGTGGCT
	80621	tRNA712	Thr	AGT	GCCGCTTTAGCTCAGTGGTTAGAGCATTCGCCTAGTAAGCGAAAGGTCGGCGGTTCAATCCCGCCAAGTGGCT	GCCGCTTTAGCTCAGTGGTTAGAGCATTCGCCTAGTAAGCGAAAGGTCGGCGGTTCAATCCCGCCAAGTGGCT	AGCGAAAGGTCGGCGGTTCAATCCCGCCAAGTGGCT
	80622	tRNA713	Thr	AGT	GCCGCTTTAGCTCAGTGGTTAGAGCATTCGCCTAGTAAGCGAAAGGTCGGCGGTTCAATCCCGCCAAGTGGCT	GCCGCTTTAGCTCAGTGGTTAGAGCATTCGCCTAGTAAGCGAAAGGTCGGCGGTTCAATCCCGCCAAGTGGCT	AGCGAAAGGTCGGCGGTTCAATCCCGCCAAGTGGCT
	80623	tRNA714	Thr	AGT	GCCGCTTTAGCTCAGTGGTTAGAGCATTCGCCTAGTAAGCGAAAGGTCGGCGGTTCAATCCCGCCAAGTGGCT	GCCGCTTTAGCTCAGTGGTTAGAGCATTCGCCTAGTAAGCGAAAGGTCGGCGGTTCAATCCCGCCAAGTGGCT	AGCGAAAGGTCGGCGGTTCAATCCCGCCAAGTGGCT
	80624	tRNA715	Thr	AGT	GCCGCTTTAGCTCAGTGGTTAGAGCATTCGCCTAGTAAGCGAAAGGTCGGCGGTTCAATCCCGCCAAGTGGCT	GCCGCTTTAGCTCAGTGGTTAGAGCATTCGCCTAGTAAGCGAAAGGTCGGCGGTTCAATCCCGCCAAGTGGCT	AGCGAAAGGTCGGCGGTTCAATCCCGCCAAGTGGCT
	80625	tRNA806	Val	AAC	GATTCCTTAGTGTAGTGGTTATCACGTCAGTCTAACACACTGAAGGTCCCGAGTTCAAACCTCGGAGGAATCA	GATTCCTTAGTGTAGTGGTTATCACGTCAGTCTAACACACTGAAGGTCCCGAGTTCAAACCTCGGAGGAATCA	CACTGAAGGTCCCGAGTTCAAACCTCGGAGGAATCA
	80626	tRNA107	Asn	GTT	GCTCGATTAGCTCAGCTGGTTAGAGCATGCGGCTGTTAACCGCAAGGTCGTAGGTTCGATCCCTACATCGAGCG	GCTCGATTAGCTCAGCTGGTTAGAGCATGCGGCTGTTAACCGCAAGGTCGTAGGTTCGATCCCTACATCGAGCG	ACCGCAAGGTCGTAGGTTCGATCCCTACATCGAGCG
	80627	tRNA458	Leu	CAG	GATGAAGTGGCCGAGCGGTCTAAGGCGGTAGATTCAGGTTCTATTCCGAAAGGGCGCGAGTTCGAATCTCGCCTTCATCA	GATGAAGTGGCCGAGCGGTCTAAGGCGGTAGATTCAGGTTCTATTCCGAAAGGGCGCGAGTTCGAATCTCGCCTTCATCA	TCCGAAAGGGCGCGAGTTCGAATCTCGCCTTCATCA
	80628	tRNA727	Thr	TGT	GCCTGTATAGCACAGTGGTTAGTGCATCTGCCTTGTAAGCAGAAGGCCGCCGGTTCGAATCCGGCTACAGGCT	GCCTGTATAGCACAGTGGTTAGTGCATCTGCCTTGTAAGCAGAAGGCCGCCGGTTCGAATCCGGCTACAGGCT	AGCAGAAGGCCGCCGGTTCGAATCCGGCTACAGGCT
	80629	tRNA728	Thr	TGT	GCCTGTATAGCACAGTGGTTAGTGCATCTGCCTTGTAAGCAGAAGGCCGCCGGTTCGAATCCGGCTACAGGCT	GCCTGTATAGCACAGTGGTTAGTGCATCTGCCTTGTAAGCAGAAGGCCGCCGGTTCGAATCCGGCTACAGGCT	AGCAGAAGGCCGCCGGTTCGAATCCGGCTACAGGCT
	80630	tRNA729	Thr	TGT	GCCTGTATAGCACAGTGGTTAGTGCATCTGCCTTGTAAGCAGAAGGCCGCCGGTTCGAATCCGGCTACAGGCT	GCCTGTATAGCACAGTGGTTAGTGCATCTGCCTTGTAAGCAGAAGGCCGCCGGTTCGAATCCGGCTACAGGCT	AGCAGAAGGCCGCCGGTTCGAATCCGGCTACAGGCT
	80631	tRNA730	Thr	TGT	GCCTGTATAGCACAGTGGTTAGTGCATCTGCCTTGTAAGCAGAAGGCCGCCGGTTCGAATCCGGCTACAGGCT	GCCTGTATAGCACAGTGGTTAGTGCATCTGCCTTGTAAGCAGAAGGCCGCCGGTTCGAATCCGGCTACAGGCT	AGCAGAAGGCCGCCGGTTCGAATCCGGCTACAGGCT
	80632	tRNA731	Thr	TGT	GCCTGTATAGCACAGTGGTTAGTGCATCTGCCTTGTAAGCAGAAGGCCGCCGGTTCGAATCCGGCTACAGGCT	GCCTGTATAGCACAGTGGTTAGTGCATCTGCCTTGTAAGCAGAAGGCCGCCGGTTCGAATCCGGCTACAGGCT	AGCAGAAGGCCGCCGGTTCGAATCCGGCTACAGGCT
	80633	tRNA732	Thr	TGT	GCCTGTATAGCACAGTGGTTAGTGCATCTGCCTTGTAAGCAGAAGGCCGCCGGTTCGAATCCGGCTACAGGCT	GCCTGTATAGCACAGTGGTTAGTGCATCTGCCTTGTAAGCAGAAGGCCGCCGGTTCGAATCCGGCTACAGGCT	AGCAGAAGGCCGCCGGTTCGAATCCGGCTACAGGCT
	80634	tRNA300	Gly	GCC	GCACCGATGGTTTAGTGGTAGAATAGAGCGTTGCCATCGCTTTGACCCGGGTTCGATTCCCGGTCGGTGCA	GCACCGATGGTTTAGTGGTAGAATAGAGCGTTGCCATCGCTTTGACCCGGGTTCGATTCCCGGTCGGTGCA	ATCGCTTTGACCCGGGTTCGATTCCCGGTCGGTGCA
	80635	tRNA301	Gly	GCC	GCACCGATGGTTTAGTGGTAGAATAGAGCGTTGCCATCGCTTTGACCCGGGTTCGATTCCCGGTCGGTGCA	GCACCGATGGTTTAGTGGTAGAATAGAGCGTTGCCATCGCTTTGACCCGGGTTCGATTCCCGGTCGGTGCA	ATCGCTTTGACCCGGGTTCGATTCCCGGTCGGTGCA
	80636	tRNA725	Thr	CGT	GCCGGCATAGCAAAGTGGTTAATGCGTCTGCCTCGTAAGCAGAAGGTCGCCAGTTCGATTCTGGCTGTCGGCT	GCCGGCATAGCAAAGTGGTTAATGCGTCTGCCTCGTAAGCAGAAGGTCGCCAGTTCGATTCTGGCTGTCGGCT	AGCAGAAGGTCGCCAGTTCGATTCTGGCTGTCGGCT
	80637	tRNA780	Tyr	GTA	CCGAACTTAGCTCAGTTGGAAGAGCATCGGACTGTAAagtttgtagtcATCCGGTGGTCCCCGGTTCGAACCCGGGAGTTCGGA	CCGAACTTAGCTCAGTTGGAAGAGCATCGGACTGTAAATCCGGTGGTCCCCGGTTCGAACCCGGGAGTTCGGA	ATCCGGTGGTCCCCGGTTCGAACCCGGGAGTTCGGA
