# Supplementary material for: Altered tRNA processing is linked to a distinct and unusual La protein in Tetrahymena thermophila
Source: Nat Commun. 2022 Nov 28;13:7332. doi: 10.1038/s41467-022-34796-3 (PMC9705548; doi:10.1038/s41467-022-34796-3)
Supplement: Supplementary file 9 — Supplementary Data 6 [file 41467_2022_34796_MOESM9_ESM.xlsx]

## Sheet: Supplementary Data 6
			pre-tRNA (U-ending) and mature tRNA (CCA-ending) raw counts for WT total tRNAs
	tRNA isotype	tRNA anticodon	CCA_1	CCA_2	CCA_3	U1_1	U1_2	U1_3	U2_1	U2_2	U2_3	U3_1	U3_2	U3_3	U4_1	U4_2	U4_3	U5_1	U5_2	U5_3	U6_1	U6_2	U6_3	U7_1	U7_2	U7_3	U8_1	U8_2	U8_3	U9_1	U9_2	U9_3	U10_1	U10_2	U10_3				scaling factor:
	Ala	AGC	101773	49045	61265	41	30	52	18	5	10	0	1	0	0	0	0	0	0	0	0	0	0	0	0	0	0	0	0	0	0	0	0	0	0		total counts - replicate 1:	6062375	6.06238
	Ala	CGC	17674	9944	13321	9	1	9	1	1	3	0	0	0	0	0	0	0	0	0	0	0	0	0	0	0	0	0	0	0	0	0	0	0	0		total counts - replicate 2:	3707919	3.70792
	Ala	TGC	58804	25680	28108	32	20	48	3	1	4	0	0	1	0	0	0	0	0	0	0	0	0	0	0	0	0	0	0	0	0	0	0	0	0		total counts - replicate 3:	4471213	4.47121
	Arg	ACG	69845	56357	77456	60	56	120	19	6	10	2	7	4	0	0	1	0	0	0	0	0	0	0	0	0	0	0	0	0	0	0	0	0	0
	Arg	CCG	1906	1188	1692	1	2	2	0	0	0	0	0	0	0	0	0	0	0	0	0	0	0	0	0	0	0	0	0	0	0	0	0	0	0
	Arg	CCT	6877	5023	6250	3	4	10	0	2	0	0	0	0	0	0	0	0	0	0	0	0	0	0	0	0	0	0	0	0	0	0	0	0	0
	Arg	TCG	4727	3567	5295	5	8	10	1	0	0	0	0	0	0	0	0	0	0	0	0	0	0	0	0	0	0	0	0	0	0	0	0	0	0
	Arg	TCT	655451	515155	774760	718	487	948	51	47	106	16	20	30	7	9	9	0	0	0	0	0	0	0	0	0	0	0	0	0	0	0	0	0	0
	Asn	GTT	93198	47317	61766	63	27	41	3	4	1	0	0	0	0	0	0	0	0	0	0	0	0	0	0	0	0	0	0	0	0	0	0	0	0
	Asp	GTC	108197	64370	83561	87	67	81	8	23	7	2	1	5	0	0	0	0	0	0	0	0	0	0	0	0	0	0	0	0	0	0	0	0	0
	Cys	GCA	123990	72413	107691	119	76	179	4	8	18	0	0	0	0	8	0	4	4	0	0	0	0	0	0	0	0	0	0	0	0	0	0	0	0
	Gln	CTA	274808	148637	185931	183	109	190	29	23	22	1	0	10	0	0	6	0	0	0	0	0	0	0	0	0	0	0	0	0	0	0	0	0	0
	Gln	TTA	83090	51452	64155	312	180	364	9	1	18	2	0	4	0	0	2	0	0	0	0	0	0	0	0	0	0	0	0	0	0	0	0	0	0
	Gln	TTG	589597	422248	526962	490	320	569	66	20	95	24	4	15	7	8	7	0	0	0	0	0	0	0	0	0	0	0	0	0	0	0	0	0	0
	Glu	CTC	21233	12157	13254	18	18	23	4	0	11	0	0	0	0	0	0	0	0	0	0	0	0	0	0	0	0	0	0	0	0	0	0	0	0
	Glu	TTC	91903	60273	70481	110	117	123	11	14	18	0	0	6	0	0	0	0	0	0	0	0	0	0	0	0	0	0	0	0	0	0	0	0	0
	Gly	CCC	2	0	23	0	0	0	0	0	0	0	0	0	0	0	0	0	0	0	0	0	0	0	0	0	0	0	0	0	0	0	0	0	0
	Gly	GCC	109151	49790	64024	57	11	44	2	0	2	14	0	3	0	0	0	0	0	0	0	0	0	0	0	0	0	0	0	0	0	0	0	0	0
	Gly	TCC	38765	20931	32257	68	22	53	2	0	5	2	0	0	0	0	0	0	0	0	0	0	0	0	0	0	0	0	0	0	0	0	0	0	0
	His	GTG	46189	28199	28886	23	18	19	1	1	9	0	0	0	0	8	0	0	0	0	0	0	0	0	0	0	0	0	0	0	0	0	0	0	0
	Ile	AAT	194897	139549	167646	123	53	113	23	12	5	0	0	0	0	0	3	0	0	0	0	0	0	0	0	0	0	0	0	0	0	0	0	0	0
	Ile	TAT	25298	16946	19701	27	10	46	0	0	6	0	6	0	0	0	0	0	0	0	0	0	0	0	0	0	0	0	0	0	0	0	0	0	0
	Leu	AAG	736823	371241	387961	372	230	274	38	36	10	0	0	8	0	0	0	0	0	0	0	0	0	2	0	0	0	0	0	0	0	0	0	0	0
	Leu	CAA	534721	385328	330488	673	587	587	259	130	206	38	5	15	4	3	8	2	0	0	0	0	0	0	0	0	0	0	0	0	0	0	0	0	0
	Leu	CAG	694731	350058	366549	287	174	207	33	35	8	0	0	8	0	0	0	0	0	0	0	0	0	2	0	0	0	0	0	0	0	0	0	0	0
	Leu	TAA	81109	57291	76435	151	84	151	17	5	18	0	0	1	0	0	0	0	0	0	0	0	0	0	0	0	0	0	0	0	0	0	0	0	0
	Leu	TAG	54400	31709	35419	24	13	20	5	2	0	7	0	0	0	0	4	3	0	0	0	0	0	0	0	0	0	0	0	0	0	0	0	0	0
	Lys	TTT	81449	40102	47166	27	47	32	3	2	4	0	0	0	0	0	0	0	0	0	0	0	0	0	0	0	0	0	0	0	0	0	0	0	0
	Met	CAT	122134	83729	115064	176	119	213	9	11	19	2	0	1	0	1	1	0	0	0	0	0	0	0	0	0	0	0	0	0	0	0	0	0	0
	Phe	AAA	0	0	0	0	0	0	0	0	0	0	0	0	0	0	0	0	0	0	0	0	0	0	0	0	0	0	0	0	0	0	0	0	0
	Phe	GAA	73674	50329	56535	52	42	31	4	5	3	0	0	10	0	0	8	0	0	0	0	0	0	0	0	0	0	0	0	0	0	0	0	0	0
	Pro	AGG	64362	35241	51175	131	49	118	24	7	17	2	0	1	2	0	0	0	0	0	0	0	0	0	0	0	0	0	0	0	0	0	0	0	0
	Pro	CGG	4039	1924	2166	3	0	1	0	0	0	0	0	0	0	0	0	0	0	0	0	0	0	0	0	0	0	0	0	0	0	0	0	0	0
	Pro	TGG	19765	10741	15525	42	33	27	0	2	2	0	0	3	0	0	2	0	0	0	0	0	0	0	0	0	0	0	0	0	0	0	0	0	0
	Ser	AGA	228626	145814	205261	239	110	306	47	25	81	6	0	4	0	0	3	0	0	0	0	0	0	0	0	0	0	0	0	0	0	0	0	0	0
	Ser	CGA	19689	17749	21887	25	14	39	3	0	0	0	0	0	0	0	0	0	0	0	0	0	0	0	0	0	0	0	0	0	0	0	0	0	0
	Ser	GCT	83449	46174	61004	60	24	54	6	2	0	9	0	0	0	0	0	0	0	0	3	0	0	0	0	0	0	0	0	0	0	0	0	0	0
	Ser	TGA	74794	52775	69731	48	16	36	9	0	13	0	0	1	3	0	0	0	0	0	0	0	0	0	0	0	0	0	0	0	0	0	0	0	0
	Thr	AGT	76120	43784	53703	76	29	121	9	14	13	0	0	0	0	0	0	3	0	0	0	0	0	0	0	0	0	0	0	0	0	0	0	0	0
	Thr	CGT	3019	2628	2513	1	2	3	0	0	0	0	0	0	0	0	0	0	0	0	0	0	0	0	0	0	0	0	0	0	0	0	0	0	0
	Thr	TGT	226719	90263	66532	99	45	38	4	2	1	0	0	0	0	0	0	0	0	0	0	0	0	0	0	0	0	0	0	0	0	0	0	0	0
	Trp	CCA	50436	29034	36424	49	62	35	2	5	1	0	0	0	0	0	0	0	0	0	0	0	0	0	0	0	0	0	0	0	0	0	0	0	0
	Tyr	GTA	11817	9834	11524	27	37	82	20	26	79	31	7	11	0	0	0	0	0	0	0	0	0	0	0	0	0	0	0	0	0	0	0	0	0
	Val	AAC	43617	21142	23822	32	21	47	4	0	4	0	0	0	0	0	0	0	0	0	0	0	0	0	0	0	0	0	0	0	0	0	0	0	0
	Val	CAC	6095	2944	4309	35	12	69	0	0	0	0	0	0	0	0	0	0	0	0	0	0	0	0	0	0	0	0	0	0	0	0	0	0	0
	Val	TAC	47244	23873	28946	35	15	29	4	1	1	0	0	0	0	0	0	0	0	0	0	0	0	0	0	0	0	0	0	0	0	0	0	0	0
			premature (U-ending) and mature (CCA-ending) tRNA counts for Mlp1-immunoprecipitated tRNAs
	tRNA isotype	tRNA anticodon	CCA_1	CCA_2	CCA_3	U1_1	U1_2	U1_3	U2_1	U2_2	U2_3	U3_1	U3_2	U3_3	U4_1	U4_2	U4_3	U5_1	U5_2	U5_3	U6_1	U6_2	U6_3	U7_1	U7_2	U7_3	U8_1	U8_2	U8_3	U9_1	U9_2	U9_3	U10_1	U10_2	U10_3				scaling factor:
	Ala	AGC	12790	18607	13616	27	19	7	3	0	0	13	0	0	0	0	0	0	0	0	0	0	0	0	0	0	0	0	0	0	0	0	0	0	0		total counts - replicate 1:	1558151	1.55815
	Ala	CGC	1807	2306	2050	0	0	9	0	0	0	0	0	0	0	0	0	0	0	0	0	0	0	0	0	0	0	0	0	0	0	0	0	0	0		total counts - replicate 2:	2069066	2.06907
	Ala	TGC	7717	10867	10919	4	2	30	0	0	0	0	0	0	0	0	0	0	0	0	0	0	0	0	0	0	0	0	0	0	0	0	0	0	0		total counts - replicate 3:	1471750	1.47175
	Arg	ACG	12057	14757	16553	27	27	39	0	1	4	0	0	0	0	0	0	0	0	0	0	0	0	0	0	0	0	0	0	0	0	0	0	0	0
	Arg	CCG	485	734	684	1	1	0	0	0	0	0	0	0	0	0	0	0	0	0	0	0	0	0	0	0	0	0	0	0	0	0	0	0	0
	Arg	CCT	3471	4118	2867	4	0	2	0	2	12	0	0	0	0	0	0	0	0	0	0	0	0	0	0	0	0	0	0	0	0	0	0	0	0
	Arg	TCG	1282	1895	1583	2	4	11	0	0	0	0	0	0	0	0	0	0	0	0	0	0	0	0	0	0	0	0	0	0	0	0	0	0	0
	Arg	TCT	121075	172409	153047	82	125	117	4	31	2	27	29	32	0	0	0	0	0	0	0	0	0	0	0	0	0	0	0	0	0	0	0	0	0
	Asn	GTT	24429	36169	28634	12	34	27	0	17	2	12	22	0	0	0	0	0	0	0	0	0	0	0	0	0	0	0	0	0	0	0	0	0	0
	Asp	GTC	33001	45745	35673	21	52	43	64	45	71	16	16	23	0	0	7	0	0	1	0	0	0	0	0	0	0	0	0	0	0	0	0	0	0
	Cys	GCA	12559	20982	18480	30	15	8	16	18	31	26	16	52	0	3	17	0	0	0	0	0	0	0	0	0	0	0	0	0	0	0	0	0	0
	Gln	CTA	20308	31636	27251	12	33	43	15	3	10	33	76	101	7	0	23	0	0	0	0	0	0	0	0	0	0	0	0	0	0	0	0	0	0
	Gln	TTA	4181	6675	5297	15	100	115	6	17	44	17	17	29	0	0	0	0	0	0	0	0	0	0	0	0	0	0	0	0	0	0	0	0	0
	Gln	TTG	83793	115812	107411	40	104	60	6	6	3	15	0	37	0	0	0	0	0	0	0	0	0	0	0	0	0	0	0	0	0	0	0	0	0
	Glu	CTC	2810	4166	4151	9	3	6	0	0	22	0	0	0	0	0	0	0	0	0	0	0	0	0	0	0	0	0	0	0	0	0	0	0	0
	Glu	TTC	26920	33372	32085	99	122	104	25	68	81	30	30	10	0	1	0	0	0	1	0	0	0	0	0	0	0	0	0	0	0	0	0	0	0
	Gly	CCC	0	0	14	0	0	0	0	0	0	0	0	0	0	0	0	0	0	0	0	0	0	0	0	0	0	0	0	0	0	0	0	0	0
	Gly	GCC	47487	63069	52703	9	18	30	0	0	0	0	56	0	21	63	19	0	0	0	0	0	0	0	0	0	0	0	0	0	0	0	0	0	0
	Gly	TCC	4397	6995	5856	42	13	42	25	21	24	16	18	0	5	0	4	0	0	0	0	0	0	0	0	0	0	0	0	0	0	0	0	0	0
	His	GTG	18117	25645	17210	2	6	19	28	26	29	0	19	45	0	0	0	0	0	0	0	0	0	0	0	0	0	0	0	0	0	0	0	0	0
	Ile	AAT	58883	105760	71718	24	71	36	2	2	0	0	24	1	13	2	9	0	0	0	0	0	0	0	0	0	0	0	0	0	0	0	0	0	0
	Ile	TAT	3852	6245	5081	26	2	34	0	31	7	0	1	0	27	32	0	14	0	4	11	0	0	0	0	0	0	0	0	0	0	0	0	0	0
	Leu	AAG	303102	366843	206948	148	186	127	38	74	35	23	1	55	80	39	23	0	22	0	17	1	0	0	0	1	0	5	31	0	0	0	0	0	0
	Leu	CAA	162010	209902	143378	56	88	94	74	15	38	0	3	5	0	0	12	0	1	1	0	0	0	0	0	0	0	0	0	0	0	0	0	0	0
	Leu	CAG	284604	345178	194258	112	142	90	38	71	3	22	1	52	80	39	21	0	20	0	14	1	0	0	0	1	0	4	31	0	0	0	0	0	0
	Leu	TAA	13122	16157	15068	65	47	26	24	25	5	0	0	8	0	14	31	0	26	0	0	0	0	0	0	0	0	0	0	0	0	0	0	0	0
	Leu	TAG	26395	30450	22376	7	37	47	2	1	1	26	24	27	0	84	30	0	0	7	0	0	0	0	0	0	0	0	0	0	0	0	0	0	0
	Lys	TTT	19857	13620	10960	35	54	32	14	0	0	28	0	18	72	0	30	12	2	1	0	31	0	0	0	0	18	0	7	0	0	0	0	0	0
	Met	CAT	27999	43139	33348	131	236	262	23	38	15	8	13	5	17	0	0	0	0	0	0	0	0	0	0	0	0	0	0	0	0	0	0	0	0
	Phe	AAA	0	0	0	0	0	0	0	0	0	0	0	0	0	0	0	0	0	0	0	0	0	0	0	0	0	0	0	0	0	0	0	0	0
	Phe	GAA	12421	18200	14340	172	376	262	50	2	34	0	0	28	0	0	0	0	0	0	0	2	0	0	0	0	0	0	0	0	0	0	0	0	0
	Pro	AGG	16540	23446	15822	68	65	33	23	45	9	1	0	7	16	0	17	0	0	0	0	0	0	0	18	0	0	0	0	0	10	0	0	0	0
	Pro	CGG	1214	1558	1427	0	0	1	0	0	0	0	0	0	0	0	0	0	0	0	0	0	0	0	0	0	0	0	0	0	0	0	0	0	0
	Pro	TGG	5158	8927	6768	23	31	15	0	0	1	9	16	0	13	8	13	0	0	0	0	0	0	0	0	0	0	0	0	0	0	0	0	0	0
	Ser	AGA	45732	57271	42418	130	47	79	37	16	1	140	135	19	668	225	129	156	16	25	7	10	0	11	0	0	0	0	0	0	0	0	0	11	0
	Ser	CGA	6195	7190	8046	224	111	219	711	472	274	0	0	20	0	26	6	9	7	0	11	0	0	0	0	0	0	0	0	0	0	0	0	0	0
	Ser	GCT	18535	28469	19044	148	70	146	137	119	188	44	13	7	12	0	54	0	69	3	0	63	0	0	15	11	0	0	0	0	0	0	0	0	0
	Ser	TGA	12304	17710	14669	47	5	9	74	39	9	222	226	162	1	1	1	0	0	0	0	0	0	0	0	0	0	0	6	0	0	0	0	0	0
	Thr	AGT	12275	18076	12647	2	22	26	15	0	9	0	0	16	0	0	0	0	0	0	0	0	0	0	0	0	0	0	0	0	0	0	0	0	0
	Thr	CGT	1484	2567	1843	3	23	0	38	1	0	0	0	0	0	0	0	0	0	1	0	0	0	0	0	0	6	17	0	0	0	0	0	0	0
	Thr	TGT	55865	91243	60231	16	36	28	0	0	0	0	1	0	0	0	0	0	0	0	0	0	0	0	0	0	0	0	0	0	0	0	0	0	0
	Trp	CCA	8134	11600	11939	184	46	129	12	0	19	0	0	25	0	12	6	0	0	0	0	0	0	0	0	0	0	0	0	0	0	0	0	0	0
	Tyr	GTA	3551	5553	4597	12	5	23	100	205	251	136	175	239	9	1	7	0	0	0	25	0	0	0	0	13	9	33	12	0	0	0	0	0	0
	Val	AAC	7018	8275	6321	93	125	55	1	0	0	0	0	0	0	0	0	1	0	0	0	0	0	0	0	0	0	0	0	0	0	0	0	0	0
	Val	CAC	1399	1881	1464	5	0	52	0	0	1	9	34	18	0	1	9	0	0	0	0	0	0	0	0	0	0	0	0	0	0	0	0	0	0
	Val	TAC	5806	7978	5496	1	54	21	0	0	0	0	0	0	0	0	0	0	0	0	0	0	0	0	0	0	0	0	0	0	0	0	0	0	0
