# Supplementary material for: Altered tRNA processing is linked to a distinct and unusual La protein in Tetrahymena thermophila
Source: Nat Commun. 2022 Nov 28;13:7332. doi: 10.1038/s41467-022-34796-3 (PMC9705548; doi:10.1038/s41467-022-34796-3)
Supplement: Supplementary file 10 — Supplementary Data 7 [file 41467_2022_34796_MOESM10_ESM.xlsx]

## Sheet: Supplemenentary_Data_7
			premature (U-ending) and mature (CCA-ending) tRNA counts for wild type (WT) total tRNAs
	tRNA isotype	tRNA anticodon	CCA_1	CCA_2	CCA_3	U1_1	U1_2	U1_3	U2_1	U2_2	U2_3	U3_1	U3_2	U3_3	U4_1	U4_2	U4_3	U5_1	U5_2	U5_3	U6_1	U6_2	U6_3	U7_1	U7_2	U7_3	U8_1	U8_2	U8_3	U9_1	U9_2	U9_3	U10_1	U10_2	U10_3				scaling factor:
	Ala	AGC	101773	49045	61265	41	30	52	18	5	10	0	1	0	0	0	0	0	0	0	0	0	0	0	0	0	0	0	0	0	0	0	0	0	0		total counts - replicate 1:	6062375	6.06238
	Ala	CGC	17674	9944	13321	9	1	9	1	1	3	0	0	0	0	0	0	0	0	0	0	0	0	0	0	0	0	0	0	0	0	0	0	0	0		total counts - replicate 2:	3707919	3.70792
	Ala	TGC	58804	25680	28108	32	20	48	3	1	4	0	0	1	0	0	0	0	0	0	0	0	0	0	0	0	0	0	0	0	0	0	0	0	0		total counts - replicate 3:	4471213	4.47121
	Arg	ACG	69845	56357	77456	60	56	120	19	6	10	2	7	4	0	0	1	0	0	0	0	0	0	0	0	0	0	0	0	0	0	0	0	0	0
	Arg	CCG	1906	1188	1692	1	2	2	0	0	0	0	0	0	0	0	0	0	0	0	0	0	0	0	0	0	0	0	0	0	0	0	0	0	0
	Arg	CCT	6877	5023	6250	3	4	10	0	2	0	0	0	0	0	0	0	0	0	0	0	0	0	0	0	0	0	0	0	0	0	0	0	0	0
	Arg	TCG	4727	3567	5295	5	8	10	1	0	0	0	0	0	0	0	0	0	0	0	0	0	0	0	0	0	0	0	0	0	0	0	0	0	0
	Arg	TCT	655451	515155	774760	718	487	948	51	47	106	16	20	30	7	9	9	0	0	0	0	0	0	0	0	0	0	0	0	0	0	0	0	0	0
	Asn	GTT	93198	47317	61766	63	27	41	3	4	1	0	0	0	0	0	0	0	0	0	0	0	0	0	0	0	0	0	0	0	0	0	0	0	0
	Asp	GTC	108197	64370	83561	87	67	81	8	23	7	2	1	5	0	0	0	0	0	0	0	0	0	0	0	0	0	0	0	0	0	0	0	0	0
	Cys	GCA	123990	72413	107691	119	76	179	4	8	18	0	0	0	0	8	0	4	4	0	0	0	0	0	0	0	0	0	0	0	0	0	0	0	0
	Gln	CTA	274808	148637	185931	183	109	190	29	23	22	1	0	10	0	0	6	0	0	0	0	0	0	0	0	0	0	0	0	0	0	0	0	0	0
	Gln	TTA	83090	51452	64155	312	180	364	9	1	18	2	0	4	0	0	2	0	0	0	0	0	0	0	0	0	0	0	0	0	0	0	0	0	0
	Gln	TTG	589597	422248	526962	490	320	569	66	20	95	24	4	15	7	8	7	0	0	0	0	0	0	0	0	0	0	0	0	0	0	0	0	0	0
	Glu	CTC	21233	12157	13254	18	18	23	4	0	11	0	0	0	0	0	0	0	0	0	0	0	0	0	0	0	0	0	0	0	0	0	0	0	0
	Glu	TTC	91903	60273	70481	110	117	123	11	14	18	0	0	6	0	0	0	0	0	0	0	0	0	0	0	0	0	0	0	0	0	0	0	0	0
	Gly	CCC	2	0	23	0	0	0	0	0	0	0	0	0	0	0	0	0	0	0	0	0	0	0	0	0	0	0	0	0	0	0	0	0	0
	Gly	GCC	109151	49790	64024	57	11	44	2	0	2	14	0	3	0	0	0	0	0	0	0	0	0	0	0	0	0	0	0	0	0	0	0	0	0
	Gly	TCC	38765	20931	32257	68	22	53	2	0	5	2	0	0	0	0	0	0	0	0	0	0	0	0	0	0	0	0	0	0	0	0	0	0	0
	His	GTG	46189	28199	28886	23	18	19	1	1	9	0	0	0	0	8	0	0	0	0	0	0	0	0	0	0	0	0	0	0	0	0	0	0	0
	Ile	AAT	194897	139549	167646	123	53	113	23	12	5	0	0	0	0	0	3	0	0	0	0	0	0	0	0	0	0	0	0	0	0	0	0	0	0
	Ile	TAT	25298	16946	19701	27	10	46	0	0	6	0	6	0	0	0	0	0	0	0	0	0	0	0	0	0	0	0	0	0	0	0	0	0	0
	Leu	AAG	736823	371241	387961	372	230	274	38	36	10	0	0	8	0	0	0	0	0	0	0	0	0	2	0	0	0	0	0	0	0	0	0	0	0
	Leu	CAA	534721	385328	330488	673	587	587	259	130	206	38	5	15	4	3	8	2	0	0	0	0	0	0	0	0	0	0	0	0	0	0	0	0	0
	Leu	CAG	694731	350058	366549	287	174	207	33	35	8	0	0	8	0	0	0	0	0	0	0	0	0	2	0	0	0	0	0	0	0	0	0	0	0
	Leu	TAA	81109	57291	76435	151	84	151	17	5	18	0	0	1	0	0	0	0	0	0	0	0	0	0	0	0	0	0	0	0	0	0	0	0	0
	Leu	TAG	54400	31709	35419	24	13	20	5	2	0	7	0	0	0	0	4	3	0	0	0	0	0	0	0	0	0	0	0	0	0	0	0	0	0
	Lys	TTT	81449	40102	47166	27	47	32	3	2	4	0	0	0	0	0	0	0	0	0	0	0	0	0	0	0	0	0	0	0	0	0	0	0	0
	Met	CAT	122134	83729	115064	176	119	213	9	11	19	2	0	1	0	1	1	0	0	0	0	0	0	0	0	0	0	0	0	0	0	0	0	0	0
	Phe	AAA	0	0	0	0	0	0	0	0	0	0	0	0	0	0	0	0	0	0	0	0	0	0	0	0	0	0	0	0	0	0	0	0	0
	Phe	GAA	73674	50329	56535	52	42	31	4	5	3	0	0	10	0	0	8	0	0	0	0	0	0	0	0	0	0	0	0	0	0	0	0	0	0
	Pro	AGG	64362	35241	51175	131	49	118	24	7	17	2	0	1	2	0	0	0	0	0	0	0	0	0	0	0	0	0	0	0	0	0	0	0	0
	Pro	CGG	4039	1924	2166	3	0	1	0	0	0	0	0	0	0	0	0	0	0	0	0	0	0	0	0	0	0	0	0	0	0	0	0	0	0
	Pro	TGG	19765	10741	15525	42	33	27	0	2	2	0	0	3	0	0	2	0	0	0	0	0	0	0	0	0	0	0	0	0	0	0	0	0	0
	Ser	AGA	228626	145814	205261	239	110	306	47	25	81	6	0	4	0	0	3	0	0	0	0	0	0	0	0	0	0	0	0	0	0	0	0	0	0
	Ser	CGA	19689	17749	21887	25	14	39	3	0	0	0	0	0	0	0	0	0	0	0	0	0	0	0	0	0	0	0	0	0	0	0	0	0	0
	Ser	GCT	83449	46174	61004	60	24	54	6	2	0	9	0	0	0	0	0	0	0	0	3	0	0	0	0	0	0	0	0	0	0	0	0	0	0
	Ser	TGA	74794	52775	69731	48	16	36	9	0	13	0	0	1	3	0	0	0	0	0	0	0	0	0	0	0	0	0	0	0	0	0	0	0	0
	Thr	AGT	76120	43784	53703	76	29	121	9	14	13	0	0	0	0	0	0	3	0	0	0	0	0	0	0	0	0	0	0	0	0	0	0	0	0
	Thr	CGT	3019	2628	2513	1	2	3	0	0	0	0	0	0	0	0	0	0	0	0	0	0	0	0	0	0	0	0	0	0	0	0	0	0	0
	Thr	TGT	226719	90263	66532	99	45	38	4	2	1	0	0	0	0	0	0	0	0	0	0	0	0	0	0	0	0	0	0	0	0	0	0	0	0
	Trp	CCA	50436	29034	36424	49	62	35	2	5	1	0	0	0	0	0	0	0	0	0	0	0	0	0	0	0	0	0	0	0	0	0	0	0	0
	Tyr	GTA	11817	9834	11524	27	37	82	20	26	79	31	7	11	0	0	0	0	0	0	0	0	0	0	0	0	0	0	0	0	0	0	0	0	0
	Val	AAC	43617	21142	23822	32	21	47	4	0	4	0	0	0	0	0	0	0	0	0	0	0	0	0	0	0	0	0	0	0	0	0	0	0	0
	Val	CAC	6095	2944	4309	35	12	69	0	0	0	0	0	0	0	0	0	0	0	0	0	0	0	0	0	0	0	0	0	0	0	0	0	0	0
	Val	TAC	47244	23873	28946	35	15	29	4	1	1	0	0	0	0	0	0	0	0	0	0	0	0	0	0	0	0	0	0	0	0	0	0	0	0
			premature (U-ending) and mature (CCA-ending) tRNA counts for partial Mlp1 knockout (KO) total tRNAs
	tRNA isotype	tRNA anticodon	CCA_1	CCA_2	CCA_3	U1_1	U1_2	U1_3	U2_1	U2_2	U2_3	U3_1	U3_2	U3_3	U4_1	U4_2	U4_3	U5_1	U5_2	U5_3	U6_1	U6_2	U6_3	U7_1	U7_2	U7_3	U8_1	U8_2	U8_3	U9_1	U9_2	U9_3	U10_1	U10_2	U10_3				scaling factor:
	Ala	AGC	71772	37393	39213	83	32	17	23	17	12	11	2	2	0	0	0	0	0	0	0	0	0	0	0	0	0	0	0	0	0	0	0	0	0		total counts - replicate 1:	7323411	7.32341
	Ala	CGC	21716	14584	15613	11	5	4	0	5	0	0	0	0	0	0	0	0	0	0	0	0	0	0	0	0	0	0	0	0	0	0	0	0	0		total counts - replicate 2:	3466452	3.46645
	Ala	TGC	69207	31515	30878	30	28	23	5	9	0	0	0	0	0	0	0	0	0	0	0	0	0	0	0	0	0	0	0	0	0	0	0	0	0		total counts - replicate 3:	3519143	3.51914
	Arg	ACG	82876	39548	53154	85	45	58	3	0	8	0	0	0	8	16	3	6	0	0	0	0	0	0	0	0	0	0	0	0	0	0	0	0	0
	Arg	CCG	1188	712	692	0	0	0	0	0	0	0	1	0	0	0	0	0	0	0	0	0	0	0	0	0	0	0	0	0	0	0	0	0	0
	Arg	CCT	10167	4736	5402	8	5	4	0	0	0	0	0	0	0	0	0	0	0	0	0	0	0	0	0	0	0	0	0	0	0	0	0	0	0
	Arg	TCG	4147	2343	1809	4	5	11	0	0	0	0	0	0	2	0	0	0	0	0	0	0	0	0	0	0	0	0	0	0	0	0	0	0	0
	Arg	TCT	815051	508887	566999	717	546	491	61	56	30	7	18	51	0	13	5	0	0	0	0	0	0	0	0	0	0	0	0	0	0	0	0	0	0
	Asn	GTT	116604	44529	53692	89	34	31	0	0	1	0	0	0	0	0	0	0	0	0	0	0	0	0	0	0	0	0	0	0	0	0	0	0	0
	Asp	GTC	120380	70875	65211	93	66	63	23	14	12	38	40	20	6	9	3	0	0	0	0	0	8	0	0	0	0	0	0	0	0	0	0	0	0
	Cys	GCA	110936	75986	74105	103	62	84	8	11	7	18	9	6	0	2	0	0	0	1	0	0	0	0	0	0	0	0	0	0	0	0	0	0	0
	Gln	CTA	259803	139250	158230	254	129	171	5	1	1	0	40	25	0	0	0	0	0	0	0	0	0	0	0	0	0	0	0	0	0	0	0	0	0
	Gln	TTA	99472	56703	67782	425	273	285	14	4	0	32	15	12	0	0	1	0	0	0	0	0	0	0	0	0	0	0	0	0	0	0	0	0	0
	Gln	TTG	991452	578704	656541	651	462	447	121	40	57	48	11	49	0	10	16	0	0	0	0	0	0	0	0	0	0	0	0	0	0	0	0	0	0
	Glu	CTC	22690	9612	8511	37	30	9	24	11	9	8	2	0	0	0	0	0	0	0	0	0	0	0	0	0	0	0	0	0	0	0	0	0	0
	Glu	TTC	144526	63140	57303	202	122	97	18	51	16	0	8	6	0	1	0	0	0	0	0	0	8	0	0	0	0	0	0	0	0	0	0	0	0
	Gly	CCC	167	54	86	0	0	0	0	0	0	0	0	0	0	0	0	0	0	0	0	0	0	0	0	0	0	0	0	0	0	0	0	0	0
	Gly	GCC	239527	111217	108213	182	47	32	7	9	2	12	6	34	34	15	6	0	0	4	0	0	0	0	0	0	0	0	0	0	0	0	0	0	0
	Gly	TCC	31857	19319	17784	35	33	12	11	3	7	0	20	2	10	0	3	0	0	0	0	0	0	0	0	0	0	0	0	0	0	0	0	0	0
	His	GTG	45057	19064	21395	22	26	32	21	5	21	0	23	11	0	0	0	0	0	0	0	0	0	0	0	0	0	0	0	0	0	0	0	0	0
	Ile	AAT	328129	136498	118534	224	80	74	23	5	8	0	1	3	0	1	5	9	0	0	0	0	0	0	0	0	0	0	0	0	0	0	0	0	0
	Ile	TAT	26956	12451	13939	36	38	21	0	11	8	0	0	1	17	7	5	20	0	0	0	0	0	0	0	0	0	0	2	0	0	0	0	0	0
	Leu	AAG	318831	137406	155545	157	85	74	3	11	4	26	5	7	0	4	21	0	0	0	0	0	0	0	0	0	0	0	0	0	0	0	0	0	0
	Leu	CAA	1553032	485986	295666	1635	732	260	406	220	78	16	26	8	14	6	5	0	9	0	0	0	0	0	0	0	0	0	0	0	0	0	0	0	0
	Leu	CAG	300318	129195	147071	124	67	65	3	10	0	12	5	7	0	4	20	0	0	0	0	0	0	0	0	0	0	0	0	0	0	0	0	0	0
	Leu	TAA	110701	56916	71315	237	97	123	20	9	7	0	4	6	8	1	4	0	5	3	0	0	0	0	0	0	0	0	0	0	0	0	0	0	0
	Leu	TAG	47973	22171	24927	27	12	13	0	3	0	10	10	4	0	3	5	0	0	0	0	0	0	0	0	0	0	0	0	0	0	0	0	0	0
	Lys	TTT	107921	63792	65459	27	71	27	17	23	0	13	0	0	14	1	10	0	0	0	0	0	0	0	0	0	0	0	0	0	0	0	0	0	0
	Met	CAT	124565	64897	72966	110	74	86	10	11	6	0	5	10	2	1	0	0	2	0	0	0	0	0	0	0	0	0	0	0	0	0	0	0	0
	Phe	AAA	0	0	0	0	0	0	0	0	0	0	0	0	0	0	0	0	0	0	0	0	0	0	0	0	0	0	0	0	0	0	0	0	0
	Phe	GAA	54969	27885	31151	132	97	105	40	28	70	38	22	42	0	4	0	0	0	0	0	4	0	0	0	0	0	0	0	0	0	0	0	0	0
	Pro	AGG	27663	12788	16490	102	99	83	18	53	24	4	5	8	8	1	0	0	1	2	0	0	0	0	0	0	0	0	0	0	0	0	0	0	0
	Pro	CGG	6115	2984	3118	3	2	2	0	0	0	0	0	0	0	0	0	0	0	0	0	0	0	0	0	0	0	0	0	0	0	0	0	0	0
	Pro	TGG	17471	7496	8721	61	17	11	0	13	8	15	71	77	23	10	0	0	0	0	0	0	0	0	0	0	0	0	0	0	0	0	0	0	0
	Ser	AGA	224694	101158	133828	157	61	83	22	11	11	22	4	4	0	2	7	0	0	0	0	0	0	0	0	0	0	0	0	0	0	0	0	0	0
	Ser	CGA	29419	14279	19091	9	22	10	12	3	1	0	0	0	0	0	0	0	0	3	0	0	0	0	0	0	0	0	0	0	0	0	0	0	0
	Ser	GCT	50080	28857	25310	63	28	24	43	9	28	0	0	2	0	1	9	12	1	7	26	0	2	0	0	0	0	0	0	0	0	0	0	0	0
	Ser	TGA	111315	51610	59788	52	24	34	21	5	10	33	7	14	0	0	0	0	0	0	0	0	0	0	0	0	0	0	0	0	0	0	0	0	0
	Thr	AGT	91344	56141	57326	105	66	81	15	25	11	0	0	0	0	0	7	0	0	2	0	0	0	0	0	0	0	0	0	0	0	0	0	0	0
	Thr	CGT	6923	3715	3077	16	5	3	0	0	0	0	0	0	0	0	0	0	0	0	0	0	0	0	0	0	0	0	0	0	0	0	0	0	0
	Thr	TGT	369704	137505	107236	168	50	45	4	4	0	0	0	0	0	0	0	0	3	0	0	0	0	0	0	0	0	0	0	0	0	0	0	0	0
	Trp	CCA	60240	33614	36027	58	94	64	58	16	18	39	8	9	0	4	5	0	0	0	0	0	0	0	0	0	0	0	0	0	0	0	0	0	0
	Tyr	GTA	16837	8815	8195	112	35	19	96	37	58	172	86	130	20	1	0	0	2	0	0	0	0	0	0	0	0	0	0	0	0	0	0	0	0
	Val	AAC	42983	22066	22492	263	252	186	83	31	19	7	5	25	0	0	0	0	0	0	0	0	0	0	0	0	0	0	0	0	0	0	0	0	0
	Val	CAC	3451	1898	1811	105	103	62	0	2	0	11	2	0	0	0	0	0	0	0	0	0	0	0	0	0	0	0	0	0	0	0	0	0	0
	Val	TAC	24016	12533	12597	71	80	100	3	3	15	0	0	0	0	0	0	9	0	0	0	0	0	0	0	0	0	0	0	0	0	0	0	0	0
