# Supplementary material for: Altered tRNA processing is linked to a distinct and unusual La protein in Tetrahymena thermophila
Source: Nat Commun. 2022 Nov 28;13:7332. doi: 10.1038/s41467-022-34796-3 (PMC9705548; doi:10.1038/s41467-022-34796-3)
Supplement: Supplementary file 12 — Source Data [file 41467_2022_34796_MOESM12_ESM.xlsx]

## Sheet: Fig 2a
Figure 2a
Decade marker (Invitrogen cat#AM7778)
Anticodon sequence shown in bold and 5'-leader, 3'-trailer and intron sequences in lowercase if applicable.
T. thermophila
IleUAU / LeuUAA pre-tRNA 3'-trailer
probe:	aaaaaaaaagTAGCTCAGAGAGGGTTC
	lane 1. input
	lane 2. FT IgG
	lane 3. elution IgG
	lane 4. FT Mlp1
	lane 5. elution Mlp1
T. thermophila														lower exposure:
TyrGUA pre-tRNA 3'-trailer
probe:	aaaaaaaaTCCGAACTCCCGGG
	lane 1. input
	lane 2. FT IgG
	lane 3. elution IgG
	lane 4. FT Mlp1
	lane 5. elution Mlp1
T. thermophila
mature tRNA TyrGUA
probe:	GACCACCGGATTTACAGTCCG
	lane 1. input
	lane 2. FT IgG
	lane 3. elution IgG
	lane 4. FT Mlp1
	lane 5. elution Mlp1
T. thermophila														lower exposure:
U5 snRNA
probe:	CACATTGAAAAACCCAGCTCACGG
	lane 1. input
	lane 2. FT IgG
	lane 3. elution IgG
	lane 4. FT Mlp1
	lane 5. elution Mlp1
T. thermophila
5.8S rRNA
probe:	CTGCAATTCGCATTGCGT
	lane 1. input
	lane 2. FT IgG
	lane 3. elution IgG
	lane 4. FT Mlp1
	lane 5. elution Mlp1

## Sheet: Fig 2b
Figure 2b
	Data obtained from Supplementary Data 6 was normalized by dividing raw counts by the scaling factor (sum of transcript counts for each replicate divided by 1,000,000) giving CPM. Fold enrichment of Mlp1-bound mature tRNAs (3'-CCA) and pre-tRNAs (summation of 3'-U) was calculated by taking the ratio of Mlp1-bound tRNA counts and input WT tRNA counts. CPM: counts per million, IP: immunoprecipitatio…									Data obtained from GEO database GSE95683 was normalized by dividing raw counts by the scaling factor (sum of transcript counts for each replicate divided by 1,000,000) giving CPM. Fold enrichment of hLa-bound mature tRNAs (3'-CCA) and pre-tRNAs (summation of 3'-U) was calculated by taking the ratio of hLa-bound tRNA counts and input tRNA counts. CPM: counts per million, IP: immunoprecipitation.
	Mlp1:									hLa (from GEO database GSE95683):
	ratio IP / WT	mature tRNA replicate 1	mature tRNA replicate 2	mature tRNA replicate 3	pre-tRNA replicate 1	pre-tRNA replicate 2	pre-tRNA replicate 3			ratio IP / WT	mature tRNA replicate 1	mature tRNA replicate 2	pre-tRNA replicate 1	pre-tRNA replicate 2
	Ala	0.487056	0.672644	0.786471	1.75832	0.637857	1.10039			Ala	0.875645	0.381468	9.92215	14.9178
	Arg	0.728693	0.597819	0.613374	0.647724	0.60842	0.532262			Arg	0.444135	0.325628	45.4037	18.2475
	Asn	1.01984	1.36986	1.40839	1.41482	4.22004	2.09768			Asn	0.0759683	0.0469271	3.84925	5.79041
	Asp	1.18671	1.27355	1.29696	4.05119	2.22532	4.73671			Asp	0.012052	0.0146612	3.17674	2.74533
	Cys	0.394096	0.519262	0.521331	2.20578	0.970707	1.66552			Cys	0.209534	0.202256	0.566684	1.12442
	Gln	0.444644	0.443811	0.547198	0.575124	0.959366	1.08501			Gln	0.148408	0.188515	9.79124	10.01
	Glu	1.02242	0.928771	1.31469	4.43491	2.69412	3.75977			Glu	0.13718	0.424436	2.62944	2.76586
	Gly	1.36473	1.77543	1.84776	3.16626	10.2637	3.37874			Gly	0.061809	0.0309313	14.6855	5.70131
	His	1.52609	1.62976	1.81003	4.86344	3.38503	10.0906			His	0.0583813	0.0132755	14.1626	5.35222
	Ile	1.1085	1.2826	1.24537	2.63132	3.65052	1.59804			Ile	0.918933	0.643199	31.726	6.62719
	Leu	1.461	1.45169	1.47739	1.67645	1.33444	1.5977			Leu	1.83674	0.754343	9.22348	15.6564
	Lys	0.948552	0.608649	0.705948	23.2148	3.18185	7.42628			Lys	0.453724	0.238056	13.496	15.003
	Met	0.891947	0.923315	0.880484	3.7243	3.92615	3.66121			Met	1.15195	0.333156	64.4296	50.8573
	Phe	0.655957	0.648051	0.770589	15.424	14.4891	18.9292			Phe	1.30164	0.712234	11.5803	23.8498
	Pro	1.0111	1.2693	1.05951	2.91806	3.80077	1.70556			Pro	1.31085	0.667545	3.45055	11.9154
	Ser	0.792068	0.755299	0.714568	23.6928	15.9129	7.73933			Ser	3.00529	0.775967	10.9693	6.30345
	Thr	0.885671	1.46704	1.84935	1.62115	1.94791	1.38092			Thr	0.221094	0.253917	5.89464	10.805
	Trp	0.627476	0.71599	0.995799	14.9527	1.55135	15.1057			Trp	0.212673	0.109256	13.2109	3.28647
	Tyr	1.16917	1.01194	1.21189	14.5155	10.7268	9.6263			Tyr	0.118671	0.285481	12.9757	31.1844
	Val	0.570755	0.677609	0.706905	3.89075	7.82661	3.15955			Val	0.135724	0.0866091	28.5177	28.9021
	log2 (ratio IP / WT + 1)	mature tRNA replicate 1	mature tRNA replicate 2	mature tRNA replicate 3	pre-tRNA replicate 1	pre-tRNA replicate 2	pre-tRNA replicate 3			log2 (ratio IP / WT + 1)	mature tRNA replicate 1	mature tRNA replicate 2	pre-tRNA replicate 1	pre-tRNA replicate 2
	Ala	0.572459	0.742131	0.837113	1.46379	0.711809	1.07066			Ala	0.907387	0.466202	3.44919	3.99257
	Arg	0.789682	0.676104	0.690081	0.720474	0.685644	0.615663			Arg	0.530206	0.406676	5.53617	4.2666
	Asn	1.01424	1.2448	1.26807	1.27191	2.38406	1.63119			Asn	0.105636	0.0661609	2.27776	2.7635
	Asp	1.12876	1.18495	1.19973	2.33662	1.68944	2.52022			Asp	0.0172834	0.0209981	2.06238	1.90509
	Cys	0.47933	0.60337	0.605334	1.68068	0.978713	1.41441			Cys	0.274451	0.265744	0.647714	1.08707
	Gln	0.530714	0.529882	0.629658	0.655466	0.970387	1.06005			Gln	0.199635	0.24916	3.43179	3.46075
	Glu	1.01608	0.947682	1.21082	2.44226	1.88523	2.25089			Glu	0.18546	0.510391	1.85975	1.91298
	Gly	1.24167	1.47271	1.50983	2.05875	3.49361	2.13052			Gly	0.0865243	0.0439482	3.97136	2.74444
	His	1.33691	1.39493	1.49058	2.55175	2.13259	3.47126			His	0.0818595	0.0190265	3.92245	2.66726
	Ile	1.07622	1.19068	1.16696	1.86049	2.21739	1.37742			Ile	0.940304	0.716507	5.03236	2.93115
	Leu	1.29925	1.29378	1.30882	1.42032	1.22307	1.37724			Leu	1.50423	0.810931	3.35382	4.05801
	Lys	0.962402	0.68585	0.770574	4.59782	2.06414	3.0749			Lys	0.539753	0.308076	3.85759	4.00027
	Met	0.919872	0.943595	0.911104	2.2401	2.30046	2.2207			Met	1.10565	0.414845	6.03187	5.69648
	Phe	0.727665	0.720761	0.82423	4.03774	3.95318	4.31681			Phe	1.20266	0.77588	3.65309	4.63516
	Pro	1.00799	1.18224	1.0423	1.97014	2.26327	1.43593			Pro	1.20843	0.737726	2.15398	3.69102
	Ser	0.841626	0.811717	0.777845	4.62602	4.08005	3.12752			Ser	2.00191	0.828604	3.58127	2.86858
	Thr	0.915078	1.30278	1.51063	1.3902	1.55969	1.25152			Thr	0.288174	0.326442	2.78548	3.56132
	Trp	0.702636	0.779041	0.996966	3.99573	1.35126	4.0095			Trp	0.278191	0.149592	3.82893	2.09979
	Tyr	1.11714	1.00858	1.14528	3.95564	3.55174	3.40957			Tyr	0.161786	0.362309	3.80485	5.00829
	Val	0.651458	0.746407	0.771383	2.29006	3.14186	2.05643			Val	0.183613	0.119833	4.88351	4.90218

## Sheet: Fig 2d-i
Figure 2d-i
			panel d
			hLa
		nM protein	pre-tRNA Leu 5' 3'				mature tRNA Leu
		0	0	0	0	0	0	0	0	0
		250	0	0	0	0	0	0	0	0
		500	0	0.249	0.142	0.348	0	0	0	0
		1000	0.734	0.777	0.877	0.789	0.502	0.459	0.572	0.452
		2000	1	1	1	1	0.908	1	1	1
		4000	1	1	1	1	1	1	1	1
		8000	1	1	1	1	1	1	1	1
		10000	1	1	1	1	1	1	1	1
			panel e
			Mlp1
		nM protein	pre-tRNA Leu 5' 3'			mature tRNA Leu
		0	0	0	0	0	0	0
		250	0	0	0	0	0	0
		500	0.151	0.287	0.401	0	0	0
		1000	0.916	1	1	0.649	0.849	0.873
		2000	1	1	1	1	1	1
		4000	1	1	1	1	1	1
		8000	1	1	1	1	1	1
		10000	1	1	1	1	1	1
			panel f
			Mlp1 Q11A/Y14A
		nM protein	pre-tRNA Leu 5' 3'		mature tRNA Leu
		0	0	0	0	0
		250	0	0	0	0
		500	0	0	0	0
		1000	0.823	0.724	0.526	0.643
		2000	1	1	1	1
		4000	1	1	1	1
		8000	1	1	1	1
		10000	1	1	1	1
			panel g
			Mlp1 95-340
		nM protein	pre-tRNA Leu 5' 3'			mature tRNA Leu
		0	0	0	0	0	0	0	0
		250	0	0	0	0	0	0	0
		500	0	0.116	0	0	0	0	0
		1000	0.832	0.841	0.698	0.787	0.769	0.795	0.63
		2000	1	1	1	1	0.978	1	0.934
		4000	1	1	1	1	1	1	1
		8000	1	1	1	1	1	1	1
		10000	1	1	1	1	1	1	1
			panel h
			Mlp1 1-250
		nM protein	pre-tRNA Leu 5' 3'		mature tRNA Leu
		0	0	0	0	0
		250	0	0	0	0
		500	0.349	0.172	0	0
		1000	1	0.849	0.71	0.725
		2000	1	1	1	0.991
		4000	1	1	1	1
		8000	1	1	1	1
		10000	1	1	1	1
			panel i
			Mlp1 1-250 Q11A/Y14A
		nM protein	pre-tRNA Leu 5' 3'			mature tRNA Leu
		0	0	0	0	0	0	0
		250	0	0	0	0	0	0
		500	0	0	0	0	0	0
		1000	0.282	0.509	0.481	0.092	0.277	0.379
		2000	1	0.947	0.869	0.989	0.861	0.934
		4000	1	1	1	1	1	1
		8000	1	1	1	1	1	1
		10000	1	1	1	1	1	1

## Sheet: Fig 2j
Figure 2j
	CUGCUGUUUU-3’OH
	nM protein	hLa				Mlp1			Mlp1 Q11A/Y14A		Mlp1 95-340			Mlp1 1-250		Mlp1 1-250 Q11A/Y14A			Mlp1 95-340
	0	0	0	0	0	0	0	0	0	0	0	0	0	0	0	0	0	0	0	0	0
	250	0	0	0	0	0	0	0	0	0	0	0	0	0	0	0	0	0	0	0	0
	500	0.216	0.111	0.199	0.123	0	0	0	0	0	0	0	0	0	0	0	0	0	0	0	0
	1000	0.721	0.635	0.778	0.777	0.612	0.675	0.63	0	0	0	0	0	0.603	0.451	0	0	0	0	0	0
	2000	1	0.883	1	1	0.952	1	0.933	0.205	0.296	0.324	0.324	0.327	0.924	1	0.093	0	0	0.324	0.324	0.327
	4000	1	1	1	1	1	1	1	0.492	0.548	0.63	0.63	0.525	1	1	0.413	0.459	0.356	0.63	0.63	0.525
	8000	1	1	1	1	1	1	1	0.701	0.719	0.844	0.844	0.639	1	1	0.619	0.63	0.508	0.844	0.844	0.639
	10000	1	1	1	1	1	1	1	0.798	0.779	0.894	0.894	0.711	1	1	0.645	0.802	0.551	0.894	0.894	0.711

## Sheet: Fig 2k
Figure 2k
	% 32P-labeled pre-tRNA Leu 5' +5'PPP bound
	cold competitor (μM)	hLa
		pre-tRNA Leu 5' +5'-PPP		pre-tRNA Leu 5' -5'-PPP
	0	0.9	0.887	0.9	0.887
	0.5	0.757	0.797	0.794	0.819
	2.5	0.338	0.323	0.779	0.773
	5	0.262	0.288	0.701	0.688
	cold competitor (μM)	Mlp1
		pre-tRNA Leu 5' +5'-PPP		pre-tRNA Leu 5' -5'-PPP
	0	0.967	0.876	0.967	0.876
	0.5	0.851	0.816	0.837	0.783
	2.5	0.594	0.577	0.698	0.715
	5	0.441	0.422	0.611	0.581

## Sheet: Fig 3a,b
Figure 3a,b
	% 32P-labeled pre-tRNA U10 bound
	panel a
	cold competitor (μM)	hLa
		U10				pre-tRNA Leu 5'3'		mature tRNA Leu
	0	0.891		0.823		0.891		0.823
	10	0.611		0.759		0.296		0.418
	100	0.295		0.277		0		0.193
	panel b
	cold competitor (μM)	Mlp1
		U10				pre-tRNA Leu 5'3'		mature tRNA Leu
	0	0.8674	0.8916	0.825	0.8717	0.8674	0.825	0.8916	0.8717
	10	0.738	0.651	0.6445	0.6552	0	0	0	0
	100	0.3134	0.2549	0.3971	0.3346	0	0	0	0

## Sheet: Fig 3d,e
Figure 3d,e
	% 32P-labeled pre-tRNA 4U bound
	panel d
	cold competitor (μM)	hLa
		4U		U-1C		U-2C		U-3C		4C
	0	0.951	0.927	0.951	0.927	0.951	0.927	0.951	0.927	0.927	0.97
	3	0.593	0.581	0.814	0.754	0.966	0.919	0.881	0.779	0.897	0.994
	30	0.193	0.16	0.615	0.539	0.78	0.774	0.581	0.484	0.935	0.97
	90	0.119	0.082	0.464	0.426	0.608	0.588	0.471	0.377	0.939	0.964
	panel e
	cold competitor (μM)	Mlp1
		4U		U-1C		U-2C		U-3C		4C
	0	0.849	0.805	0.849	0.805	0.849	0.805	0.849	0.805	0.805	0.671
	3	0.642	0.579	0.725	0.606	0.749	0.678	0.753	0.528	0.712	0.791
	30	0.196	0.089	0.441	0.392	0.379	0.259	0.375	0.276	0.669	0.622
	90	0.064	0.011	0.315	0.213	0.27	0.144	0.299	0.116	0.624	0.609
	4U	CUGCUGUUUU		3'-OH
	U-1C	CUGCUGUUUC		3'-OH
	U-2C	CUGCUGUUCU		3'-OH
	U-3C	CUGCUGUCUU		3'-OH
	4C	CUGCUGCCCC		3'-OH

## Sheet: Fig 3g,h
Figure 2g,h
	% 32P-labeled U10 bound
	panel g
	cold competitor (μM)	hLa
		U10		U10 3'-P
	0	0.627	0.612	0.627	0.612
	2	0.388	0.404	0.522	0.536
	20	0.126	0.2	0.531	0.539
	60	0.005	0.106	0.647	0.558
	panel h
	cold competitor (μM)	Mlp1
		U10		U10 3'-P
	0	0.642	0.68	0.642	0.68
	4	0.555	0.549	0.66	0.661
	40	0.25	0.293	0.694	0.672
	120	0.085	0.088	0.724	0.707

## Sheet: Fig 4a
Figure 4a
EMM -ura -leu ade10 plate

## Sheet: Fig 4b
Figure 4b
Decade marker (Invitrogen cat#AM7778)
Anticodon sequence shown in bold and 5'-leader, 3'-trailer and intron sequences in lowercase if applicable.
S. pombe
SerUCA suppressor pre-tRNA intron
probe:	gaatacaggaTTGAAGTCT
cold probe:	gaatacaggaTTCAAGTCT
S. pombe
SerUCA suppressor mature tRNA
probe:	TGAAGTCTAACTCCTT
cold probe:	TCAAGTCTAACTCCTT
S. pombe
U5 snRNA
probe:	CTGGTAAAAGGCAAGAAACAGATACG

[truncated: 19 more sheets: Fig 4c, Fig 5a, Fig 5b, Fig 5c,d, Fig 5e-g, Fig 5h, Fig 6a,b, Fig 6d,e, Fig S2a, Fig S2b,c, Fig S2d, Fig S6a, Fig S6b, Fig S7b, Fig S8a,b, Fig S8c-f, Fig S8e, Sheet1, Sheet2]
